# Supplementary material for: Molecular mechanism and structural basis of small-molecule modulation of the gating of acid-sensing ion channel 1
Source: Commun Biol. 2021 Feb 9;4:174. doi: 10.1038/s42003-021-01678-1 (PMC7873226; doi:10.1038/s42003-021-01678-1)
Supplement: Supplementary file 4 — Supplementary Data 1 [file 42003_2021_1678_MOESM4_ESM.xlsx]

## Sheet: 1c
	[JNJ-799760] (nM)
	0	3	10	30	100
time (ms)	Current (pA)
0	0.21773	-0.0059	0.04321	-0.15426	-0.09609
0.10001	0.15471	-0.03638	0.08476	-0.16984	-0.1395
0.20001	0.10242	-0.01425	0.11787	-0.1273	-0.15858
0.30002	0.07797	0.06239	0.13866	-0.0251	-0.14556
0.40002	0.08938	0.16855	0.14067	0.12539	-0.10191
0.5	0.12978	0.26026	0.1178	0.29088	-0.03822
0.60001	0.18377	0.29305	0.06671	0.42462	0.03334
0.70001	0.23901	0.24611	-0.01564	0.4897	0.10441
0.80002	0.29152	0.13429	-0.12831	0.47781	0.16586
0.90002	0.34457	-0.00201	-0.25311	0.40974	0.20075
1	0.40167	-0.11556	-0.35111	0.322	0.1856
1.10001	0.4584	-0.16737	-0.38352	0.24779	0.10087
1.20001	0.50082	-0.13778	-0.33747	0.19979	-0.05423
1.30002	0.50873	-0.03631	-0.23132	0.16688	-0.25202
1.40002	0.46323	0.10255	-0.10052	0.12831	-0.44482
1.5	0.35637	0.23727	0.01872	0.07211	-0.58337
1.60001	0.19807	0.33526	0.09967	-0.00507	-0.63359
1.70001	0.01366	0.37517	0.12762	-0.1046	-0.58693
1.80002	-0.16097	0.34699	0.09735	-0.22246	-0.46116
1.90002	-0.28675	0.25544	0.01361	-0.34288	-0.29232
2	-0.33454	0.11778	-0.10526	-0.43755	-0.12412
2.10001	-0.2975	-0.04054	-0.22939	-0.47291	0.00773
2.20001	-0.19558	-0.18759	-0.32919	-0.42565	0.0887
2.30002	-0.06637	-0.28853	-0.38794	-0.30016	0.12503
2.40002	0.05082	-0.31639	-0.40544	-0.13817	0.13111
2.5	0.12829	-0.26406	-0.39417	-0.0054	0.12263
2.60001	0.15875	-0.1435	-0.37159	0.04684	0.11219
2.70001	0.15196	0.0256	-0.35115	0.01681	0.10449
2.80002	0.1249	0.21965	-0.33607	-0.04972	0.09817
2.90002	0.09283	0.40482	-0.3186	-0.09094	0.09483
3	0.06407	0.5411	-0.29112	-0.06187	0.10084
3.10001	0.03912	0.59755	-0.25743	0.04426	0.12047
3.20001	0.01265	0.56157	-0.22959	0.19225	0.15103
3.30002	-0.02163	0.43866	-0.21397	0.3222	0.18241
3.40002	-0.0656	0.2525	-0.20133	0.37849	0.19977
3.5	-0.11154	0.04379	-0.16961	0.33233	0.18928
3.60001	-0.14559	-0.14377	-0.09609	0.18725	0.14837
3.70001	-0.16127	-0.27962	0.02759	-0.02798	0.09444
3.80002	-0.16612	-0.35208	0.18718	-0.26362	0.05992
3.90002	-0.17534	-0.36392	0.35178	-0.45754	0.07016
4	-0.20017	-0.32707	0.48791	-0.55711	0.12422
4.10001	-0.24034	-0.25925	0.57078	-0.53997	0.19516
4.20001	-0.28362	-0.1823	0.58764	-0.41873	0.24468
4.30002	-0.30981	-0.11968	0.53787	-0.23226	0.24093
4.40002	-0.2992	-0.09082	0.43552	-0.02645	0.17381
4.5	-0.24132	-0.10226	0.30997	0.16113	0.06071
4.60001	-0.14081	-0.13895	0.19985	0.30753	-0.06262
4.70001	-0.01876	-0.16751	0.1377	0.40486	-0.1607
4.80002	0.09283	-0.15864	0.13404	0.45373	-0.21102
4.90002	0.16042	-0.10904	0.17247	0.4573	-0.20732
5	0.16257	-0.03566	0.21819	0.42436	-0.15684
5.10001	0.09878	0.04494	0.23703	0.37336	-0.07685
5.20001	-0.01371	0.12501	0.21429	0.32744	0.00797
5.30002	-0.15298	0.19625	0.15838	0.30627	0.07341
5.40002	-0.30051	0.24343	0.09118	0.31741	0.10856
5.5	-0.44107	0.2521	0.03607	0.35419	0.12017
5.60001	-0.55828	0.21667	0.00774	0.40052	0.12415
5.70001	-0.63452	0.14382	0.00722	0.4398	0.13312
5.80002	-0.65521	0.05072	0.02364	0.46453	0.14877
5.90002	-0.61102	-0.03784	0.04129	0.47625	0.16361
6	-0.50009	-0.0941	0.04772	0.47386	0.17043
6.10001	-0.33339	-0.09773	0.03826	0.44801	0.17035
6.20001	-0.13664	-0.0424	0.01378	0.39049	0.17156
6.30002	0.05799	0.06505	-0.02109	0.30109	0.18127
6.40002	0.2228	0.20353	-0.05616	0.18487	0.19986
6.5	0.34202	0.33729	-0.07785	0.04964	0.22187
6.60001	0.41486	0.42565	-0.07486	-0.0919	0.24229
6.70001	0.45324	0.44163	-0.04188	-0.2216	0.2587
6.80002	0.4724	0.3821	0.02226	-0.32308	0.26753
6.90002	0.48241	0.26361	0.11573	-0.38814	0.26321
7	0.48478	0.1145	0.2311	-0.41577	0.23864
7.10001	0.4765	-0.03559	0.35753	-0.41112	0.18718
7.20001	0.4566	-0.16556	0.48434	-0.38899	0.10895
7.30002	0.42342	-0.26438	0.60043	-0.37245	0.01639
7.40002	0.3698	-0.32705	0.68997	-0.37753	-0.06664
7.5	0.28841	-0.35341	0.73	-0.40082	-0.11683
7.60001	0.17944	-0.34779	0.69911	-0.42508	-0.12539
7.70001	0.05348	-0.31738	0.59414	-0.43169	-0.10085
7.80002	-0.07179	-0.26964	0.43794	-0.40554	-0.06235
7.90002	-0.1755	-0.20977	0.26755	-0.33799	-0.03186
8	-0.23701	-0.14002	0.11644	-0.23009	-0.0238
8.10001	-0.24102	-0.06221	0.000932058	-0.09668	-0.03616
8.20001	-0.18437	0.02168	-0.08502	0.03896	-0.0536
8.30002	-0.08343	0.11154	-0.15939	0.15328	-0.06373
8.40002	0.02571	0.20615	-0.23365	0.2232	-0.0694
8.5	0.10109	0.29546	-0.30495	0.23337	-0.08179
8.60001	0.11091	0.36006	-0.36118	0.18765	-0.10468
8.70001	0.04728	0.38089	-0.38872	0.10497	-0.12772
8.80002	-0.06845	0.34814	-0.37899	0.00646	-0.13485
8.90002	-0.19589	0.26451	-0.33275	-0.08989	-0.11669
9	-0.29652	0.14416	-0.2609	-0.16523	-0.07851
9.10001	-0.34941	0.00943	-0.18174	-0.20115	-0.04095
9.20001	-0.35163	-0.12049	-0.11424	-0.19039	-0.02933
9.30002	-0.31007	-0.2341	-0.07099	-0.14497	-0.06106
9.40002	-0.23489	-0.31967	-0.05762	-0.08849	-0.13608
9.5	-0.13665	-0.36087	-0.0751	-0.04102	-0.23575
9.60001	-0.02796	-0.34525	-0.11785	-0.01146	-0.33235
9.70001	0.07292	-0.27437	-0.17028	0.00427	-0.40151
9.80002	0.1454	-0.16492	-0.21013	0.02261	-0.42897
9.90002	0.17697	-0.04094	-0.21935	0.06169	-0.41436
10	0.17182	0.07441	-0.19155	0.12558	-0.36675
10.1	0.15106	0.16365	-0.13097	0.20242	-0.298
10.2	0.14316	0.21891	-0.04874	0.27878	-0.21585
10.3	0.16721	0.24097	0.04032	0.35105	-0.12111
10.4	0.22122	0.22748	0.12008	0.42089	-0.01489
10.5	0.28421	0.16914	0.17827	0.48758	0.09601
10.6	0.32661	0.06222	0.20956	0.54496	0.1999
10.7	0.32458	-0.07996	0.21212	0.57654	0.28218
10.8	0.27295	-0.22853	0.18707	0.55627	0.32807
10.9	0.18792	-0.34744	0.13844	0.46233	0.32739
11	0.10014	-0.40723	0.07397	0.29508	0.28223
11.1	0.04067	-0.39923	0.00838	0.08235	0.20934
11.2	0.02739	-0.34087	-0.03719	-0.13327	0.1312
11.3	0.05827	-0.2662	-0.04429	-0.31065	0.06142
11.4	0.11054	-0.20492	-0.00761	-0.41775	-0.00332
11.5	0.15437	-0.16648	0.06082	-0.43868	-0.07529
11.6	0.1726	-0.14181	0.13554	-0.37824	-0.15685
11.7	0.17066	-0.11515	0.18455	-0.25742	-0.23081
11.8	0.17021	-0.06949	0.17896	-0.10491	-0.2713
11.9	0.19133	0.00985	0.10734	0.04838	-0.26135
12	0.23677	0.12315	-0.01387	0.17078	-0.19882
12.1	0.29173	0.24714	-0.14439	0.24194	-0.09713
12.2	0.33325	0.34403	-0.23948	0.26742	0.01684
12.3	0.34565	0.38123	-0.27086	0.27289	0.11087
12.4	0.3313	0.34774	-0.2332	0.28329	0.16226
12.5	0.30701	0.25752	-0.13862	0.30532	0.16841
12.6	0.2849	0.14205	-0.0113	0.32326	0.1427
12.7	0.26068	0.0363	0.11875	0.30952	0.10244
12.8	0.22171	-0.03713	0.22032	0.24688	0.06126
12.9	0.16055	-0.07203	0.26551	0.14273	0.02335
13	0.0808	-0.07198	0.24007	0.02544	-0.018
13.1	-0.00533	-0.04618	0.15713	-0.07518	-0.07381
13.2	-0.08421	-0.00962	0.05441	-0.146	-0.14933
13.3	-0.14535	0.02192	-0.02951	-0.18959	-0.23679
13.4	-0.18007	0.04124	-0.07495	-0.21537	-0.31659
13.5	-0.18397	0.0514	-0.08397	-0.23468	-0.36701
13.6	-0.1634	0.05812	-0.0702	-0.25646	-0.37336
13.7	-0.1358	0.06475	-0.04935	-0.28433	-0.33198
13.8	-0.11958	0.07297	-0.03809	-0.31551	-0.24878
13.9	-0.12248	0.0798	-0.04962	-0.34149	-0.13963
14	-0.13949	0.07426	-0.08485	-0.35	-0.02772
14.1	-0.1557	0.04302	-0.13189	-0.33201	0.0636
14.2	-0.15243	-0.01457	-0.1759	-0.28595	0.11668
14.3	-0.11619	-0.08279	-0.20796	-0.21516	0.12045
14.4	-0.04711	-0.13813	-0.22361	-0.12727	0.07119
14.5	0.03549	-0.16084	-0.22066	-0.03345	-0.02223
14.6	0.09845	-0.14153	-0.19701	0.05753	-0.13578
14.7	0.11134	-0.08522	-0.14946	0.13816	-0.23369
14.8	0.06092	-0.00943	-0.0775	0.19569	-0.27945
14.9	-0.0469	0.06413	0.01042	0.21381	-0.25167
15	-0.19145	0.11901	0.09986	0.18316	-0.15578
15.1	-0.34178	0.15075	0.17946	0.10668	-0.02173
15.2	-0.46209	0.16424	0.24515	-0.00171	0.11087
15.3	-0.52037	0.1652	0.29574	-0.11768	0.21039
15.4	-0.49881	0.15602	0.32773	-0.21156	0.26251
15.5	-0.40169	0.1379	0.33334	-0.25676	0.26958
15.6	-0.25374	0.11567	0.30575	-0.23889	0.24516
15.7	-0.09004	0.09862	0.24293	-0.16373	0.20488
15.8	0.05609	0.0957	0.14924	-0.05649	0.15915
15.9	0.16172	0.10565	0.03632	0.04516	0.10881
16	0.21714	0.11307	-0.07688	0.10414	0.04746
16.1	0.22212	0.09776	-0.16524	0.10219	-0.0263
16.2	0.17981	0.04758	-0.20472	0.05129	-0.09855
16.3	0.09804	-0.03253	-0.186	-0.015	-0.14336
16.4	-0.00656	-0.12056	-0.12105	-0.06402	-0.13607
16.5	-0.11061	-0.18663	-0.03499	-0.07921	-0.06603
16.6	-0.19021	-0.20925	0.04681	-0.05679	0.05799
16.7	-0.22679	-0.18674	0.10774	0.00418	0.2087
16.8	-0.21138	-0.13403	0.14451	0.10436	0.35043
16.9	-0.14704	-0.07004	0.16392	0.23944	0.45082
17	-0.04591	-0.00521	0.17478	0.39699	0.48953
17.1	0.07546	0.05449	0.18421	0.55399	0.46626
17.2	0.19853	0.098	0.19741	0.67864	0.40354
17.3	0.30531	0.11071	0.2138	0.74217	0.33432
17.4	0.38363	0.08631	0.22472	0.73243	0.28213
17.5	0.42696	0.03244	0.21886	0.65394	0.2495
17.6	0.43083	-0.03193	0.19327	0.51892	0.22384
17.7	0.39229	-0.08471	0.15806	0.34191	0.18941
17.8	0.31172	-0.10606	0.12808	0.13895	0.13643
17.9	0.19909	-0.08307	0.11081	-0.07053	0.06693
18	0.07329	-0.01763	0.0988	-0.26005	-0.00408
18.1	-0.05	0.07163	0.07229	-0.39844	-0.05527
18.2	-0.16423	0.15943	0.01225	-0.46185	-0.0691
18.3	-0.26576	0.22339	-0.08383	-0.44764	-0.04041
18.4	-0.34822	0.2528	-0.19674	-0.37341	0.01821
18.5	-0.40462	0.25506	-0.29529	-0.26168	0.07985
18.6	-0.42891	0.24968	-0.35382	-0.12902	0.11437
18.7	-0.41459	0.25187	-0.36445	0.01193	0.10224
18.8	-0.35685	0.2622	-0.33809	0.14567	0.04619
18.9	-0.25911	0.27225	-0.29745	0.25253	-0.03101
19	-0.13445	0.27818	-0.26806	0.3127	-0.10035
19.1	-0.00213	0.28721	-0.27144	0.30942	-0.14226
19.2	0.1198	0.30948	-0.31746	0.23521	-0.15393
19.3	0.21765	0.34698	-0.39576	0.10205	-0.14744
19.4	0.2842	0.39055	-0.47443	-0.05688	-0.14067
19.5	0.3188	0.42506	-0.51385	-0.19779	-0.1426
19.6	0.32262	0.43986	-0.48701	-0.28332	-0.14423
19.7	0.29023	0.43682	-0.39097	-0.29553	-0.12882
19.8	0.20974	0.42748	-0.24413	-0.2414	-0.09081
19.9	0.07334	0.42278	-0.07838	-0.14743	-0.04374
20	-0.10958	0.42406	0.06805	-0.04782	-0.00912
20.1	-0.31002	0.42281	0.16108	0.02829	0.00665
20.2	-0.48727	0.40746	0.18038	0.06944	0.022
20.3	-0.60263	0.36893	0.12562	0.08378	0.06787
20.4	-0.63379	0.30261	0.01758	0.08322	0.16443
20.5	-0.58332	0.2103	-0.11102	0.07313	0.30121
20.6	-0.47653	0.10296	-0.22633	0.05316	0.43847
20.7	-0.35027	0.000448704	-0.30021	0.01866	0.53235
20.8	-0.24	-0.07935	-0.31688	-0.03621	0.56128
20.9	-0.16807	-0.1327	-0.2797	-0.11006	0.53155
21	-0.13605	-0.17121	-0.21014	-0.1851	0.46694
21.1	-0.12726	-0.20952	-0.13352	-0.23039	0.39751
21.2	-0.11672	-0.25164	-0.06452	-0.22081	0.3467
21.3	-0.08655	-0.28817	-0.00665	-0.15646	0.32074
21.4	-0.0357	-0.30277	0.04348	-0.06621	0.30698
21.5	0.02103	-0.2793	0.0896	0.00785	0.28347
21.6	0.05902	-0.21129	0.12845	0.03658	0.23343
21.7	0.05444	-0.11037	0.15091	0.02412	0.15636
21.8	-0.00387	-0.0033	0.14904	0.00588	0.07015
21.9	-0.10692	0.08101	0.12066	0.01917	0.00405
22	-0.22552	0.12312	0.07207	0.07348	-0.01487
22.1	-0.32085	0.11598	0.01939	0.15081	0.02672
22.2	-0.35989	0.06289	-0.0134	0.22632	0.12373
22.3	-0.32601	-0.02224	-0.00301	0.27855	0.25326
22.4	-0.2227	-0.11484	0.06024	0.28777	0.37938
22.5	-0.07209	-0.18468	0.16589	0.24001	0.46491
22.6	0.09173	-0.20429	0.28674	0.1381	0.48413
22.7	0.238	-0.16026	0.39013	0.00642	0.43223
22.8	0.34824	-0.065	0.44939	-0.11985	0.32728
22.9	0.41526	0.04767	0.45032	-0.20946	0.203
23	0.43923	0.13884	0.39225	-0.24133	0.09564
23.1	0.42523	0.1788	0.28778	-0.20871	0.03226
23.2	0.38195	0.1532	0.16144	-0.12733	0.01985
23.3	0.31903	0.0686	0.0445	-0.03558	0.04148
23.4	0.24634	-0.04844	-0.03232	0.02546	0.06355
23.5	0.17624	-0.1614	-0.051	0.03615	0.05635
23.6	0.12435	-0.23689	-0.01409	0.00631	0.01446
23.7	0.10673	-0.25523	0.061	-0.03389	-0.03828
23.8	0.13734	-0.21326	0.15576	-0.05618	-0.06439
23.9	0.22301	-0.12091	0.2533	-0.05348	-0.03715
24	0.35572	0.00233	0.33167	-0.04118	0.04394
24.1	0.50737	0.12825	0.36322	-0.04219	0.1524
24.2	0.63551	0.22242	0.32821	-0.07162	0.24962
24.3	0.6991	0.25612	0.23007	-0.13122	0.30633
24.4	0.6698	0.21924	0.09661	-0.20749	0.3143
24.5	0.54034	0.1278	-0.03547	-0.27234	0.28473
24.6	0.32999	0.0177	-0.13852	-0.28763	0.24257
24.7	0.08065	-0.07315	-0.19741	-0.21979	0.21768
24.8	-0.15955	-0.12116	-0.20604	-0.06328	0.23164
24.9	-0.35206	-0.12522	-0.16763	0.15032	0.28335
25	-0.47499	-0.10629	-0.09502	0.36606	0.34464
25.1	-0.52011	-0.09701	-0.0066	0.53031	0.37352
25.2	-0.48947	-0.12195	0.07661	0.60984	0.33656
25.3	-0.39461	-0.18056	0.13456	0.59494	0.2281
25.4	-0.25418	-0.24544	0.15235	0.49144	0.07367
25.5	-0.09157	-0.28224	0.12469	0.31151	-0.08257
25.6	0.06586	-0.27244	0.05548	0.07025	-0.19859
25.7	0.18786	-0.22079	-0.04401	-0.20568	-0.25248
25.8	0.24888	-0.14798	-0.15684	-0.47659	-0.24921
25.9	0.24189	-0.07969	-0.2655	-0.70085	-0.2139
26	0.18579	-0.03301	-0.35686	-0.84414	-0.17389
26.1	0.11755	-0.00303	-0.42186	-0.88617	-0.13961
26.2	0.07344	0.03185	-0.45324	-0.8262	-0.10455
26.3	0.07521	0.08708	-0.4488	-0.68451	-0.05802
26.4	0.1227	0.15498	-0.41637	-0.49973	0.00148
26.5	0.19039	0.20697	-0.36804	-0.31894	0.06111
26.6	0.2367	0.21052	-0.30929	-0.17849	0.10099
26.7	0.22454	0.14497	-0.23831	-0.08841	0.11004
26.8	0.14045	0.01131	-0.15487	-0.0301	0.09344
26.9	-0.00028944	-0.16281	-0.0701	0.02644	0.06708
27	-0.16058	-0.32917	-0.00254	0.0979	0.04812
27.1	-0.29587	-0.43944	0.03432	0.17651	0.04724
27.2	-0.37126	-0.4675	0.04081	0.23535	0.06786
27.3	-0.37508	-0.41811	0.03361	0.24912	0.10932
27.4	-0.31955	-0.31904	0.03977	0.21644	0.16777
27.5	-0.22868	-0.20477	0.08395	0.1598	0.23562
27.6	-0.12532	-0.10224	0.17297	0.11029	0.30245
27.7	-0.02488	-0.02746	0.2868	0.09174	0.35438
27.8	0.06632	0.01016	0.38607	0.11109	0.37544
27.9	0.15149	0.00667	0.43159	0.15639	0.35746
28	0.23465	-0.03352	0.40219	0.20361	0.30642
28.1	0.30887	-0.09726	0.30204	0.23056	0.2346
28.2	0.35448	-0.16457	0.15612	0.22692	0.14971
28.3	0.34879	-0.21287	-0.000834942	0.19493	0.05411
28.4	0.27797	-0.22318	-0.13457	0.14474	-0.04877
28.5	0.14649	-0.18972	-0.22018	0.08917	-0.15023
28.6	-0.01967	-0.1247	-0.25032	0.03937	-0.23469
28.7	-0.17857	-0.05093	-0.23907	0.00060463	-0.28271
28.8	-0.29086	0.01342	-0.2182	-0.02399	-0.28049
28.9	-0.33972	0.0642	-0.22144	-0.024	-0.22799
29	-0.32983	0.10789	-0.26227	0.01979	-0.1396
29.1	-0.26888	0.15125	-0.32308	0.12048	-0.0397
29.2	-0.16087	0.19429	-0.36498	0.26935	0.04475
29.3	-0.01102	0.23455	-0.34622	0.43672	0.10122
29.4	0.1658	0.27052	-0.24356	0.58506	0.13853
29.5	0.34316	0.30125	-0.06656	0.68401	0.17296
29.6	0.48749	0.32825	0.1454	0.71737	0.21085
29.7	0.56665	0.35501	0.34089	0.68914	0.24568
29.8	0.56089	0.38386	0.48009	0.6194	0.26244
29.9	0.47479	0.4167	0.55177	0.53234	0.24721
30	0.33748	0.45565	0.57553	0.44698	0.19473
30.1	0.18738	0.49949	0.58741	0.37698	0.10778
30.2	0.05603	0.5394	0.61675	0.32831	-0.00756
30.3	-0.0358	0.56177	0.66892	0.29348	-0.13951
30.4	-0.07678	0.55733	0.72417	0.25564	-0.26686
30.5	-0.06699	0.52278	0.75194	0.20276	-0.36166
30.6	-0.01712	0.45663	0.73085	0.1347	-0.39995
30.7	0.05413	0.35708	0.65963	0.05858	-0.37631
30.8	0.11931	0.22621	0.5511	-0.01681	-0.30852
30.9	0.14622	0.07432	0.41964	-0.07762	-0.22854
31	0.11213	-0.08019	0.27849	-0.10427	-0.16723
31.1	0.01861	-0.21153	0.13622	-0.08102	-0.14162
31.2	-0.10925	-0.29422	-0.00359	-0.00683	-0.15022
31.3	-0.23838	-0.31908	-0.13451	0.09986	-0.17917
31.4	-0.33931	-0.30334	-0.24119	0.2033	-0.21073
31.5	-0.39163	-0.27951	-0.30629	0.26397	-0.22547
31.6	-0.39301	-0.27375	-0.32385	0.25656	-0.20674
31.7	-0.36121	-0.29363	-0.30321	0.17818	-0.15169
31.8	-0.3206	-0.32893	-0.25921	0.04626	-0.07656
31.9	-0.28723	-0.3572	-0.20179	-0.10411	-0.00773
32	-0.26702	-0.35234	-0.13416	-0.22671	0.03546
32.1	-0.25845	-0.29738	-0.05726	-0.28106	0.04869
32.2	-0.2579	-0.19491	0.02602	-0.24618	0.04048
32.3	-0.26293	-0.06914	0.10517	-0.1302	0.02209
32.4	-0.27156	0.04241	0.16138	0.02969	0.000266552
32.5	-0.2851	0.1034	0.17765	0.18169	-0.01773
32.6	-0.30798	0.09604	0.15098	0.27936	-0.01885
32.7	-0.34035	0.03226	0.0899	0.29769	0.00943
32.8	-0.37333	-0.05306	0.00686	0.24438	0.06863
32.9	-0.39489	-0.12179	-0.08625	0.15661	0.14433
33	-0.3973	-0.1495	-0.18145	0.08081	0.2114
33.1	-0.37805	-0.13234	-0.27496	0.04707	0.24808
33.2	-0.33561	-0.08439	-0.36289	0.0555	0.24342
33.3	-0.26686	-0.02914	-0.43928	0.08018	0.19455
33.4	-0.17171	0.01002	-0.49791	0.08697	0.10468
33.5	-0.05851	0.02234	-0.53369	0.05645	-0.01396
33.6	0.05151	0.01466	-0.54232	-0.00447	-0.14033
33.7	0.12794	0.0051	-0.51653	-0.07084	-0.24913
33.8	0.14608	0.00834	-0.44812	-0.11574	-0.31829
33.9	0.10133	0.02527	-0.33826	-0.12408	-0.336
34	0.01003	0.04198	-0.20622	-0.09658	-0.3013
34.1	-0.0968	0.03774	-0.08142	-0.04148	-0.22308
34.2	-0.18008	-0.000199874	0.0096	0.03746	-0.11899
34.3	-0.20343	-0.06379	0.05537	0.14494	-0.00919
34.4	-0.15165	-0.12413	0.06455	0.28433	0.08922
34.5	-0.04177	-0.14619	0.06016	0.44678	0.1641
34.6	0.08416	-0.10937	0.06457	0.61031	0.20939
34.7	0.18196	-0.02187	0.0849	0.74462	0.22784
34.8	0.22431	0.0795	0.10881	0.81792	0.23182
34.9	0.2054	0.14308	0.11281	0.80805	0.23407
35	0.14122	0.12626	0.07527	0.71236	0.23408
35.1	0.06248	0.01994	-0.01356	0.54924	0.21563
35.2	-0.000148296	-0.14252	-0.14423	0.35096	0.15585
35.3	-0.03773	-0.30618	-0.29156	0.14757	0.03077
35.4	-0.07286	-0.4294	-0.43166	-0.05059	-0.17818
35.5	-0.14205	-0.5035	-0.55154	-0.2501	-0.46549
35.6	-0.26286	-0.54418	-0.64471	-0.44936	-0.78696
35.7	-0.41598	-0.57031	-0.70007	-0.62155	-1.06844
35.8	-0.55518	-0.58835	-0.69927	-0.72898	-1.23689
35.9	-0.63396	-0.59001	-0.63009	-0.75327	-1.25101
36	-0.63055	-0.55601	-0.50109	-0.71052	-1.11526
36.1	-0.55728	-0.46414	-0.3395	-0.64106	-0.87209
36.2	-0.45122	-0.30416	-0.17656	-0.58653	-0.58071
36.3	-0.35071	-0.08992	-0.03833	-0.57145	-0.29326
36.4	-0.27884	0.14085	0.05839	-0.59552	-0.04584
36.5	-0.24048	0.33917	0.10915	-0.63777	0.13611
36.6	-0.22743	0.46278	0.12498	-0.66808	0.23624
36.7	-0.22531	0.49133	0.12823	-0.65645	0.25468
36.8	-0.22174	0.43013	0.14359	-0.58111	0.21181
36.9	-0.2103	0.30265	0.18834	-0.44041	0.14081
37	-0.19098	0.14255	0.26547	-0.26149	0.07174
37.1	-0.16912	-0.01121	0.36045	-0.09414	0.01635
37.2	-0.15825	-0.12125	0.44658	0.01418	-0.03294
37.3	-0.18034	-0.16631	0.49925	0.04308	-0.09106
37.4	-0.25387	-0.14753	0.50534	0.00666	-0.16342
37.5	-0.37565	-0.08267	0.46169	-0.06078	-0.23858
37.6	-0.51387	0.00321	0.37228	-0.12189	-0.29574
37.7	-0.62259	0.08825	0.24743	-0.15031	-0.32031
37.8	-0.66626	0.16073	0.10135	-0.13683	-0.31207
37.9	-0.62928	0.21726	-0.05159	-0.08536	-0.28274
38	-0.51274	0.25699	-0.19949	-0.00739	-0.24901
38.1	-0.3325	0.27666	-0.33124	0.08222	-0.22449
38.2	-0.11984	0.26835	-0.43349	0.17235	-0.21441
38.3	0.0813	0.22309	-0.48984	0.2549	-0.21197
38.4	0.22568	0.13865	-0.48152	0.32232	-0.19839
38.5	0.2799	0.02179	-0.39605	0.36451	-0.1548
38.6	0.23528	-0.11065	-0.24277	0.36835	-0.07692
38.7	0.11664	-0.23315	-0.06095	0.32514	0.02402
38.8	-0.02512	-0.31559	0.0936	0.24181	0.13212
38.9	-0.13623	-0.33109	0.17986	0.14097	0.23283
39	-0.18338	-0.26344	0.19088	0.0509	0.31547
39.1	-0.16446	-0.11133	0.14743	-0.00673	0.3747
39.2	-0.10127	0.10379	0.0785	-0.02008	0.40962
39.3	-0.02147	0.33422	0.00817	0.01469	0.41948
39.4	0.05343	0.51616	-0.04635	0.08909	0.3987
39.5	0.11155	0.59253	-0.07554	0.17985	0.3446
39.6	0.14986	0.53717	-0.07877	0.25713	0.26963
39.7	0.16792	0.36577	-0.05899	0.29636	0.19854
39.8	0.16381	0.12706	-0.01347	0.28687	0.15242
39.9	0.13985	-0.11595	0.06836	0.23621	0.13397
40	0.10669	-0.30788	0.19436	0.16747	0.1261
40.1	0.08045	-0.41807	0.35653	0.11043	0.10465
40.2	0.0749	-0.44381	0.52328	0.08489	0.0556
40.3	0.09348	-0.40391	0.64596	0.08816	-0.01562
40.4	0.12802	-0.32659	0.68439	0.09824	-0.08833
40.5	0.16381	-0.2367	0.63229	0.08877	-0.14138
40.6	0.19035	-0.14779	0.51942	0.04402	-0.16667
40.7	0.20609	-0.06346	0.39154	-0.03693	-0.17347
40.8	0.2129	0.01371	0.285	-0.13837	-0.18154
40.9	0.2072	0.07831	0.21524	-0.23066	-0.20458
41	0.18351	0.1225	0.18245	-0.28322	-0.23775
41.1	0.14488	0.13811	0.17982	-0.2821	-0.26017
41.2	0.10637	0.12153	0.1979	-0.23394	-0.24917
41.3	0.09137	0.07698	0.22352	-0.15389	-0.19566
41.4	0.12857	0.02416	0.24654	-0.04836	-0.10547
41.5	0.23899	-0.00526	0.26662	0.08755	0.0083
41.6	0.41634	0.01166	0.2896	0.25753	0.1314
41.7	0.62085	0.07197	0.31829	0.45003	0.24573
41.8	0.79214	0.14868	0.34854	0.63422	0.33015
41.9	0.87626	0.20961	0.37041	0.76708	0.37147
42	0.85102	0.23696	0.37055	0.81034	0.37528
42.1	0.73414	0.23612	0.33798	0.74577	0.36314
42.2	0.5703	0.22721	0.27083	0.58106	0.35758
42.3	0.40949	0.22698	0.17437	0.34994	0.37285
42.4	0.28876	0.23596	0.05761	0.10658	0.41623
42.5	0.22669	0.23947	-0.06469	-0.0917	0.48549
42.6	0.22415	0.21995	-0.17285	-0.20787	0.55851
42.7	0.26853	0.16939	-0.24879	-0.23703	0.59785
42.8	0.33784	0.0922	-0.27905	-0.20637	0.57364
42.9	0.40134	-0.000240008	-0.2569	-0.15991	0.48217
43	0.42678	-0.09385	-0.1853	-0.13248	0.34816
43.1	0.39397	-0.17491	-0.07751	-0.13309	0.21071
43.2	0.30282	-0.23693	0.04395	-0.14885	0.10329
43.3	0.16978	-0.28236	0.1544	-0.16007	0.04048
43.4	0.01982	-0.31435	0.23501	-0.15425	0.01651
43.5	-0.12115	-0.32992	0.27326	-0.13105	0.01472
43.6	-0.23178	-0.32486	0.26333	-0.09619	0.01794
43.7	-0.30345	-0.30049	0.20955	-0.05417	0.01286
43.8	-0.34517	-0.26315	0.12415	-0.0095	-0.00787
43.9	-0.3775	-0.21852	0.02104	0.03108	-0.04044
44	-0.41614	-0.16731	-0.08715	0.06281	-0.07063
44.1	-0.46079	-0.10688	-0.18461	0.08936	-0.08445
44.2	-0.49786	-0.04088	-0.25093	0.12261	-0.07761
44.3	-0.51152	0.01205	-0.26826	0.17369	-0.05623
44.4	-0.49489	0.02594	-0.23674	0.24118	-0.03214
44.5	-0.45352	-0.01245	-0.18039	0.30677	-0.0182
44.6	-0.39476	-0.08821	-0.12927	0.34184	-0.02322
44.7	-0.31728	-0.15729	-0.09826	0.32274	-0.04371
44.8	-0.21238	-0.16516	-0.08219	0.23962	-0.0627
44.9	-0.07658	-0.07592	-0.06695	0.10013	-0.0593
45	0.07552	0.10646	-0.04361	-0.07398	-0.02047
45.1	0.21156	0.33103	-0.01619	-0.25437	0.05593
45.2	0.29787	0.51561	0.0022	-0.415	0.16062
45.3	0.31789	0.58361	-0.0012	-0.53914	0.27368
45.4	0.27853	0.50324	-0.03257	-0.62189	0.36703
45.5	0.20403	0.30447	-0.09285	-0.66819	0.41367
45.6	0.12443	0.06218	-0.17766	-0.6865	0.40111
45.7	0.06691	-0.14313	-0.27201	-0.68305	0.33991
45.8	0.0489	-0.25826	-0.35136	-0.65826	0.25998
45.9	0.07321	-0.26617	-0.39002	-0.61016	0.19591
46	0.12346	-0.18279	-0.37146	-0.53777	0.17121
46.1	0.1665	-0.04862	-0.29638	-0.44487	0.18916
46.2	0.16855	0.08659	-0.18244	-0.34099	0.23223
46.3	0.11657	0.1784	-0.05511	-0.23559	0.27459
46.4	0.02634	0.19898	0.06286	-0.13097	0.29893
46.5	-0.06625	0.14334	0.15861	-0.02202	0.30356
46.6	-0.1213	0.0285	0.23011	0.0964	0.29474
46.7	-0.11203	-0.11621	0.27889	0.22037	0.27756
46.8	-0.03591	-0.26386	0.30357	0.33685	0.25441
46.9	0.08635	-0.39863	0.30098	0.43232	0.22506
47	0.21962	-0.51328	0.27342	0.49847	0.18518
47.1	0.3252	-0.60186	0.23103	0.53313	0.12846
47.2	0.37386	-0.65635	0.18861	0.54055	0.05403
47.3	0.35267	-0.66712	0.15919	0.5295	-0.03129
47.4	0.2624	-0.62622	0.14953	0.50631	-0.11882
47.5	0.1126	-0.53294	0.15954	0.47172	-0.19848
47.6	-0.0778	-0.39531	0.18084	0.42661	-0.25482
47.7	-0.27633	-0.22607	0.19757	0.37405	-0.27043
47.8	-0.44192	-0.0383	0.19163	0.3152	-0.23845
47.9	-0.54015	0.15614	0.15233	0.24789	-0.16903
48	-0.56132	0.34366	0.08571	0.17531	-0.08046
48.1	-0.52754	0.50385	0.01201	0.11085	0.01524
48.2	-0.4814	0.61125	-0.04576	0.07181	0.11124
48.3	-0.46076	0.6432	-0.07549	0.06581	0.20022
48.4	-0.47725	0.58785	-0.0776	0.08491	0.27735
48.5	-0.51189	0.45128	-0.05621	0.11528	0.34151
48.6	-0.53071	0.2612	-0.01359	0.14857	0.38679
48.7	-0.50689	0.05977	0.04533	0.17951	0.40065
48.8	-0.43384	-0.11032	0.10619	0.19623	0.37617
48.9	-0.32681	-0.21866	0.1466	0.17952	0.32164
49	-0.21691	-0.25901	0.14414	0.11388	0.25688
49.1	-0.1361	-0.2483	0.08665	0.00258	0.20447
49.2	-0.09811	-0.21291	-0.01927	-0.12753	0.18122
49.3	-0.0899	-0.17205	-0.1489	-0.23815	0.18911
49.4	-0.08435	-0.13084	-0.26709	-0.29727	0.21471
49.5	-0.0608	-0.08841	-0.33908	-0.2883	0.23923
49.6	-0.01616	-0.05035	-0.34196	-0.21099	0.24887
49.7	0.0379	-0.03211	-0.27564	-0.0796	0.2375
49.8	0.08459	-0.04634	-0.16619	0.08299	0.20466
49.9	0.11391	-0.08833	-0.05496	0.2525	0.15381
50	0.12775	-0.13528	0.02145	0.40568	0.09134
50.1	0.1341	-0.15885	0.04749	0.52018	0.02545
50.2	0.13892	-0.13959	0.03335	0.58287	-0.03716
50.3	0.14452	-0.07458	0.00838	0.59882	-0.09524
50.4	0.15174	0.01937	0.00308	0.58495	-0.15446
50.5	0.15942	0.11126	0.03111	0.55376	-0.2208
50.6	0.16303	0.17138	0.08335	0.50322	-0.29585
50.7	0.15387	0.18464	0.13521	0.42514	-0.37195
50.8	0.12132	0.15208	0.15638	0.31792	-0.42889
50.9	0.05665	0.08678	0.12564	0.18893	-0.43931
51	-0.04013	0.00949	0.04357	0.04864	-0.38687
51.1	-0.15587	-0.05449	-0.07106	-0.09368	-0.28082
51.2	-0.26958	-0.07999	-0.1889	-0.23254	-0.15258
51.3	-0.36456	-0.05333	-0.27492	-0.3654	-0.04162
51.4	-0.43067	0.01946	-0.29903	-0.48286	0.01939
51.5	-0.46276	0.11276	-0.25198	-0.56449	0.01613
51.6	-0.46286	0.18667	-0.15198	-0.59079	-0.04174
51.7	-0.44194	0.20318	-0.03285	-0.55675	-0.12371
51.8	-0.41333	0.14834	0.07535	-0.48086	-0.19018
51.9	-0.38243	0.04148	0.15488	-0.39793	-0.2087
52	-0.34262	-0.07847	0.19679	-0.34077	-0.16758
52.1	-0.28151	-0.17444	0.19664	-0.3207	-0.08405
52.2	-0.19255	-0.22685	0.15262	-0.31808	0.00338
52.3	-0.08288	-0.23737	0.06782	-0.29652	0.0574
52.4	0.02778	-0.22251	-0.04728	-0.2282	0.06021
52.5	0.11421	-0.20057	-0.17206	-0.113	0.01563
52.6	0.15322	-0.18077	-0.27531	0.02069	-0.06016
52.7	0.13552	-0.16	-0.32544	0.13381	-0.14623
52.8	0.07501	-0.12723	-0.30795	0.19819	-0.21767
52.9	0.0043	-0.07302	-0.23194	0.20608	-0.24776
53	-0.04336	0.00382	-0.12123	0.16659	-0.21825
53.1	-0.04962	0.09441	-0.00276	0.09848	-0.13019
53.2	-0.01584	0.18117	0.10143	0.02326	-0.00861
53.3	0.04498	0.24363	0.17802	-0.042	0.1052
53.4	0.11725	0.26933	0.22277	-0.08751	0.1704
53.5	0.18382	0.25825	0.2363	-0.10796	0.16509
53.6	0.2248	0.2174	0.21933	-0.1002	0.09833
53.7	0.2198	0.15363	0.17376	-0.06062	0.00693
53.8	0.15387	0.07178	0.10497	0.01363	-0.06184
53.9	0.02575	-0.02241	0.01955	0.11996	-0.07079
54	-0.14693	-0.11584	-0.07724	0.24305	-0.00597
54.1	-0.32817	-0.1879	-0.1789	0.35417	0.11724
54.2	-0.47534	-0.22031	-0.27264	0.41962	0.25867
54.3	-0.55469	-0.20581	-0.33548	0.41236	0.36974
54.4	-0.55429	-0.1492	-0.34327	0.32169	0.41526
54.5	-0.48991	-0.06377	-0.28821	0.16096	0.3892
54.6	-0.39943	0.0331	-0.18246	-0.0353	0.3112
54.7	-0.32602	0.12198	-0.04816	-0.22494	0.21328
54.8	-0.30153	0.18336	0.09085	-0.37	0.12709
54.9	-0.33758	0.20384	0.21366	-0.44591	0.07613
55	-0.42524	0.1784	0.30457	-0.44372	0.06812
55.1	-0.54316	0.10782	0.34818	-0.36808	0.09436
55.2	-0.66699	-0.00365	0.32981	-0.24076	0.13835
55.3	-0.77625	-0.14692	0.24707	-0.10123	0.18624
55.4	-0.85764	-0.30365	0.11867	0.00472	0.22906
55.5	-0.91	-0.44921	-0.01967	0.04033	0.25924
55.6	-0.94676	-0.56609	-0.13423	-0.01086	0.27098
55.7	-0.99061	-0.65615	-0.21268	-0.14488	0.26254
55.8	-1.06833	-0.73871	-0.26541	-0.34005	0.23357
55.9	-1.20386	-0.8365	-0.31547	-0.55964	0.17715
56	-1.40778	-0.95927	-0.38687	-0.76898	0.0749
56.1	-1.67014	-1.10029	-0.4983	-0.9541	-0.09649
56.2	-1.96694	-1.24589	-0.66108	-1.12766	-0.34768
56.3	-2.27036	-1.38673	-0.87328	-1.31558	-0.66469
56.4	-2.55265	-1.51831	-1.11564	-1.52937	-1.01109
56.5	-2.78885	-1.63389	-1.35395	-1.75007	-1.34279
56.6	-2.96395	-1.72268	-1.54859	-1.93856	-1.62834
56.7	-3.08095	-1.77627	-1.67285	-2.06302	-1.859
56.8	-3.16595	-1.79976	-1.7299	-2.12184	-2.0439
56.9	-3.26305	-1.81526	-1.75543	-2.14578	-2.19866
57	-3.41263	-1.85547	-1.79991	-2.18409	-2.33809
57.1	-3.62845	-1.95242	-1.90335	-2.281	-2.47418
57.2	-3.89019	-2.12313	-2.07745	-2.45676	-2.61921
57.3	-4.1558	-2.35659	-2.30325	-2.70186	-2.78477
57.4	-4.38753	-2.61318	-2.54375	-2.98525	-2.97868
57.5	-4.56995	-2.842	-2.76508	-3.27159	-3.19897
57.6	-4.71136	-3.00686	-2.95485	-3.53509	-3.4268
57.7	-4.83266	-3.1052	-3.12376	-3.76082	-3.63341
57.8	-4.95371	-3.16798	-3.29338	-3.93894	-3.79887
57.9	-5.08693	-3.24258	-3.4824	-4.06299	-3.92489
58	-5.23761	-3.36774	-3.69381	-4.13421	-4.02935
58.1	-5.40514	-3.55427	-3.90925	-4.16777	-4.12992
58.2	-5.58213	-3.7841	-4.09429	-4.19269	-4.23496
58.3	-5.75447	-4.02654	-4.21539	-4.24333	-4.34568
58.4	-5.90605	-4.25858	-4.26102	-4.34482	-4.45941
58.5	-6.02539	-4.47043	-4.25012	-4.50105	-4.57067
58.6	-6.11242	-4.65776	-4.22461	-4.69464	-4.67439
58.7	-6.18319	-4.81973	-4.23545	-4.89777	-4.76633
58.8	-6.26327	-4.96249	-4.32495	-5.08551	-4.84454
58.9	-6.37102	-5.09749	-4.50854	-5.24734	-4.91158
59	-6.5095	-5.23094	-4.76482	-5.38999	-4.97873
59.1	-6.66991	-5.36081	-5.04348	-5.52689	-5.06727
59.2	-6.83588	-5.48387	-5.28789	-5.66499	-5.19759
59.3	-6.9874	-5.60186	-5.46304	-5.79864	-5.37314
59.4	-7.10646	-5.72155	-5.56835	-5.91384	-5.57516
59.5	-7.18607	-5.85152	-5.62741	-5.99973	-5.77407
59.6	-7.23347	-5.99935	-5.66909	-6.06084	-5.94443
59.7	-7.2642	-6.16549	-5.71099	-6.12013	-6.07194
59.8	-7.29059	-6.33994	-5.75516	-6.20639	-6.1557
59.9	-7.3166	-6.50525	-5.79468	-6.33663	-6.21193
60	-7.34018	-6.6444	-5.82766	-6.50446	-6.26963
60.1	-7.36362	-6.74789	-5.86314	-6.67832	-6.35469
60.2	-7.39725	-6.81086	-5.9167	-6.81108	-6.47544
60.3	-7.45552	-6.82793	-6.00408	-6.8618	-6.61972
60.4	-7.55098	-6.79331	-6.13371	-6.8184	-6.76228
60.5	-7.68655	-6.70728	-6.29878	-6.70524	-6.87718
60.6	-7.85058	-6.57869	-6.47766	-6.56977	-6.94637
60.7	-8.01651	-6.4251	-6.64449	-6.46214	-6.96486
60.8	-8.14971	-6.27867	-6.78091	-6.42297	-6.93816
60.9	-8.22031	-6.18494	-6.88258	-6.46908	-6.87535
61	-8.21807	-6.18651	-6.95514	-6.58368	-6.78768
61.1	-8.16296	-6.29874	-7.00926	-6.72692	-6.69205
61.2	-8.09895	-6.49929	-7.05947	-6.8598	-6.61535
61.3	-8.07221	-6.7431	-7.12348	-6.96185	-6.58906
61.4	-8.11224	-6.98337	-7.21292	-7.03034	-6.63475
61.5	-8.22745	-7.18353	-7.32296	-7.07121	-6.74982
61.6	-8.40718	-7.32216	-7.43454	-7.09423	-6.90482
61.7	-8.6232	-7.39675	-7.52745	-7.11	-7.05367
61.8	-8.83425	-7.42059	-7.59577	-7.12349	-7.15235
61.9	-8.99712	-7.41275	-7.65618	-7.13102	-7.17706
62	-9.08439	-7.38895	-7.73996	-7.12394	-7.13691
62.1	-9.10186	-7.35667	-7.86942	-7.09462	-7.06869
62.2	-9.09276	-7.31182	-8.03697	-7.0426	-7.01521
62.3	-9.11601	-7.24515	-8.20449	-6.97891	-7.0039
62.4	-9.2129	-7.15875	-8.32194	-6.91692	-7.03862
62.5	-9.38549	-7.07634	-8.35089	-6.85907	-7.10246
62.6	-9.60009	-7.03276	-8.28204	-6.79467	-7.1675
62.7	-9.80537	-7.05657	-8.14074	-6.71021	-7.20668
62.8	-9.95209	-7.16162	-7.98017	-6.60498	-7.20153
62.9	-10.0056	-7.34517	-7.86004	-6.4956	-7.14939
63	-9.95766	-7.59061	-7.82145	-6.40713	-7.06694
63.1	-9.83277	-7.87258	-7.87133	-6.35845	-6.98421
63.2	-9.68386	-8.1671	-7.98619	-6.35244	-6.93269
63.3	-9.5783	-8.4626	-8.13015	-6.37768	-6.93389
63.4	-9.58126	-8.75977	-8.27609	-6.4185	-6.99308
63.5	-9.73916	-9.06157	-8.41623	-6.46553	-7.09578
63.6	-10.0646	-9.369	-8.55537	-6.51843	-7.20969
63.7	-10.534	-9.68421	-8.69624	-6.58296	-7.29449
63.8	-11.0968	-10.0084	-8.82908	-6.66882	-7.31895
63.9	-11.69	-10.3392	-8.93462	-6.78447	-7.27629
64	-12.2539	-10.6705	-8.99949	-6.92968	-7.18566
64.1	-12.7465	-10.986	-9.02687	-7.08439	-7.07919
64.2	-13.1497	-11.2554	-9.03527	-7.20766	-6.98716
64.3	-13.4659	-11.448	-9.05088	-7.25884	-6.92902
64.4	-13.7115	-11.553	-9.09654	-7.22449	-6.90632
64.5	-13.9101	-11.5869	-9.18311	-7.13074	-6.90443
64.6	-14.087	-11.5844	-9.30521	-7.0344	-6.90411
64.7	-14.2681	-11.5858	-9.44167	-6.99461	-6.89403
64.8	-14.482	-11.6301	-9.56065	-7.04266	-6.87678
64.9	-14.7593	-11.7494	-9.62953	-7.16973	-6.8625
65	-15.1255	-11.9596	-9.62849	-7.33751	-6.86005
65.1	-15.5921	-12.2547	-9.56139	-7.50126	-6.87253
65.2	-16.1506	-12.6136	-9.45816	-7.6262	-6.89702
65.3	-16.7737	-13.0094	-9.36115	-7.69188	-6.92667
65.4	-17.4263	-13.4156	-9.30183	-7.69036	-6.95398
65.5	-18.0767	-13.8089	-9.28602	-7.62675	-6.97348
65.6	-18.7011	-14.1755	-9.30033	-7.52223	-6.98005
65.7	-19.2833	-14.5138	-9.33196	-7.41321	-6.96582
65.8	-19.815	-14.8274	-9.37596	-7.34333	-6.921
65.9	-20.2987	-15.1191	-9.43161	-7.35246	-6.83939
66	-20.753	-15.392	-9.49826	-7.4619	-6.72347
66.1	-21.2144	-15.6487	-9.57314	-7.65513	-6.58665
66.2	-21.7314	-15.8853	-9.65461	-7.8693	-6.45071
66.3	-22.3522	-16.0898	-9.74693	-8.01608	-6.33942
66.4	-23.116	-16.2519	-9.86023	-8.02695	-6.27149
66.5	-24.0478	-16.3757	-10.0077	-7.8944	-6.25303
66.6	-25.1511	-16.4836	-10.2008	-7.67486	-6.27677
66.7	-26.4001	-16.614	-10.4461	-7.45618	-6.32465
66.8	-27.7408	-16.8133	-10.7458	-7.31757	-6.37168
66.9	-29.1047	-17.1248	-11.0977	-7.30212	-6.39161
67	-30.4279	-17.5718	-11.494	-7.40744	-6.3674
67.1	-31.6659	-18.1532	-11.9225	-7.59826	-6.29863
67.2	-32.794	-18.851	-12.3675	-7.83083	-6.19989
67.3	-33.8005	-19.6355	-12.8099	-8.06572	-6.09193
67.4	-34.6817	-20.4662	-13.2287	-8.27029	-5.99311
67.5	-35.4392	-21.2932	-13.6058	-8.42138	-5.91032
67.6	-36.0853	-22.0692	-13.9361	-8.51636	-5.83224
67.7	-36.6548	-22.7625	-14.2312	-8.58103	-5.7346
67.8	-37.2096	-23.3638	-14.51	-8.65822	-5.60115
67.9	-37.8256	-23.8912	-14.7876	-8.78282	-5.44122
68	-38.5714	-24.388	-15.0732	-8.9626	-5.28439
68.1	-39.4939	-24.9071	-15.3709	-9.18175	-5.16512
68.2	-40.6199	-25.4905	-15.6797	-9.41711	-5.11142
68.3	-41.9626	-26.1666	-15.9984	-9.64645	-5.1353
68.4	-43.5205	-26.9568	-16.3316	-9.84974	-5.22571
68.5	-45.2731	-27.8744	-16.6952	-10.0103	-5.35359
68.6	-47.1761	-28.9201	-17.111	-10.1136	-5.48424
68.7	-49.1637	-30.0788	-17.601	-10.1461	-5.59207
68.8	-51.161	-31.3236	-18.1787	-10.1016	-5.66938
68.9	-53.1063	-32.6239	-18.8354	-9.99328	-5.72201
69	-54.9661	-33.9523	-19.5359	-9.85765	-5.75702
69.1	-56.7344	-35.2851	-20.2254	-9.74625	-5.7723
69.2	-58.4211	-36.5949	-20.8471	-9.71303	-5.75927
69.3	-60.0345	-37.8453	-21.3563	-9.79691	-5.71428
69.4	-61.5716	-38.992	-21.7264	-10.0051	-5.64693
69.5	-63.0203	-39.9945	-21.9519	-10.3127	-5.57856
69.6	-64.3697	-40.8365	-22.0484	-10.6784	-5.53422
69.7	-65.6206	-41.5341	-22.051	-11.0606	-5.53481
69.8	-66.7917	-42.1206	-22.0135	-11.4247	-5.58971
69.9	-67.9172	-42.6239	-22.0038	-11.7492	-5.69337
70	-69.0384	-43.0525	-22.0888	-12.0288	-5.82729
70.1	-70.1921	-43.3977	-22.3143	-12.2666	-5.96817
70.2	-71.4068	-43.6482	-22.6916	-12.4649	-6.09913
70.3	-72.7042	-43.8066	-23.1962	-12.6234	-6.21395
70.4	-74.0976	-43.8979	-23.7778	-12.7459	-6.31105
70.5	-75.584	-43.9669	-24.3724	-12.8475	-6.38495
70.6	-77.1348	-44.0644	-24.913	-12.9512	-6.42457
70.7	-78.6947	-44.2285	-25.3413	-13.0814	-6.41991
70.8	-80.2005	-44.4728	-25.6215	-13.253	-6.37261
70.9	-81.6133	-44.7861	-25.7551	-13.4589	-6.29724
71	-82.9411	-45.15	-25.7834	-13.6611	-6.2108
71.1	-84.2367	-45.5652	-25.7766	-13.7986	-6.12352
71.2	-85.5798	-46.0658	-25.8183	-13.8195	-6.04335
71.3	-87.0555	-46.7107	-25.9854	-13.7128	-5.98583
71.4	-88.7279	-47.5563	-26.3243	-13.5112	-5.97774
71.5	-90.6139	-48.6324	-26.8362	-13.2714	-6.04801
71.6	-92.6788	-49.9402	-27.4829	-13.0564	-6.2071
71.7	-94.8535	-51.4627	-28.206	-12.9276	-6.43218
71.8	-97.0625	-53.1749	-28.9486	-12.9346	-6.67251
71.9	-99.2491	-55.049	-29.6747	-13.0984	-6.87182
72	-101.39	-57.0526	-30.3819	-13.4042	-6.99146
72.1	-103.496	-59.1418	-31.0924	-13.8119	-7.02111
72.2	-105.614	-61.2557	-31.8305	-14.2645	-6.97692
72.3	-107.804	-63.324	-32.6086	-14.698	-6.8896
72.4	-110.119	-65.2848	-33.4232	-15.0576	-6.78845
72.5	-112.578	-67.102	-34.2545	-15.3092	-6.69482
72.6	-115.164	-68.7723	-35.0671	-15.4426	-6.62578
72.7	-117.831	-70.3172	-35.8169	-15.4708	-6.59756
72.8	-120.518	-71.7668	-36.4659	-15.4242	-6.62055
72.9	-123.182	-73.1426	-36.9992	-15.3415	-6.69041
73	-125.804	-74.4417	-37.4318	-15.2559	-6.78505
73.1	-128.394	-75.6298	-37.804	-15.1887	-6.87413
73.2	-130.98	-76.6542	-38.1688	-15.1535	-6.93588
73.3	-133.595	-77.4727	-38.5714	-15.1606	-6.96635
73.4	-136.259	-78.0777	-39.0259	-15.222	-6.9757
73.5	-138.966	-78.5038	-39.4986	-15.3511	-6.98225
73.6	-141.683	-78.821	-39.9147	-15.5604	-7.00726
73.7	-144.354	-79.1209	-40.1912	-15.8573	-7.06483
73.8	-146.907	-79.4992	-40.2821	-16.2394	-7.15552
73.9	-149.257	-80.0435	-40.2045	-16.6857	-7.26425
74	-151.319	-80.8227	-40.0311	-17.1524	-7.36532
74.1	-153.019	-81.874	-39.8541	-17.5867	-7.4333
74.2	-154.317	-83.1896	-39.7512	-17.9518	-7.45702
74.3	-155.23	-84.72	-39.7711	-18.2476	-7.44647
74.4	-155.843	-86.3916	-39.9418	-18.5177	-7.42861
74.5	-156.297	-88.1256	-40.2829	-18.8309	-7.43294
74.6	-156.764	-89.8516	-40.8028	-19.2399	-7.47725
74.7	-157.405	-91.5152	-41.4911	-19.7569	-7.56097
74.8	-158.322	-93.0841	-42.3225	-20.3599	-7.66921
74.9	-159.541	-94.5537	-43.2672	-21.0139	-7.78108
75	-161.033	-95.9556	-44.3011	-21.6827	-7.88004
75.1	-162.745	-97.3565	-45.4061	-22.3265	-7.96292
75.2	-164.638	-98.8429	-46.5636	-22.9052	-8.04059
75.3	-166.703	-100.49	-47.7497	-23.3956	-8.12447
75.4	-168.95	-102.336	-48.9378	-23.8038	-8.20955
75.5	-171.395	-104.362	-50.1076	-24.1615	-8.27106
75.6	-174.044	-106.511	-51.2532	-24.5106	-8.27729
75.7	-176.877	-108.695	-52.3833	-24.8817	-8.20558
75.8	-179.842	-110.822	-53.5077	-25.2759	-8.05452
75.9	-182.856	-112.816	-54.6273	-25.663	-7.84602
76	-185.806	-114.639	-55.733	-26.0019	-7.6163
76.1	-188.565	-116.296	-56.8111	-26.2725	-7.40229
76.2	-191.011	-117.825	-57.8516	-26.4965	-7.23099
76.3	-193.05	-119.281	-58.8547	-26.7285	-7.11747
76.4	-194.649	-120.717	-59.8306	-27.0302	-7.06623
76.5	-195.839	-122.172	-60.7919	-27.4442	-7.06789
76.6	-196.698	-123.667	-61.7424	-27.9747	-7.10115
76.7	-197.312	-125.215	-62.6798	-28.5842	-7.14068
76.8	-197.752	-126.817	-63.6107	-29.2035	-7.16853
76.9	-198.068	-128.456	-64.5559	-29.7554	-7.18015
77	-198.312	-130.086	-65.5445	-30.1793	-7.17996
77.1	-198.561	-131.651	-66.6007	-30.4455	-7.17421
77.2	-198.915	-133.112	-67.7303	-30.5596	-7.16704
77.3	-199.5	-134.46	-68.9088	-30.5567	-7.16123
77.4	-200.442	-135.723	-70.0828	-30.4884	-7.15938
77.5	-201.844	-136.949	-71.1898	-30.4099	-7.16514
77.6	-203.757	-138.203	-72.1863	-30.372	-7.18365
77.7	-206.162	-139.534	-73.0636	-30.4174	-7.21596
77.8	-208.971	-140.961	-73.8453	-30.5826	-7.25506
77.9	-212.054	-142.461	-74.5726	-30.8974	-7.29534
78	-215.277	-143.973	-75.2872	-31.371	-7.34069
78.1	-218.534	-145.416	-76.0118	-31.9794	-7.40111
78.2	-221.758	-146.725	-76.7346	-32.6664	-7.48272
78.3	-224.916	-147.869	-77.412	-33.3606	-7.57868
78.4	-228.009	-148.859	-77.9917	-33.9995	-7.67041
78.5	-231.07	-149.738	-78.4407	-34.548	-7.73779
78.6	-234.135	-150.574	-78.7629	-35.0038	-7.77244
78.7	-237.225	-151.424	-79.0021	-35.3884	-7.78281
78.8	-240.327	-152.311	-79.2337	-35.7336	-7.79082
78.9	-243.4	-153.212	-79.5368	-36.0705	-7.82223
79	-246.388	-154.067	-79.9557	-36.4207	-7.89756
79.1	-249.226	-154.803	-80.4825	-36.7968	-8.02683
79.2	-251.846	-155.361	-81.0706	-37.2091	-8.20664
79.3	-254.189	-155.715	-81.6662	-37.6618	-8.42299
79.4	-256.204	-155.882	-82.2265	-38.1407	-8.65428
79.5	-257.861	-155.925	-82.7246	-38.6112	-8.87334
79.6	-259.169	-155.932	-83.1505	-39.0309	-9.05347
79.7	-260.189	-155.985	-83.5101	-39.3683	-9.17805
79.8	-261.019	-156.137	-83.8205	-39.6169	-9.24661
79.9	-261.783	-156.396	-84.1084	-39.7998	-9.27455
80	-262.604	-156.744	-84.413	-39.9602	-9.28903
80.1	-263.591	-157.157	-84.7833	-40.1397	-9.32116
80.2	-264.816	-157.635	-85.2619	-40.353	-9.39481
80.3	-266.296	-158.221	-85.876	-40.5801	-9.51635
80.4	-267.99	-158.993	-86.6369	-40.7882	-9.67258
80.5	-269.832	-160.047	-87.5431	-40.9602	-9.83145
80.6	-271.76	-161.47	-88.5758	-41.1068	-9.94757
80.7	-273.734	-163.307	-89.6944	-41.2563	-9.97915
80.8	-275.735	-165.543	-90.8347	-41.4386	-9.90549
80.9	-277.752	-168.089	-91.9198	-41.6738	-9.73677
81	-279.779	-170.792	-92.8807	-41.9653	-9.51001
81.1	-281.806	-173.47	-93.6765	-42.2961	-9.27573
81.2	-283.835	-175.95	-94.3066	-42.6341	-9.08308
81.3	-285.88	-178.099	-94.8115	-42.9401	-8.96575
81.4	-287.94	-179.856	-95.2632	-43.1756	-8.93351
81.5	-289.996	-181.242	-95.7477	-43.3155	-8.9747
81.6	-292.009	-182.359	-96.3381	-43.3631	-9.06434
81.7	-293.946	-183.357	-97.0705	-43.3574	-9.17651
81.8	-295.79	-184.382	-97.9374	-43.3529	-9.29705
81.9	-297.532	-185.531	-98.8957	-43.3918	-9.42656
82	-299.163	-186.844	-99.8803	-43.4958	-9.57223
82.1	-300.664	-188.321	-100.812	-43.6692	-9.73384
82.2	-302.009	-189.953	-101.604	-43.8976	-9.89603
82.3	-303.175	-191.737	-102.183	-44.1433	-10.0326
82.4	-304.168	-193.686	-102.52	-44.3539	-10.1187
82.5	-305.033	-195.805	-102.649	-44.4895	-10.1397
82.6	-305.865	-198.088	-102.667	-44.544	-10.0938
82.7	-306.789	-200.503	-102.709	-44.5397	-9.9923
82.8	-307.962	-202.998	-102.911	-44.5088	-9.85943
82.9	-309.547	-205.502	-103.372	-44.481	-9.72281
83	-311.693	-207.935	-104.127	-44.4853	-9.60153
83.1	-314.484	-210.228	-105.142	-44.5557	-9.50025
83.2	-317.903	-212.342	-106.328	-44.7329	-9.41131
83.3	-321.825	-214.268	-107.572	-45.0581	-9.32389
83.4	-326.018	-216.028	-108.76	-45.5529	-9.23517
83.5	-330.181	-217.661	-109.809	-46.2041	-9.15871
83.6	-333.999	-219.195	-110.688	-46.9647	-9.12587
83.7	-337.222	-220.633	-111.417	-47.7699	-9.17637
83.8	-339.722	-221.959	-112.05	-48.5551	-9.33637
83.9	-341.517	-223.164	-112.645	-49.2638	-9.59853
84	-342.754	-224.271	-113.248	-49.8503	-9.91922
84.1	-343.668	-225.334	-113.885	-50.279	-10.2358
84.2	-344.525	-226.432	-114.576	-50.5275	-10.4938
84.3	-345.575	-227.637	-115.356	-50.5994	-10.6692
84.4	-346.999	-228.987	-116.275	-50.5394	-10.7745
84.5	-348.864	-230.458	-117.382	-50.4292	-10.843
84.6	-351.098	-231.972	-118.69	-50.3589	-10.9034
84.7	-353.502	-233.429	-120.165	-50.3974	-10.9668
84.8	-355.811	-234.757	-121.737	-50.5734	-11.0312
84.9	-357.769	-235.93	-123.323	-50.868	-11.091
85	-359.193	-236.949	-124.846	-51.2211	-11.1467
85.1	-360.005	-237.792	-126.254	-51.5503	-11.2106
85.2	-360.234	-238.395	-127.518	-51.7795	-11.2992
85.3	-360.002	-238.672	-128.624	-51.875	-11.4159
85.4	-359.494	-238.566	-129.556	-51.8582	-11.5438
85.5	-358.917	-238.089	-130.29	-51.7855	-11.6587
85.6	-358.462	-237.337	-130.817	-51.7157	-11.7485
85.7	-358.273	-236.485	-131.165	-51.6789	-11.8179
85.8	-358.443	-235.753	-131.402	-51.6618	-11.8778
85.9	-359.017	-235.357	-131.617	-51.6224	-11.9364
86	-360.012	-235.455	-131.89	-51.5235	-12.0007
86.1	-361.42	-236.111	-132.26	-51.3652	-12.0803
86.2	-363.196	-237.294	-132.706	-51.1948	-12.184
86.3	-365.248	-238.901	-133.169	-51.0973	-12.319
86.4	-367.442	-240.784	-133.582	-51.1702	-12.4964
86.5	-369.616	-242.784	-133.899	-51.4891	-12.7298
86.6	-371.611	-244.744	-134.11	-52.0768	-13.022
86.7	-373.285	-246.527	-134.245	-52.8987	-13.3529
86.8	-374.529	-248.026	-134.359	-53.8869	-13.6787
86.9	-375.296	-249.164	-134.524	-54.9713	-13.9379
87	-375.618	-249.908	-134.803	-56.0997	-14.0625
87.1	-375.607	-250.274	-135.234	-57.2389	-13.9976
87.2	-375.433	-250.343	-135.823	-58.3626	-13.7287
87.3	-375.263	-250.261	-136.544	-59.4405	-13.2997
87.4	-375.211	-250.22	-137.339	-60.4372	-12.8007
87.5	-375.306	-250.431	-138.118	-61.3179	-12.3355
87.6	-375.499	-251.071	-138.775	-62.0545	-11.9879
87.7	-375.716	-252.257	-139.224	-62.6242	-11.7995
87.8	-375.913	-254.021	-139.425	-63.0031	-11.7654
87.9	-376.103	-256.293	-139.402	-63.1718	-11.8459
88	-376.351	-258.91	-139.245	-63.1352	-11.9879
88.1	-376.743	-261.654	-139.082	-62.9343	-12.1437
88.2	-377.368	-264.308	-139.049	-62.6297	-12.277
88.3	-378.302	-266.694	-139.251	-62.2712	-12.3644
88.4	-379.603	-268.695	-139.732	-61.8789	-12.3943
88.5	-381.292	-270.268	-140.46	-61.4519	-12.3674
88.6	-383.34	-271.44	-141.331	-60.99	-12.2942
88.7	-385.642	-272.277	-142.213	-60.5134	-12.1894
88.8	-388.031	-272.858	-142.988	-60.0728	-12.0675
88.9	-390.298	-273.25	-143.581	-59.7398	-11.942
89	-392.246	-273.507	-143.964	-59.58	-11.8242
89.1	-393.73	-273.68	-144.139	-59.6306	-11.7209
89.2	-394.697	-273.835	-144.123	-59.8971	-11.634
89.3	-395.209	-274.045	-143.95	-60.3589	-11.5633
89.4	-395.441	-274.381	-143.668	-60.9721	-11.5061
89.5	-395.632	-274.891	-143.335	-61.6749	-11.4546
89.6	-396.004	-275.596	-143.011	-62.4012	-11.4044
89.7	-396.7	-276.472	-142.744	-63.0921	-11.3656
89.8	-397.754	-277.435	-142.562	-63.6996	-11.3633
89.9	-399.105	-278.354	-142.478	-64.1893	-11.4249
90	-400.625	-279.081	-142.493	-64.5477	-11.5636
90.1	-402.189	-279.499	-142.607	-64.7865	-11.7755
90.2	-403.717	-279.561	-142.805	-64.9335	-12.0432
90.3	-405.198	-279.304	-143.064	-65.0179	-12.3377
90.4	-406.675	-278.84	-143.365	-65.0583	-12.6263
90.5	-408.208	-278.319	-143.708	-65.0511	-12.8819
90.6	-409.834	-277.885	-144.113	-64.9637	-13.0902
90.7	-411.534	-277.634	-144.612	-64.7435	-13.2494
90.8	-413.239	-277.598	-145.244	-64.3463	-13.3645
90.9	-414.856	-277.766	-146.038	-63.7654	-13.4364
91	-416.318	-278.113	-147.005	-63.0396	-13.4548
91.1	-417.599	-278.617	-148.126	-62.2381	-13.4037
91.2	-418.721	-279.278	-149.367	-61.4312	-13.2743
91.3	-419.756	-280.112	-150.692	-60.6673	-13.0729
91.4	-420.82	-281.143	-152.064	-59.9698	-12.8182
91.5	-422.045	-282.39	-153.444	-59.3478	-12.5337
91.6	-423.55	-283.848	-154.78	-58.8096	-12.244
91.7	-425.407	-285.475	-155.995	-58.371	-11.9747
91.8	-427.611	-287.199	-156.998	-58.0529	-11.7425
91.9	-430.073	-288.94	-157.708	-57.8773	-11.5455
92	-432.642	-290.633	-158.067	-57.8666	-11.3672
92.1	-435.152	-292.257	-158.063	-58.0397	-11.1907
92.2	-437.462	-293.822	-157.74	-58.3962	-11.0114
92.3	-439.477	-295.345	-157.201	-58.9057	-10.8418
92.4	-441.142	-296.826	-156.585	-59.5076	-10.7126
92.5	-442.441	-298.251	-156.038	-60.1241	-10.6655
92.6	-443.393	-299.587	-155.681	-60.6801	-10.7343
92.7	-444.05	-300.785	-155.583	-61.127	-10.9182
92.8	-444.499	-301.781	-155.752	-61.4599	-11.1745
92.9	-444.864	-302.521	-156.145	-61.7157	-11.4332
93	-445.261	-302.981	-156.695	-61.9454	-11.6273
93.1	-445.758	-303.184	-157.343	-62.1829	-11.7216
93.2	-446.349	-303.198	-158.059	-62.4303	-11.7238
93.3	-446.973	-303.12	-158.853	-62.661	-11.675
93.4	-447.537	-303.043	-159.754	-62.8306	-11.629
93.5	-447.946	-303.019	-160.78	-62.8957	-11.6326
93.6	-448.161	-303.061	-161.93	-62.8402	-11.7126
93.7	-448.236	-303.155	-163.177	-62.6942	-11.8713
93.8	-448.334	-303.276	-164.471	-62.5165	-12.0885
93.9	-448.684	-303.4	-165.742	-62.3565	-12.3303
94	-449.506	-303.499	-166.913	-62.2385	-12.5594
94.1	-450.94	-303.568	-167.915	-62.1769	-12.7485
94.2	-452.998	-303.63	-168.711	-62.1943	-12.8858
94.3	-455.55	-303.729	-169.293	-62.3212	-12.9713
94.4	-458.358	-303.894	-169.68	-62.5809	-13.0123
94.5	-461.132	-304.117	-169.906	-62.9732	-13.0165
94.6	-463.591	-304.349	-170.011	-63.4667	-12.984
94.7	-465.524	-304.53	-170.037	-64.0036	-12.9048
94.8	-466.837	-304.609	-170.033	-64.5148	-12.7686
94.9	-467.585	-304.557	-170.055	-64.9377	-12.5799
95	-467.947	-304.374	-170.15	-65.2332	-12.3624
95.1	-468.176	-304.085	-170.347	-65.3975	-12.147
95.2	-468.519	-303.751	-170.656	-65.4695	-11.9608
95.3	-469.162	-303.455	-171.072	-65.5222	-11.8248
95.4	-470.166	-303.285	-171.583	-65.6347	-11.7504
95.5	-471.449	-303.31	-172.167	-65.8577	-11.7327
95.6	-472.805	-303.569	-172.802	-66.1936	-11.7524
95.7	-473.987	-304.074	-173.459	-66.5999	-11.786
95.8	-474.785	-304.817	-174.108	-67.0073	-11.8126
95.9	-475.103	-305.773	-174.713	-67.3464	-11.8209
96	-475.001	-306.896	-175.241	-67.5701	-11.8177
96.1	-474.689	-308.127	-175.684	-67.66	-11.8239
96.2	-474.468	-309.393	-176.06	-67.6284	-11.8582
96.3	-474.628	-310.624	-176.397	-67.5184	-11.9237
96.4	-475.366	-311.776	-176.724	-67.3981	-12.0126
96.5	-476.729	-312.851	-177.075	-67.3475	-12.1222
96.6	-478.61	-313.883	-177.499	-67.4373	-12.2616
96.7	-480.784	-314.915	-178.058	-67.7111	-12.4438
96.8	-482.977	-315.967	-178.804	-68.1844	-12.6788
96.9	-484.95	-317.025	-179.755	-68.8498	-12.9719
97	-486.547	-318.047	-180.882	-69.6744	-13.3226
97.1	-487.721	-318.973	-182.118	-70.5991	-13.7167
97.2	-488.516	-319.764	-183.393	-71.5458	-14.1205
97.3	-489.053	-320.427	-184.641	-72.4284	-14.4911
97.4	-489.493	-321.02	-185.805	-73.1667	-14.7941
97.5	-489.992	-321.623	-186.823	-73.7026	-15.0162
97.6	-490.66	-322.324	-187.63	-74.0093	-15.1661
97.7	-491.541	-323.193	-188.17	-74.0894	-15.2673
97.8	-492.611	-324.268	-188.435	-73.9702	-15.3418
97.9	-493.806	-325.544	-188.477	-73.7026	-15.3962
98	-495.055	-326.98	-188.408	-73.3591	-15.4177
98.1	-496.318	-328.507	-188.37	-73.027	-15.3834
98.2	-497.608	-330.046	-188.499	-72.7863	-15.272
98.3	-498.989	-331.516	-188.882	-72.6853	-15.0712
98.4	-500.538	-332.847	-189.54	-72.729	-14.7821
98.5	-502.295	-333.981	-190.428	-72.8781	-14.4177
98.6	-504.226	-334.875	-191.44	-73.0582	-14.0005
98.7	-506.228	-335.512	-192.449	-73.1902	-13.5581
98.8	-508.17	-335.919	-193.348	-73.2379	-13.1221
98.9	-509.929	-336.172	-194.082	-73.2382	-12.7271
99	-511.42	-336.378	-194.645	-73.2887	-12.4062
99.1	-512.615	-336.646	-195.069	-73.4967	-12.1836
99.2	-513.541	-337.052	-195.399	-73.9227	-12.0746
99.3	-514.275	-337.631	-195.686	-74.5538	-12.0924
99.4	-514.915	-338.378	-195.984	-75.309	-12.2504
99.5	-515.55	-339.26	-196.345	-76.072	-12.5493
99.6	-516.225	-340.237	-196.819	-76.7292	-12.9631
99.7	-516.937	-341.284	-197.435	-77.1934	-13.4389
99.8	-517.655	-342.384	-198.193	-77.4147	-13.9109
99.9	-518.348	-343.526	-199.047	-77.3899	-14.3173
100	-519.021	-344.704	-199.912	-77.1677	-14.6157
100.1	-519.72	-345.916	-200.685	-76.8392	-14.7883
100.2	-520.514	-347.148	-201.276	-76.5103	-14.8382
100.3	-521.457	-348.351	-201.631	-76.2671	-14.7809
100.4	-522.562	-349.44	-201.745	-76.1527	-14.6363
100.5	-523.797	-350.305	-201.668	-76.1605	-14.4234
100.6	-525.102	-350.846	-201.487	-76.238	-14.1617
100.7	-526.417	-351.007	-201.305	-76.3053	-13.8747
100.8	-527.701	-350.814	-201.216	-76.282	-13.5923
100.9	-528.927	-350.377	-201.28	-76.1155	-13.3451
101	-530.069	-349.875	-201.504	-75.7973	-13.1508
101.1	-531.106	-349.503	-201.829	-75.3669	-13.0072
101.2	-532.037	-349.408	-202.151	-74.9046	-12.9025
101.3	-532.893	-349.654	-202.371	-74.5089	-12.8352
101.4	-533.732	-350.212	-202.432	-74.2665	-12.8241
101.5	-534.613	-350.965	-202.348	-74.2208	-12.9049
101.6	-535.581	-351.747	-202.193	-74.358	-13.1173
101.7	-536.641	-352.388	-202.063	-74.6147	-13.4843
101.8	-537.752	-352.771	-202.034	-74.9016	-13.9888
101.9	-538.843	-352.87	-202.129	-75.1292	-14.5623
102	-539.851	-352.756	-202.319	-75.2267	-15.0986
102.1	-540.768	-352.561	-202.55	-75.1607	-15.4903
102.2	-541.632	-352.416	-202.775	-74.9436	-15.6661
102.3	-542.502	-352.388	-202.967	-74.6243	-15.611
102.4	-543.412	-352.474	-203.131	-74.2719	-15.3672
102.5	-544.351	-352.631	-203.293	-73.9591	-15.0198
102.6	-545.261	-352.831	-203.483	-73.7462	-14.6729
102.7	-546.069	-353.098	-203.717	-73.6736	-14.415
102.8	-546.729	-353.508	-203.994	-73.7612	-14.2885
102.9	-547.249	-354.154	-204.296	-74.0167	-14.2842
103	-547.686	-355.095	-204.604	-74.4504	-14.3554
103.1	-548.129	-356.315	-204.901	-75.0837	-14.4451
103.2	-548.669	-357.733	-205.179	-75.9421	-14.5099
103.3	-549.382	-359.233	-205.436	-77.0249	-14.5331
103.4	-550.309	-360.702	-205.675	-78.2725	-14.5228
103.5	-551.453	-362.051	-205.899	-79.5622	-14.4989
103.6	-552.784	-363.222	-206.099	-80.7374	-14.4793
103.7	-554.247	-364.167	-206.247	-81.6566	-14.473
103.8	-555.789	-364.834	-206.3	-82.2354	-14.483
103.9	-557.371	-365.173	-206.219	-82.4631	-14.5133
104	-558.981	-365.161	-205.986	-82.3974	-14.576
104.1	-560.628	-364.827	-205.609	-82.1405	-14.6917
104.2	-562.323	-364.248	-205.1	-81.805	-14.879
104.3	-564.061	-363.523	-204.466	-81.4798	-15.1386
104.4	-565.814	-362.76	-203.724	-81.2144	-15.445
104.5	-567.541	-362.062	-202.927	-81.012	-15.7537
104.6	-569.194	-361.513	-202.162	-80.8311	-16.018
104.7	-570.741	-361.159	-201.537	-80.603	-16.2011
104.8	-572.168	-361.012	-201.141	-80.265	-16.2791
104.9	-573.476	-361.068	-201.023	-79.7958	-16.2464
105	-574.667	-361.333	-201.176	-79.2308	-16.1169
105.1	-575.724	-361.836	-201.549	-78.6502	-15.9139
105.2	-576.618	-362.628	-202.079	-78.1507	-15.6548
105.3	-577.3	-363.753	-202.72	-77.8176	-15.3462
105.4	-577.693	-365.228	-203.445	-77.698	-14.9934
105.5	-577.706	-367.018	-204.225	-77.7824	-14.621
105.6	-577.268	-369.04	-205.024	-78.0063	-14.2802
105.7	-576.382	-371.152	-205.793	-78.2764	-14.0315
105.8	-575.154	-373.165	-206.488	-78.5074	-13.9133
105.9	-573.78	-374.863	-207.081	-78.6473	-13.9188
106	-572.501	-376.062	-207.562	-78.6844	-14.0006
106.1	-571.543	-376.677	-207.953	-78.6406	-14.0922
106.2	-571.056	-376.755	-208.295	-78.5542	-14.1364
106.3	-571.063	-376.453	-208.63	-78.4642	-14.1095
106.4	-571.464	-375.967	-208.992	-78.4027	-14.0309
106.5	-572.073	-375.458	-209.399	-78.3904	-13.9528
106.6	-572.683	-375	-209.859	-78.4335	-13.9312
106.7	-573.128	-374.589	-210.37	-78.5341	-13.9959
106.8	-573.306	-374.182	-210.921	-78.7019	-14.1402
106.9	-573.196	-373.748	-211.481	-78.9531	-14.3332
107	-572.84	-373.281	-211.99	-79.2996	-14.541
107.1	-572.316	-372.803	-212.357	-79.7398	-14.7346
107.2	-571.727	-372.35	-212.484	-80.2559	-14.8873
107.3	-571.194	-371.961	-212.3	-80.8139	-14.9733
107.4	-570.827	-371.653	-211.792	-81.3655	-14.9696
107.5	-570.695	-371.425	-211.023	-81.8482	-14.8616
107.6	-570.79	-371.271	-210.118	-82.1907	-14.6458
107.7	-571.027	-371.2	-209.238	-82.3264	-14.3299
107.8	-571.279	-371.243	-208.542	-82.2091	-13.9354
107.9	-571.43	-371.434	-208.15	-81.8259	-13.5024
108	-571.427	-371.798	-208.12	-81.2003	-13.0893
108.1	-571.312	-372.353	-208.446	-80.3839	-12.763
108.2	-571.206	-373.112	-209.074	-79.4408	-12.5826
108.3	-571.262	-374.08	-209.912	-78.4335	-12.5804
108.4	-571.616	-375.239	-210.865	-77.4205	-12.7473
108.5	-572.342	-376.533	-211.862	-76.4663	-13.0352
108.6	-573.434	-377.858	-212.872	-75.6558	-13.3759
108.7	-574.796	-379.08	-213.899	-75.0926	-13.7049
108.8	-576.252	-380.057	-214.969	-74.8763	-13.9767
108.9	-577.595	-380.674	-216.103	-75.0661	-14.1729
109	-578.631	-380.87	-217.28	-75.6504	-14.3049
109.1	-579.215	-380.67	-218.414	-76.5483	-14.4157
109.2	-579.273	-380.194	-219.362	-77.6352	-14.5704
109.3	-578.794	-379.631	-219.969	-78.7728	-14.8302
109.4	-577.82	-379.176	-220.123	-79.835	-15.2279
109.5	-576.44	-378.973	-219.798	-80.7332	-15.7582
109.6	-574.798	-379.089	-219.072	-81.4313	-16.3855
109.7	-573.09	-379.521	-218.114	-81.9439	-17.0576
109.8	-571.553	-380.222	-217.147	-82.3204	-17.7184
109.9	-570.438	-381.126	-216.378	-82.6312	-18.3173
110	-569.997	-382.17	-215.954	-82.9575	-18.8098
110.1	-570.443	-383.306	-215.939	-83.3756	-19.1585
110.2	-571.878	-384.505	-216.323	-83.9256	-19.3438
110.3	-574.235	-385.747	-217.04	-84.5893	-19.376
110.4	-577.27	-387.016	-217.983	-85.2959	-19.295
110.5	-580.628	-388.29	-219.035	-85.953	-19.1558
110.6	-583.929	-389.549	-220.085	-86.4866	-19.0094
110.7	-586.846	-390.774	-221.06	-86.8619	-18.8848
110.8	-589.157	-391.953	-221.946	-87.0812	-18.7861
110.9	-590.756	-393.083	-222.793	-87.1743	-18.7031
111	-591.646	-394.138	-223.706	-87.189	-18.6282
111.1	-591.914	-395.062	-224.795	-87.1894	-18.5612
111.2	-591.688	-395.776	-226.134	-87.2456	-18.5009
111.3	-591.1	-396.201	-227.729	-87.4074	-18.4374
111.4	-590.255	-396.303	-229.509	-87.6776	-18.3535
111.5	-589.207	-396.114	-231.338	-88.0003	-18.2319
111.6	-587.955	-395.736	-233.052	-88.275	-18.0664
111.7	-586.472	-395.304	-234.492	-88.394	-17.868
111.8	-584.747	-394.94	-235.534	-88.2762	-17.6656
111.9	-582.842	-394.709	-236.108	-87.8856	-17.5052
112	-580.923	-394.593	-236.211	-87.2399	-17.4395
112.1	-579.242	-394.489	-235.913	-86.4065	-17.509
112.2	-578.081	-394.249	-235.35	-85.4875	-17.7197
112.3	-577.66	-393.741	-234.692	-84.5914	-18.0302
112.4	-578.071	-392.911	-234.106	-83.8068	-18.3629
112.5	-579.242	-391.807	-233.732	-83.1869	-18.6381
112.6	-580.961	-390.569	-233.64	-82.7432	-18.8099
112.7	-582.945	-389.376	-233.807	-82.4498	-18.8797
112.8	-584.925	-388.393	-234.116	-82.2619	-18.8875
112.9	-586.714	-387.725	-234.384	-82.1334	-18.8857
113	-588.23	-387.385	-234.416	-82.0266	-18.9104
113.1	-589.471	-387.312	-234.061	-81.9191	-18.9708
113.2	-590.477	-387.397	-233.264	-81.8137	-19.0534
113.3	-591.303	-387.533	-232.096	-81.7473	-19.1315
113.4	-592.015	-387.639	-230.752	-81.7869	-19.178
113.5	-592.674	-387.692	-229.49	-82.0056	-19.1793
113.6	-593.325	-387.719	-228.563	-82.4497	-19.1354
113.7	-593.991	-387.781	-228.156	-83.1163	-19.0504
113.8	-594.677	-387.941	-228.356	-83.9546	-18.9276
113.9	-595.366	-388.241	-229.155	-84.889	-18.7718
114	-596.034	-388.68	-230.477	-85.8454	-18.5914
114.1	-596.668	-389.219	-232.201	-86.7687	-18.3966
114.2	-597.282	-389.788	-234.171	-87.6271	-18.1969
114.3	-597.926	-390.314	-236.203	-88.4032	-18.0014
114.4	-598.668	-390.729	-238.091	-89.0807	-17.8169
114.5	-599.571	-390.983	-239.646	-89.6381	-17.6474
114.6	-600.662	-391.051	-240.731	-90.0515	-17.4974
114.7	-601.912	-390.94	-241.287	-90.2962	-17.3795
114.8	-603.242	-390.701	-241.335	-90.3422	-17.3168
114.9	-604.537	-390.424	-240.955	-90.1533	-17.3371
115	-605.67	-390.213	-240.262	-89.7008	-17.4603
115.1	-606.533	-390.165	-239.381	-88.9925	-17.6835
115.2	-607.062	-390.339	-238.439	-88.0921	-17.9717
115.3	-607.254	-390.729	-237.557	-87.1098	-18.2582
115.4	-607.158	-391.255	-236.839	-86.1661	-18.4608
115.5	-606.853	-391.784	-236.361	-85.3525	-18.5151
115.6	-606.433	-392.179	-236.163	-84.7183	-18.4047
115.7	-605.99	-392.34	-236.244	-84.2861	-18.1669
115.8	-605.594	-392.224	-236.558	-84.0756	-17.874
115.9	-605.288	-391.852	-237.027	-84.1148	-17.604
116	-605.099	-391.295	-237.554	-84.4325	-17.4142
116.1	-605.052	-390.646	-238.05	-85.0401	-17.3211
116.2	-605.173	-389.982	-238.449	-85.9177	-17.3004
116.3	-605.47	-389.351	-238.716	-87.0125	-17.3108
116.4	-605.915	-388.764	-238.846	-88.2394	-17.3267
116.5	-606.444	-388.212	-238.864	-89.4843	-17.3529
116.6	-606.962	-387.691	-238.817	-90.6215	-17.4216
116.7	-607.352	-387.232	-238.758	-91.5491	-17.5745
116.8	-607.502	-386.904	-238.737	-92.2243	-17.8352
116.9	-607.344	-386.792	-238.805	-92.6676	-18.1878
117	-606.888	-386.959	-239.006	-92.9389	-18.5826
117.1	-606.226	-387.404	-239.365	-93.1023	-18.958
117.2	-605.502	-388.072	-239.889	-93.1945	-19.2672
117.3	-604.854	-388.869	-240.574	-93.2163	-19.4972
117.4	-604.359	-389.701	-241.418	-93.1507	-19.6709
117.5	-604.001	-390.512	-242.433	-92.9913	-19.8321
117.6	-603.708	-391.305	-243.615	-92.7592	-20.0215
117.7	-603.414	-392.151	-244.928	-92.5038	-20.2577
117.8	-603.106	-393.172	-246.299	-92.2896	-20.5324
117.9	-602.814	-394.51	-247.631	-92.175	-20.8187
118	-602.589	-396.279	-248.826	-92.1916	-21.0785
118.1	-602.471	-398.514	-249.798	-92.3407	-21.2623
118.2	-602.464	-401.129	-250.487	-92.6021	-21.3131
118.3	-602.532	-403.928	-250.863	-92.9424	-21.1828
118.4	-602.605	-406.645	-250.923	-93.324	-20.8536
118.5	-602.599	-409.022	-250.692	-93.714	-20.348
118.6	-602.432	-410.873	-250.215	-94.0937	-19.7232
118.7	-602.041	-412.122	-249.549	-94.4614	-19.0618
118.8	-601.398	-412.805	-248.738	-94.8297	-18.4577
118.9	-600.536	-413.022	-247.806	-95.2192	-17.9894
119	-599.552	-412.889	-246.769	-95.6464	-17.6969
119.1	-598.595	-412.495	-245.654	-96.1088	-17.5781
119.2	-597.822	-411.914	-244.523	-96.5771	-17.6016
119.3	-597.344	-411.229	-243.46	-97.0045	-17.7199
119.4	-597.196	-410.566	-242.543	-97.3466	-17.8834
119.5	-597.315	-410.086	-241.827	-97.5796	-18.0575
119.6	-597.58	-409.95	-241.331	-97.7028	-18.2311
119.7	-597.865	-410.264	-241.035	-97.7204	-18.4108
119.8	-598.079	-411.044	-240.893	-97.6226	-18.6054
119.9	-598.181	-412.219	-240.843	-97.3882	-18.8129
120	-598.183	-413.656	-240.824	-97.0022	-19.0223
120.1	-598.135	-415.203	-240.795	-96.4783	-19.2238
120.2	-598.092	-416.718	-240.748	-95.8701	-19.4139
120.3	-598.086	-418.094	-240.707	-95.2617	-19.5965
120.4	-598.117	-419.264	-240.722	-94.7436	-19.7799
120.5	-598.169	-420.202	-240.854	-94.386	-19.9667
120.6	-598.232	-420.914	-241.15	-94.217	-20.1452
120.7	-598.306	-421.421	-241.624	-94.2099	-20.2924
120.8	-598.409	-421.748	-242.237	-94.285	-20.3825
120.9	-598.591	-421.917	-242.899	-94.3377	-20.3935
121	-598.941	-421.952	-243.5	-94.2849	-20.3181
121.1	-599.586	-421.897	-243.943	-94.1042	-20.1722
121.2	-600.644	-421.822	-244.166	-93.841	-19.9923
121.3	-602.17	-421.804	-244.147	-93.5834	-19.8189
121.4	-604.126	-421.898	-243.894	-93.4288	-19.6815
121.5	-606.375	-422.112	-243.446	-93.4548	-19.5939
121.6	-608.728	-422.4	-242.864	-93.7008	-19.5514
121.7	-610.997	-422.669	-242.224	-94.1561	-19.5279
121.8	-613.038	-422.821	-241.609	-94.7555	-19.4803
121.9	-614.765	-422.792	-241.108	-95.3945	-19.3644
122	-616.146	-422.565	-240.803	-95.9664	-19.1588
122.1	-617.178	-422.178	-240.756	-96.4097	-18.8784
122.2	-617.883	-421.699	-240.995	-96.7387	-18.5671
122.3	-618.302	-421.211	-241.489	-97.0336	-18.276
122.4	-618.508	-420.794	-242.137	-97.3922	-18.0457
122.5	-618.588	-420.516	-242.789	-97.8702	-17.8993
122.6	-618.617	-420.42	-243.296	-98.4435	-17.8419
122.7	-618.621	-420.532	-243.565	-99.0164	-17.8618
122.8	-618.565	-420.85	-243.589	-99.4605	-17.9315
122.9	-618.365	-421.33	-243.44	-99.6574	-18.0125
123	-617.931	-421.869	-243.255	-99.5359	-18.0696
123.1	-617.211	-422.325	-243.193	-99.0975	-18.0888
123.2	-616.223	-422.555	-243.39	-98.4201	-18.0851
123.3	-615.068	-422.476	-243.914	-97.6386	-18.0996
123.4	-613.881	-422.102	-244.747	-96.9066	-18.1806
123.5	-612.774	-421.563	-245.795	-96.3512	-18.359
123.6	-611.788	-421.072	-246.917	-96.0394	-18.6307
123.7	-610.885	-420.866	-247.966	-95.9716	-18.9522
123.8	-609.978	-421.136	-248.829	-96.1025	-19.2526
123.9	-608.99	-421.955	-249.448	-96.3674	-19.4621
124	-607.91	-423.242	-249.834	-96.7058	-19.5402
124.1	-606.809	-424.779	-250.05	-97.0784	-19.4899
124.2	-605.813	-426.266	-250.185	-97.4692	-19.3506
124.3	-605.051	-427.401	-250.318	-97.8798	-19.1772
124.4	-604.608	-427.948	-250.485	-98.3151	-19.0157
124.5	-604.506	-427.78	-250.657	-98.7676	-18.8838
124.6	-604.707	-426.899	-250.766	-99.2105	-18.7648
124.7	-605.134	-425.434	-250.727	-99.6036	-18.6201
124.8	-605.713	-423.61	-250.479	-99.9082	-18.4123
124.9	-606.392	-421.69	-250.002	-100.105	-18.1247
125	-607.132	-419.917	-249.318	-100.204	-17.7663
125.1	-607.887	-418.479	-248.486	-100.243	-17.368
125.2	-608.585	-417.489	-247.582	-100.284	-16.9745
125.3	-609.135	-416.994	-246.673	-100.398	-16.629
125.4	-609.463	-416.978	-245.812	-100.643	-16.3573
125.5	-609.532	-417.361	-245.027	-101.053	-16.1584
125.6	-609.359	-418.007	-244.335	-101.634	-16.0105
125.7	-609.014	-418.743	-243.75	-102.385	-15.8808
125.8	-608.609	-419.406	-243.279	-103.289	-15.7348
125.9	-608.279	-419.9	-242.917	-104.306	-15.5506
126	-608.155	-420.234	-242.632	-105.36	-15.3331
126.1	-608.331	-420.512	-242.382	-106.335	-15.1154
126.2	-608.838	-420.886	-242.141	-107.106	-14.943
126.3	-609.639	-421.496	-241.923	-107.57	-14.8527
126.4	-610.648	-422.415	-241.771	-107.677	-14.8555
126.5	-611.769	-423.614	-241.744	-107.422	-14.929
126.6	-612.917	-424.976	-241.906	-106.847	-15.0305
126.7	-614.038	-426.348	-242.312	-106.019	-15.1243
126.8	-615.102	-427.594	-242.972	-105.031	-15.203
126.9	-616.105	-428.62	-243.839	-103.987	-15.2859
127	-617.04	-429.385	-244.808	-102.99	-15.3972
127.1	-617.871	-429.89	-245.748	-102.12	-15.5493
127.2	-618.51	-430.166	-246.542	-101.416	-15.743
127.3	-618.843	-430.273	-247.115	-100.869	-15.9695
127.4	-618.795	-430.303	-247.442	-100.432	-16.2115
127.5	-618.383	-430.364	-247.545	-100.042	-16.4503
127.6	-617.729	-430.556	-247.465	-99.6532	-16.6773
127.7	-617.024	-430.919	-247.242	-99.251	-16.8973
127.8	-616.463	-431.407	-246.914	-98.8486	-17.1191
127.9	-616.178	-431.908	-246.519	-98.4669	-17.3478
128	-616.217	-432.288	-246.103	-98.1192	-17.5818
128.1	-616.556	-432.459	-245.718	-97.8063	-17.8061
128.2	-617.115	-432.401	-245.42	-97.5144	-17.9931
128.3	-617.787	-432.157	-245.243	-97.2149	-18.1205
128.4	-618.457	-431.798	-245.181	-96.8672	-18.1926
128.5	-619.028	-431.374	-245.169	-96.4292	-18.2389
128.6	-619.419	-430.9	-245.109	-95.8699	-18.294
128.7	-619.568	-430.353	-244.919	-95.179	-18.3804
128.8	-619.438	-429.692	-244.592	-94.3663	-18.5066
128.9	-619.042	-428.888	-244.214	-93.4627	-18.6689
129	-618.443	-427.966	-243.948	-92.5253	-18.8484
129.1	-617.729	-427.031	-243.97	-91.633	-19.015
129.2	-616.984	-426.254	-244.397	-90.8679	-19.1359
129.3	-616.261	-425.828	-245.24	-90.2962	-19.1829
129.4	-615.579	-425.898	-246.412	-89.9526	-19.1421
129.5	-614.928	-426.511	-247.759	-89.8243	-19.0261
129.6	-614.299	-427.594	-249.108	-89.844	-18.8747
129.7	-613.697	-428.983	-250.298	-89.9035	-18.7416
129.8	-613.154	-430.478	-251.212	-89.8904	-18.6745
129.9	-612.712	-431.906	-251.806	-89.7296	-18.6996
130	-612.407	-433.16	-252.116	-89.4129	-18.8163
130.1	-612.245	-434.21	-252.226	-89.0137	-18.9932
130.2	-612.198	-435.088	-252.235	-88.6735	-19.1762
130.3	-612.22	-435.843	-252.212	-88.5606	-19.3099
130.4	-612.267	-436.495	-252.184	-88.8164	-19.3627
130.5	-612.32	-437.001	-252.138	-89.5055	-19.3396
130.6	-612.369	-437.262	-252.037	-90.5923	-19.2737
130.7	-612.396	-437.153	-251.843	-91.9464	-19.2089
130.8	-612.348	-436.569	-251.541	-93.3805	-19.1822
130.9	-612.154	-435.461	-251.139	-94.7097	-19.2093
131	-611.757	-433.855	-250.683	-95.7997	-19.2763
131.1	-611.148	-431.845	-250.254	-96.5822	-19.3514
131.2	-610.37	-429.578	-249.964	-97.0518	-19.405
131.3	-609.509	-427.23	-249.931	-97.2564	-19.4204
131.4	-608.668	-424.981	-250.246	-97.2821	-19.3883
131.5	-607.936	-422.994	-250.93	-97.2295	-19.3022
131.6	-607.365	-421.384	-251.916	-97.1831	-19.1638
131.7	-606.954	-420.207	-253.061	-97.1848	-18.9868
131.8	-606.647	-419.458	-254.187	-97.2317	-18.7931
131.9	-606.368	-419.087	-255.131	-97.2971	-18.61
132	-606.071	-419.016	-255.77	-97.3543	-18.4727
132.1	-605.773	-419.158	-256.051	-97.3913	-18.4221
132.2	-605.531	-419.443	-255.997	-97.4168	-18.4929
132.3	-605.391	-419.835	-255.694	-97.4595	-18.6941
132.4	-605.357	-420.331	-255.251	-97.5556	-18.9975
132.5	-605.413	-420.933	-254.765	-97.7373	-19.3437
132.6	-605.565	-421.622	-254.303	-98.025	-19.6648
132.7	-605.848	-422.34	-253.895	-98.4194	-19.9108
132.8	-606.291	-422.994	-253.532	-98.8904	-20.0681
132.9	-606.883	-423.47	-253.169	-99.3758	-20.1609
133	-607.572	-423.645	-252.747	-99.7955	-20.234
133.1	-608.285	-423.413	-252.22	-100.072	-20.3307
133.2	-608.959	-422.708	-251.582	-100.156	-20.4798
133.3	-609.557	-421.542	-250.886	-100.039	-20.6853
133.4	-610.063	-420.034	-250.222	-99.7602	-20.9242
133.5	-610.49	-418.397	-249.683	-99.3984	-21.1547
133.6	-610.871	-416.884	-249.306	-99.046	-21.336
133.7	-611.256	-415.722	-249.052	-98.7813	-21.4466
133.8	-611.688	-415.047	-248.811	-98.654	-21.4879
133.9	-612.179	-414.877	-248.446	-98.6794	-21.4757
134	-612.698	-415.129	-247.856	-98.8402	-21.4293
134.1	-613.194	-415.678	-247.026	-99.0929	-21.3641
134.2	-613.623	-416.411	-246.049	-99.3798	-21.2858
134.3	-613.981	-417.261	-245.109	-99.648	-21.1856
134.4	-614.306	-418.194	-244.423	-99.8683	-21.0465
134.5	-614.666	-419.189	-244.176	-100.045	-20.8573
134.6	-615.13	-420.214	-244.468	-100.217	-20.6236
134.7	-615.754	-421.215	-245.287	-100.453	-20.3651
134.8	-616.567	-422.124	-246.525	-100.827	-20.1097
134.9	-617.563	-422.879	-248.025	-101.384	-19.8885
135	-618.703	-423.447	-249.632	-102.106	-19.7314
135.1	-619.92	-423.835	-251.228	-102.906	-19.6611
135.2	-621.144	-424.085	-252.732	-103.646	-19.6895
135.3	-622.313	-424.246	-254.077	-104.184	-19.8125
135.4	-623.371	-424.354	-255.199	-104.414	-20.0033
135.5	-624.248	-424.406	-256.017	-104.302	-20.2101
135.6	-624.863	-424.371	-256.443	-103.877	-20.3614
135.7	-625.131	-424.212	-256.406	-103.209	-20.3851
135.8	-624.991	-423.918	-255.893	-102.373	-20.2417
135.9	-624.426	-423.515	-254.97	-101.434	-19.9474
136	-623.476	-423.067	-253.766	-100.443	-19.5712
136.1	-622.247	-422.656	-252.436	-99.4366	-19.2104
136.2	-620.907	-422.359	-251.134	-98.4562	-18.9561
136.3	-619.668	-422.213	-249.992	-97.5484	-18.865
136.4	-618.733	-422.202	-249.103	-96.7571	-18.951
136.5	-618.266	-422.271	-248.512	-96.11	-19.1936
136.6	-618.355	-422.353	-248.213	-95.6141	-19.5489
136.7	-619.004	-422.405	-248.158	-95.2607	-19.9595
136.8	-620.127	-422.422	-248.265	-95.0306	-20.3627
136.9	-621.575	-422.43	-248.446	-94.8982	-20.701
137	-623.159	-422.46	-248.629	-94.8367	-20.9326
137.1	-624.687	-422.532	-248.771	-94.8194	-21.0427
137.2	-626.007	-422.634	-248.861	-94.8209	-21.0487
137.3	-627.024	-422.731	-248.902	-94.8192	-20.9955
137.4	-627.694	-422.775	-248.909	-94.7969	-20.939
137.5	-627.993	-422.734	-248.892	-94.7457	-20.9279
137.6	-627.913	-422.612	-248.839	-94.6754	-20.9963
137.7	-627.471	-422.451	-248.711	-94.613	-21.1619
137.8	-626.726	-422.302	-248.45	-94.5806	-21.4221
137.9	-625.781	-422.196	-247.999	-94.5723	-21.7504
138	-624.754	-422.138	-247.331	-94.5524	-22.0993
138.1	-623.752	-422.132	-246.477	-94.4851	-22.4159
138.2	-622.842	-422.201	-245.547	-94.3735	-22.6598
138.3	-622.031	-422.369	-244.704	-94.2777	-22.8085
138.4	-621.27	-422.644	-244.115	-94.299	-22.8545
138.5	-620.479	-423.009	-243.892	-94.5386	-22.8041
138.6	-619.585	-423.438	-244.052	-95.0539	-22.6735
138.7	-618.557	-423.909	-244.507	-95.8365	-22.4854
138.8	-617.423	-424.407	-245.093	-96.8104	-22.2639
138.9	-616.273	-424.924	-245.633	-97.8531	-22.0331
139	-615.233	-425.451	-246.008	-98.8288	-21.8147
139.1	-614.422	-425.982	-246.18	-99.6237	-21.627
139.2	-613.905	-426.516	-246.189	-100.174	-21.4878
139.3	-613.652	-427.048	-246.113	-100.483	-21.4131
139.4	-613.54	-427.557	-246.048	-100.613	-21.4102
139.5	-613.384	-427.995	-246.07	-100.652	-21.4694
139.6	-613	-428.305	-246.227	-100.68	-21.5652
139.7	-612.271	-428.448	-246.53	-100.739	-21.6701
139.8	-611.183	-428.421	-246.958	-100.83	-21.7697
139.9	-609.822	-428.253	-247.453	-100.925	-21.8614
140	-608.35	-427.987	-247.941	-100.984	-21.9435
140.1	-606.977	-427.66	-248.341	-100.968	-22.0121
140.2	-605.916	-427.303	-248.588	-100.858	-22.0604
140.3	-605.325	-426.951	-248.643	-100.662	-22.0759
140.4	-605.261	-426.653	-248.501	-100.41	-22.0399
140.5	-605.67	-426.474	-248.192	-100.149	-21.9351
140.6	-606.416	-426.471	-247.768	-99.9212	-21.7592
140.7	-607.341	-426.675	-247.278	-99.7553	-21.5281
140.8	-608.311	-427.067	-246.74	-99.6722	-21.2719
140.9	-609.238	-427.582	-246.145	-99.6884	-21.0308
141	-610.073	-428.128	-245.471	-99.819	-20.8459
141.1	-610.793	-428.617	-244.711	-100.071	-20.7421
141.2	-611.396	-428.986	-243.898	-100.434	-20.7164
141.3	-611.918	-429.206	-243.12	-100.878	-20.7451
141.4	-612.443	-429.276	-242.503	-101.354	-20.8032
141.5	-613.077	-429.211	-242.179	-101.814	-20.8829
141.6	-613.899	-429.042	-242.237	-102.219	-20.9975
141.7	-614.908	-428.805	-242.691	-102.553	-21.1708
141.8	-615.999	-428.535	-243.494	-102.831	-21.426
141.9	-616.971	-428.242	-244.561	-103.083	-21.7766
142	-617.591	-427.902	-245.805	-103.34	-22.2199
142.1	-617.675	-427.457	-247.155	-103.618	-22.737
142.2	-617.16	-426.844	-248.556	-103.912	-23.2931
142.3	-616.125	-426.026	-249.959	-104.204	-23.8376
142.4	-614.751	-425.02	-251.295	-104.473	-24.3103
142.5	-613.255	-423.905	-252.481	-104.689	-24.6599
142.6	-611.823	-422.813	-253.436	-104.814	-24.8641
142.7	-610.561	-421.885	-254.101	-104.809	-24.9369
142.8	-609.482	-421.232	-254.438	-104.649	-24.9154
142.9	-608.531	-420.912	-254.426	-104.333	-24.8451
143	-607.63	-420.923	-254.052	-103.872	-24.7725
143.1	-606.72	-421.204	-253.319	-103.268	-24.7339
143.2	-605.786	-421.661	-252.264	-102.513	-24.7386
143.3	-604.864	-422.184	-250.983	-101.602	-24.7634
143.4	-604.028	-422.677	-249.645	-100.552	-24.7691
143.5	-603.372	-423.079	-248.469	-99.4105	-24.7221
143.6	-602.974	-423.371	-247.666	-98.2507	-24.6068
143.7	-602.872	-423.577	-247.373	-97.1577	-24.4271
143.8	-603.052	-423.746	-247.617	-96.2101	-24.2056
143.9	-603.435	-423.922	-248.312	-95.4618	-23.9781
144	-603.892	-424.128	-249.305	-94.9322	-23.7805
144.1	-604.28	-424.353	-250.419	-94.6086	-23.6359
144.2	-604.485	-424.562	-251.49	-94.4691	-23.5494
144.3	-604.467	-424.704	-252.372	-94.5033	-23.5133
144.4	-604.281	-424.72	-252.943	-94.714	-23.5187
144.5	-604.065	-424.553	-253.119	-95.1067	-23.5643
144.6	-603.996	-424.169	-252.871	-95.6688	-23.661
144.7	-604.239	-423.577	-252.243	-96.3556	-23.8266
144.8	-604.895	-422.846	-251.345	-97.0949	-24.072
144.9	-605.976	-422.095	-250.322	-97.8105	-24.3896
145	-607.404	-421.462	-249.318	-98.4409	-24.7514
145.1	-609.03	-421.061	-248.447	-98.9417	-25.1186
145.2	-610.677	-420.95	-247.781	-99.2735	-25.4554
145.3	-612.174	-421.124	-247.35	-99.3936	-25.7399
145.4	-613.382	-421.537	-247.148	-99.2628	-25.9656
145.5	-614.215	-422.124	-247.137	-98.8621	-26.1321
145.6	-614.65	-422.818	-247.244	-98.2131	-26.2326
145.7	-614.711	-423.553	-247.374	-97.3952	-26.2577
145.8	-614.443	-424.261	-247.422	-96.5402	-26.2045
145.9	-613.903	-424.865	-247.299	-95.801	-26.079
146	-613.164	-425.294	-246.945	-95.3078	-25.893
146.1	-612.337	-425.485	-246.338	-95.135	-25.6616
146.2	-611.563	-425.405	-245.496	-95.2833	-25.4053
146.3	-610.979	-425.074	-244.458	-95.6861	-25.1481
146.4	-610.667	-424.579	-243.276	-96.2369	-24.9099
146.5	-610.615	-424.06	-242.006	-96.8279	-24.7027
146.6	-610.728	-423.667	-240.702	-97.3798	-24.534
146.7	-610.876	-423.516	-239.42	-97.8471	-24.4101
146.8	-610.967	-423.652	-238.212	-98.2063	-24.3312
146.9	-610.995	-424.041	-237.112	-98.4378	-24.2836
147	-611.029	-424.582	-236.14	-98.5079	-24.2384
147.1	-611.178	-425.15	-235.299	-98.3701	-24.1578
147.2	-611.536	-425.632	-234.575	-97.9917	-24.0072
147.3	-612.145	-425.961	-233.954	-97.3819	-23.7738
147.4	-612.982	-426.122	-233.433	-96.6001	-23.4789
147.5	-613.959	-426.141	-233.041	-95.7327	-23.1702
147.6	-614.963	-426.078	-232.824	-94.8746	-22.8973
147.7	-615.879	-426.004	-232.83	-94.1195	-22.6944
147.8	-616.625	-425.99	-233.094	-93.5512	-22.5736
147.9	-617.151	-426.089	-233.63	-93.2246	-22.5243
148	-617.432	-426.334	-234.444	-93.1527	-22.5213
148.1	-617.46	-426.749	-235.555	-93.3118	-22.5422
148.2	-617.246	-427.348	-236.997	-93.6556	-22.5834
148.3	-616.824	-428.114	-238.795	-94.1303	-22.6547
148.4	-616.236	-428.989	-240.936	-94.6807	-22.7645
148.5	-615.514	-429.881	-243.36	-95.2552	-22.9098
148.6	-614.658	-430.693	-245.974	-95.8168	-23.081
148.7	-613.651	-431.357	-248.671	-96.3502	-23.2686
148.8	-612.481	-431.859	-251.337	-96.8544	-23.4641
148.9	-611.16	-432.231	-253.846	-97.3248	-23.6609
149	-609.716	-432.525	-256.077	-97.7379	-23.8598
149.1	-608.174	-432.789	-257.925	-98.0499	-24.0684
149.2	-606.558	-433.047	-259.306	-98.2081	-24.2928
149.3	-604.9	-433.3	-260.164	-98.1668	-24.5281
149.4	-603.261	-433.52	-260.473	-97.8995	-24.7537
149.5	-601.733	-433.665	-260.252	-97.4061	-24.9367
149.6	-600.426	-433.702	-259.578	-96.7137	-25.0461
149.7	-599.432	-433.623	-258.596	-95.8787	-25.0724
149.8	-598.784	-433.448	-257.501	-94.9785	-25.041
149.9	-598.454	-433.213	-256.5	-94.0906	-25.0029
150	-598.377	-432.953	-255.747	-93.2717	-25.0059
150.1	-598.486	-432.694	-255.302	-92.5565	-25.0664
150.2	-598.749	-432.448	-255.133	-91.971	-25.1646
150.3	-599.171	-432.222	-255.16	-91.5399	-25.2658
150.4	-599.792	-432.019	-255.291	-91.2811	-25.3394
150.5	-600.659	-431.843	-255.455	-91.2034	-25.3631
150.6	-601.782	-431.702	-255.606	-91.3092	-25.323
150.7	-603.098	-431.605	-255.717	-91.592	-25.2091
150.8	-604.467	-431.565	-255.768	-92.0281	-25.008
150.9	-605.716	-431.592	-255.741	-92.5806	-24.7055
151	-606.688	-431.68	-255.605	-93.2128	-24.3021
151.1	-607.287	-431.808	-255.33	-93.8971	-23.8291
151.2	-607.512	-431.955	-254.908	-94.6106	-23.3462
151.3	-607.458	-432.084	-254.361	-95.328	-22.9197
151.4	-607.285	-432.125	-253.739	-96.022	-22.5952
151.5	-607.142	-431.959	-253.092	-96.673	-22.3821
151.6	-607.107	-431.463	-252.455	-97.2755	-22.2516
151.7	-607.151	-430.566	-251.848	-97.8352	-22.1542
151.8	-607.182	-429.292	-251.293	-98.3602	-22.0479
151.9	-607.105	-427.765	-250.827	-98.851	-21.9202
152	-606.883	-426.173	-250.485	-99.2889	-21.7873
152.1	-606.539	-424.719	-250.28	-99.6295	-21.6756
152.2	-606.134	-423.571	-250.188	-99.8104	-21.6018
152.3	-605.742	-422.823	-250.156	-99.7728	-21.5612
152.4	-605.443	-422.499	-250.115	-99.489	-21.5251
152.5	-605.322	-422.564	-249.998	-98.9777	-21.4515
152.6	-605.456	-422.948	-249.756	-98.2947	-21.309
152.7	-605.892	-423.577	-249.358	-97.5158	-21.0989
152.8	-606.622	-424.399	-248.805	-96.7252	-20.8601
152.9	-607.587	-425.381	-248.135	-96.0041	-20.6549
153	-608.683	-426.48	-247.444	-95.4176	-20.5464
153.1	-609.787	-427.621	-246.872	-95.0053	-20.5769
153.2	-610.782	-428.707	-246.561	-94.7768	-20.7552
153.3	-611.563	-429.653	-246.606	-94.7168	-21.0579
153.4	-612.045	-430.404	-247.022	-94.7884	-21.4502
153.5	-612.161	-430.94	-247.745	-94.9404	-21.9061
153.6	-611.865	-431.265	-248.67	-95.122	-22.4087
153.7	-611.148	-431.39	-249.691	-95.3011	-22.9367
153.8	-610.049	-431.325	-250.714	-95.4779	-23.4595
153.9	-608.654	-431.094	-251.668	-95.6835	-23.9441
154	-607.081	-430.733	-252.506	-95.9644	-24.3636
154.1	-605.462	-430.293	-253.22	-96.3577	-24.7051
154.2	-603.937	-429.824	-253.844	-96.874	-24.9774
154.3	-602.647	-429.363	-254.429	-97.4912	-25.2067
154.4	-601.719	-428.939	-255.011	-98.1528	-25.4287
154.5	-601.247	-428.558	-255.59	-98.7804	-25.6822
154.6	-601.269	-428.199	-256.131	-99.2965	-25.9995
154.7	-601.739	-427.817	-256.58	-99.6435	-26.3901
154.8	-602.517	-427.366	-256.895	-99.7925	-26.827
154.9	-603.396	-426.83	-257.065	-99.7446	-27.2495
155	-604.174	-426.234	-257.113	-99.5254	-27.5847
155.1	-604.721	-425.629	-257.072	-99.1703	-27.7718
155.2	-605.035	-425.087	-256.956	-98.7177	-27.7802
155.3	-605.243	-424.683	-256.751	-98.2126	-27.6128
155.4	-605.546	-424.473	-256.444	-97.7103	-27.3035
155.5	-606.139	-424.481	-256.051	-97.279	-26.9074
155.6	-607.136	-424.698	-255.628	-96.9961	-26.4808
155.7	-608.526	-425.093	-255.24	-96.9373	-26.059
155.8	-610.185	-425.615	-254.934	-97.1509	-25.6487
155.9	-611.929	-426.194	-254.705	-97.6336	-25.2472
156	-613.584	-426.763	-254.496	-98.3263	-24.8659
156.1	-615.056	-427.274	-254.225	-99.1283	-24.5367
156.2	-616.338	-427.731	-253.82	-99.9204	-24.2972
156.3	-617.483	-428.188	-253.249	-100.591	-24.1728
156.4	-618.538	-428.722	-252.54	-101.06	-24.1654
156.5	-619.506	-429.377	-251.772	-101.289	-24.2498
156.6	-620.326	-430.107	-251.054	-101.286	-24.3785
156.7	-620.895	-430.77	-250.495	-101.095	-24.497
156.8	-621.105	-431.187	-250.161	-100.777	-24.5597
156.9	-620.878	-431.217	-250.057	-100.409	-24.5419
157	-620.199	-430.823	-250.127	-100.076	-24.4469
157.1	-619.115	-430.089	-250.283	-99.8582	-24.3043
157.2	-617.719	-429.182	-250.45	-99.8074	-24.1558
157.3	-616.134	-428.294	-250.592	-99.9312	-24.0337
157.4	-614.487	-427.587	-250.724	-100.197	-23.9481
157.5	-612.882	-427.164	-250.889	-100.555	-23.8934
157.6	-611.386	-427.066	-251.123	-100.971	-23.8531
157.7	-610.007	-427.291	-251.434	-101.436	-23.799
157.8	-608.693	-427.821	-251.803	-101.957	-23.6957
157.9	-607.357	-428.626	-252.193	-102.538	-23.5109
158	-605.925	-429.665	-252.572	-103.158	-23.2262
158.1	-604.38	-430.86	-252.92	-103.776	-22.8407
158.2	-602.786	-432.084	-253.236	-104.333	-22.3739
158.3	-601.273	-433.173	-253.516	-104.762	-21.8701
158.4	-600.005	-433.97	-253.74	-105	-21.3939
158.5	-599.137	-434.378	-253.863	-105.012	-21.0167
158.6	-598.768	-434.398	-253.824	-104.82	-20.7971
158.7	-598.905	-434.123	-253.57	-104.517	-20.7651
158.8	-599.437	-433.714	-253.076	-104.241	-20.913
158.9	-600.162	-433.336	-252.368	-104.118	-21.2028
159	-600.834	-433.103	-251.523	-104.22	-21.5895
159.1	-601.236	-433.044	-250.642	-104.554	-22.0379
159.2	-601.24	-433.105	-249.816	-105.073	-22.518
159.3	-600.831	-433.177	-249.102	-105.707	-22.9919
159.4	-600.11	-433.137	-248.522	-106.381	-23.4112
159.5	-599.27	-432.879	-248.079	-107.045	-23.7314
159.6	-598.539	-432.349	-247.766	-107.67	-23.928
159.7	-598.107	-431.546	-247.554	-108.254	-24.0062
159.8	-598.078	-430.521	-247.398	-108.811	-24
159.9	-598.442	-429.357	-247.244	-109.358	-23.9548
160	-599.105	-428.148	-247.045	-109.905	-23.9021
160.1	-599.931	-426.982	-246.774	-110.435	-23.8499
160.2	-600.791	-425.942	-246.418	-110.904	-23.7922
160.3	-601.578	-425.099	-245.984	-111.233	-23.7272
160.4	-602.211	-424.511	-245.492	-111.337	-23.665
160.5	-602.633	-424.21	-244.983	-111.162	-23.6196
160.6	-602.809	-424.193	-244.52	-110.709	-23.5995
160.7	-602.729	-424.409	-244.185	-110.048	-23.607
160.8	-602.401	-424.768	-244.051	-109.285	-23.639
160.9	-601.849	-425.154	-244.15	-108.53	-23.686
161	-601.088	-425.458	-244.458	-107.873	-23.7334
161.1	-600.113	-425.602	-244.907	-107.374	-23.7681
161.2	-598.9	-425.543	-245.404	-107.072	-23.7796
161.3	-597.45	-425.286	-245.862	-106.978	-23.7553
161.4	-595.83	-424.854	-246.217	-107.08	-23.6797
161.5	-594.194	-424.273	-246.443	-107.335	-23.5398
161.6	-592.741	-423.553	-246.542	-107.684	-23.3332
161.7	-591.652	-422.69	-246.541	-108.062	-23.0758
161.8	-591.037	-421.695	-246.478	-108.416	-22.8017
161.9	-590.924	-420.619	-246.398	-108.707	-22.5532
162	-591.276	-419.567	-246.354	-108.903	-22.3662
162.1	-592.015	-418.673	-246.403	-108.978	-22.2619
162.2	-593.038	-418.066	-246.595	-108.909	-22.2488
162.3	-594.224	-417.842	-246.971	-108.684	-22.3279
162.4	-595.454	-418.042	-247.552	-108.294	-22.4938
162.5	-596.618	-418.65	-248.338	-107.736	-22.7301
162.6	-597.626	-419.59	-249.308	-107.022	-23.0048
162.7	-598.415	-420.743	-250.408	-106.194	-23.2755
162.8	-598.93	-421.957	-251.541	-105.334	-23.5041
162.9	-599.13	-423.084	-252.573	-104.548	-23.6706
163	-598.998	-424.004	-253.359	-103.939	-23.7792
163.1	-598.573	-424.657	-253.792	-103.566	-23.8515
163.2	-597.951	-425.048	-253.85	-103.428	-23.9095
163.3	-597.27	-425.235	-253.601	-103.473	-23.9621
163.4	-596.665	-425.292	-253.179	-103.626	-23.9989
163.5	-596.245	-425.27	-252.735	-103.812	-23.9979
163.6	-596.074	-425.178	-252.387	-103.994	-23.9394
163.7	-596.179	-424.991	-252.194	-104.188	-23.8177
163.8	-596.555	-424.663	-252.146	-104.456	-23.6456
163.9	-597.169	-424.14	-252.188	-104.874	-23.453
164	-597.936	-423.386	-252.24	-105.486	-23.2774
164.1	-598.72	-422.402	-252.228	-106.285	-23.147
164.2	-599.343	-421.23	-252.108	-107.211	-23.0698
164.3	-599.612	-419.953	-251.882	-108.162	-23.0327
164.4	-599.37	-418.69	-251.584	-109.017	-23.0073
164.5	-598.55	-417.571	-251.251	-109.682	-22.9573
164.6	-597.196	-416.713	-250.905	-110.115	-22.8456
164.7	-595.46	-416.194	-250.561	-110.332	-22.6405
164.8	-593.561	-416.044	-250.232	-110.393	-22.3254
164.9	-591.729	-416.258	-249.947	-110.383	-21.9112
165	-590.142	-416.805	-249.743	-110.389	-21.4381
165.1	-588.894	-417.634	-249.666	-110.485	-20.965
165.2	-587.999	-418.665	-249.768	-110.717	-20.5551
165.3	-587.424	-419.773	-250.087	-111.091	-20.2564
165.4	-587.135	-420.791	-250.628	-111.571	-20.0904
165.5	-587.127	-421.548	-251.345	-112.085	-20.0517
165.6	-587.422	-421.921	-252.152	-112.546	-20.1166
165.7	-588.052	-421.88	-252.938	-112.88	-20.2534
165.8	-589.036	-421.512	-253.587	-113.046	-20.4323
165.9	-590.362	-420.996	-254.004	-113.034	-20.6338
166	-591.972	-420.549	-254.141	-112.845	-20.8493
166.1	-593.76	-420.367	-254.01	-112.468	-21.0763
166.2	-595.585	-420.576	-253.677	-111.867	-21.3104
166.3	-597.301	-421.204	-253.235	-111.001	-21.5375
166.4	-598.785	-422.165	-252.782	-109.864	-21.7294
166.5	-599.953	-423.287	-252.4	-108.519	-21.8502
166.6	-600.772	-424.354	-252.147	-107.085	-21.8712
166.7	-601.264	-425.166	-252.051	-105.709	-21.7845
166.8	-601.491	-425.598	-252.113	-104.516	-21.6078
166.9	-601.546	-425.623	-252.29	-103.587	-21.381
167	-601.536	-425.29	-252.504	-102.949	-21.1506
167.1	-601.585	-424.684	-252.654	-102.582	-20.9502
167.2	-601.831	-423.891	-252.658	-102.437	-20.7893
167.3	-602.402	-422.981	-252.486	-102.458	-20.6563
167.4	-603.379	-422.022	-252.183	-102.612	-20.5311
167.5	-604.749	-421.084	-251.86	-102.899	-20.3992
167.6	-606.406	-420.247	-251.653	-103.333	-20.2555
167.7	-608.178	-419.587	-251.673	-103.91	-20.1015
167.8	-609.874	-419.172	-251.963	-104.575	-19.9432
167.9	-611.337	-419.041	-252.486	-105.208	-19.7876
168	-612.471	-419.185	-253.145	-105.651	-19.638
168.1	-613.245	-419.545	-253.813	-105.768	-19.4943
168.2	-613.664	-420.029	-254.369	-105.516	-19.3626
168.3	-613.742	-420.544	-254.725	-104.966	-19.2641
168.4	-613.485	-421.04	-254.837	-104.271	-19.2274
168.5	-612.914	-421.519	-254.709	-103.611	-19.2676
168.6	-612.091	-422.024	-254.385	-103.13	-19.3726
168.7	-611.137	-422.6	-253.941	-102.904	-19.5085
168.8	-610.21	-423.247	-253.452	-102.936	-19.6331
168.9	-609.469	-423.92	-252.966	-103.185	-19.7108
169	-609.03	-424.543	-252.492	-103.591	-19.7189
169.1	-608.924	-425.04	-252.019	-104.097	-19.6512
169.2	-609.087	-425.358	-251.536	-104.654	-19.5216
169.3	-609.38	-425.481	-251.043	-105.219	-19.3635
169.4	-609.627	-425.441	-250.551	-105.754	-19.219
169.5	-609.671	-425.308	-250.07	-106.217	-19.1253
169.6	-609.416	-425.151	-249.607	-106.572	-19.1073
169.7	-608.847	-425.007	-249.168	-106.811	-19.1758
169.8	-608.014	-424.864	-248.765	-106.973	-19.3323
169.9	-607.004	-424.663	-248.427	-107.131	-19.5766
170	-605.912	-424.328	-248.208	-107.349	-19.9127
170.1	-604.826	-423.783	-248.159	-107.661	-20.3481
170.2	-603.828	-422.985	-248.302	-108.054	-20.8842
170.3	-602.987	-421.92	-248.608	-108.481	-21.5053
170.4	-602.36	-420.599	-249.002	-108.877	-22.1738
170.5	-601.986	-419.027	-249.4	-109.166	-22.8333
170.6	-601.872	-417.208	-249.75	-109.264	-23.4154
170.7	-601.977	-415.164	-250.048	-109.081	-23.8509
170.8	-602.221	-412.97	-250.323	-108.544	-24.0876
170.9	-602.506	-410.762	-250.6	-107.632	-24.1091
171	-602.763	-408.722	-250.875	-106.384	-23.9386
171.1	-602.982	-407.019	-251.108	-104.89	-23.6295
171.2	-603.219	-405.773	-251.242	-103.262	-23.25
171.3	-603.553	-405.03	-251.219	-101.623	-22.8694
171.4	-604.04	-404.779	-251.022	-100.099	-22.5462
171.5	-604.678	-404.97	-250.686	-98.7993	-22.3136
171.6	-605.405	-405.534	-250.295	-97.7981	-22.1684
171.7	-606.127	-406.382	-249.936	-97.1283	-22.0759
171.8	-606.745	-407.41	-249.66	-96.787	-21.9886
171.9	-607.162	-408.508	-249.464	-96.7505	-21.8669
172	-607.302	-409.596	-249.319	-96.9871	-21.691
172.1	-607.116	-410.654	-249.215	-97.4625	-21.4563
172.2	-606.614	-411.732	-249.181	-98.1306	-21.1647
172.3	-605.879	-412.911	-249.28	-98.923	-20.8206
172.4	-605.044	-414.245	-249.565	-99.7541	-20.4359
172.5	-604.247	-415.715	-250.051	-100.544	-20.0377
172.6	-603.574	-417.226	-250.707	-101.244	-19.6667
172.7	-603.051	-418.629	-251.461	-101.851	-19.3677
172.8	-602.67	-419.763	-252.231	-102.406	-19.1794
172.9	-602.418	-420.514	-252.939	-102.976	-19.1258
173	-602.299	-420.848	-253.537	-103.631	-19.2045
173.1	-602.343	-420.83	-254.019	-104.412	-19.3842
173.2	-602.597	-420.603	-254.414	-105.312	-19.6134
173.3	-603.11	-420.358	-254.766	-106.272	-19.8321
173.4	-603.911	-420.284	-255.103	-107.204	-19.9834
173.5	-604.993	-420.511	-255.418	-108.025	-20.0257
173.6	-606.317	-421.058	-255.657	-108.679	-19.9428
173.7	-607.821	-421.825	-255.744	-109.148	-19.7494
173.8	-609.425	-422.627	-255.615	-109.434	-19.4859
173.9	-611.055	-423.267	-255.262	-109.537	-19.2031
174	-612.643	-423.615	-254.741	-109.437	-18.9442
174.1	-614.136	-423.66	-254.16	-109.116	-18.7337
174.2	-615.487	-423.504	-253.647	-108.581	-18.5766
174.3	-616.632	-423.301	-253.311	-107.87	-18.4646
174.4	-617.49	-423.175	-253.195	-107.039	-18.3886
174.5	-617.97	-423.155	-253.254	-106.137	-18.3526
174.6	-618.016	-423.147	-253.366	-105.204	-18.3733
174.7	-617.647	-422.964	-253.39	-104.281	-18.4682
174.8	-616.979	-422.396	-253.226	-103.421	-18.6404
174.9	-616.201	-421.299	-252.867	-102.679	-18.8731
175	-615.503	-419.649	-252.39	-102.095	-19.1381
175.1	-614.993	-417.548	-251.924	-101.682	-19.4076
175.2	-614.652	-415.194	-251.584	-101.419	-19.6613
175.3	-614.349	-412.821	-251.423	-101.269	-19.8871
175.4	-613.904	-410.649	-251.422	-101.198	-20.0761
175.5	-613.166	-408.853	-251.517	-101.171	-20.2222
175.6	-612.072	-407.544	-251.643	-101.144	-20.3226
175.7	-610.667	-406.765	-251.762	-101.067	-20.376
175.8	-609.084	-406.496	-251.882	-100.903	-20.3819
175.9	-607.492	-406.66	-252.056	-100.642	-20.3454
176	-606.04	-407.148	-252.369	-100.305	-20.2797
176.1	-604.805	-407.838	-252.898	-99.9468	-20.1975
176.2	-603.768	-408.625	-253.687	-99.6334	-20.1026
176.3	-602.837	-409.438	-254.736	-99.422	-19.994
176.4	-601.899	-410.236	-256	-99.3431	-19.8763
176.5	-600.859	-410.996	-257.404	-99.4005	-19.7624
176.6	-599.657	-411.701	-258.85	-99.5786	-19.6669
176.7	-598.283	-412.328	-260.226	-99.849	-19.6032
176.8	-596.778	-412.842	-261.404	-100.173	-19.5841
176.9	-595.218	-413.205	-262.257	-100.507	-19.6159
177	-593.699	-413.383	-262.693	-100.813	-19.6911
177.1	-592.324	-413.361	-262.675	-101.07	-19.7864
177.2	-591.2	-413.145	-262.235	-101.278	-19.8741
177.3	-590.41	-412.749	-261.474	-101.469	-19.9413
177.4	-589.995	-412.184	-260.54	-101.69	-20.0021
177.5	-589.94	-411.466	-259.594	-101.98	-20.0894
177.6	-590.187	-410.635	-258.766	-102.347	-20.2323
177.7	-590.639	-409.765	-258.128	-102.764	-20.4385
177.8	-591.188	-408.939	-257.692	-103.186	-20.6952
177.9	-591.732	-408.222	-257.427	-103.566	-20.9771
178	-592.196	-407.624	-257.283	-103.863	-21.2595
178.1	-592.538	-407.096	-257.207	-104.034	-21.527
178.2	-592.751	-406.556	-257.165	-104.04	-21.7679
178.3	-592.847	-405.915	-257.151	-103.862	-21.9638
178.4	-592.833	-405.135	-257.175	-103.514	-22.0876
178.5	-592.69	-404.268	-257.227	-103.063	-22.1169
178.6	-592.367	-403.452	-257.266	-102.616	-22.0498
178.7	-591.81	-402.851	-257.225	-102.292	-21.9127
178.8	-590.997	-402.587	-257.02	-102.179	-21.7515
178.9	-589.961	-402.684	-256.558	-102.307	-21.614
179	-588.789	-403.061	-255.75	-102.632	-21.5291
179.1	-587.607	-403.573	-254.547	-103.047	-21.4942
179.2	-586.531	-404.071	-252.958	-103.419	-21.4808
179.3	-585.642	-404.46	-251.056	-103.637	-21.4573
179.4	-584.96	-404.725	-248.956	-103.647	-21.4062
179.5	-584.461	-404.918	-246.807	-103.459	-21.3269
179.6	-584.099	-405.132	-244.771	-103.139	-21.2291
179.7	-583.824	-405.458	-242.999	-102.774	-21.1244
179.8	-583.594	-405.959	-241.614	-102.433	-21.0221
179.9	-583.379	-406.645	-240.687	-102.137	-20.9334
180	-583.16	-407.486	-240.231	-101.851	-20.8739
180.1	-582.94	-408.418	-240.188	-101.493	-20.8629
180.2	-582.741	-409.361	-240.447	-100.975	-20.9165
180.3	-582.59	-410.225	-240.875	-100.255	-21.0393
180.4	-582.506	-410.916	-241.344	-99.3674	-21.2232
180.5	-582.499	-411.351	-241.751	-98.4184	-21.4534
180.6	-582.585	-411.473	-242.039	-97.5486	-21.7138
180.7	-582.778	-411.266	-242.201	-96.8738	-21.9815
180.8	-583.073	-410.762	-242.284	-96.4432	-22.2237
180.9	-583.425	-410.036	-242.356	-96.2396	-22.4035
181	-583.757	-409.199	-242.478	-96.2128	-22.4876
181.1	-583.99	-408.383	-242.679	-96.318	-22.4573
181.2	-584.095	-407.723	-242.949	-96.53	-22.3153
181.3	-584.107	-407.341	-243.24	-96.839	-22.0844
181.4	-584.106	-407.319	-243.498	-97.2372	-21.7986
181.5	-584.168	-407.683	-243.697	-97.7065	-21.4952
181.6	-584.335	-408.398	-243.866	-98.2135	-21.2118
181.7	-584.597	-409.37	-244.083	-98.7129	-20.9859
181.8	-584.914	-410.471	-244.448	-99.1557	-20.85
181.9	-585.239	-411.55	-245.064	-99.4953	-20.8211
182	-585.55	-412.465	-246.011	-99.6897	-20.891
182.1	-585.859	-413.109	-247.32	-99.7098	-21.0293
182.2	-586.211	-413.442	-248.948	-99.5524	-21.1968
182.3	-586.671	-413.506	-250.778	-99.2511	-21.3575
182.4	-587.3	-413.405	-252.647	-98.8778	-21.489
182.5	-588.135	-413.269	-254.38	-98.5354	-21.5883
182.6	-589.166	-413.213	-255.838	-98.3382	-21.6644
182.7	-590.311	-413.297	-256.939	-98.3796	-21.7263
182.8	-591.417	-413.513	-257.644	-98.6985	-21.7755
182.9	-592.29	-413.782	-257.942	-99.2663	-21.8066
183	-592.761	-413.981	-257.838	-99.9936	-21.8067
183.1	-592.74	-413.987	-257.354	-100.752	-21.7511
183.2	-592.248	-413.724	-256.543	-101.412	-21.6117
183.3	-591.411	-413.193	-255.473	-101.881	-21.3786
183.4	-590.417	-412.464	-254.206	-102.147	-21.0754
183.5	-589.465	-411.649	-252.792	-102.276	-20.7514
183.6	-588.708	-410.843	-251.275	-102.377	-20.4559
183.7	-588.227	-410.094	-249.714	-102.556	-20.2197
183.8	-588.02	-409.4	-248.198	-102.876	-20.0459
183.9	-588.017	-408.729	-246.837	-103.353	-19.9093
184	-588.105	-408.041	-245.726	-103.957	-19.7718
184.1	-588.168	-407.304	-244.908	-104.637	-19.6062
184.2	-588.123	-406.504	-244.347	-105.333	-19.4041
184.3	-587.938	-405.643	-243.951	-105.979	-19.1688
184.4	-587.64	-404.745	-243.606	-106.503	-18.9133
184.5	-587.287	-403.854	-243.219	-106.836	-18.6663
184.6	-586.915	-403.041	-242.734	-106.928	-18.4676
184.7	-586.508	-402.394	-242.159	-106.757	-18.3478
184.8	-585.994	-402.001	-241.565	-106.335	-18.3116
184.9	-585.291	-401.913	-241.064	-105.711	-18.3342
185	-584.355	-402.125	-240.763	-104.966	-18.3704
185.1	-583.205	-402.581	-240.724	-104.2	-18.3711
185.2	-581.924	-403.194	-240.935	-103.498	-18.3032
185.3	-580.632	-403.874	-241.312	-102.906	-18.1656
185.4	-579.429	-404.558	-241.726	-102.432	-17.9899
185.5	-578.355	-405.218	-242.032	-102.052	-17.8277
185.6	-577.385	-405.85	-242.118	-101.729	-17.729
185.7	-576.44	-406.464	-241.929	-101.425	-17.7254
185.8	-575.431	-407.075	-241.481	-101.127	-17.8228
185.9	-574.3	-407.694	-240.845	-100.847	-17.9992
186	-573.048	-408.321	-240.129	-100.609	-18.2111
186.1	-571.727	-408.948	-239.434	-100.426	-18.4129
186.2	-570.419	-409.545	-238.838	-100.284	-18.5731
186.3	-569.201	-410.07	-238.389	-100.153	-18.6765
186.4	-568.131	-410.468	-238.114	-100.007	-18.719
186.5	-567.259	-410.695	-238.016	-99.828	-18.7086
186.6	-566.644	-410.736	-238.077	-99.6192	-18.6608
186.7	-566.359	-410.628	-238.274	-99.3985	-18.5887
186.8	-566.464	-410.452	-238.589	-99.1851	-18.4978
186.9	-566.967	-410.323	-238.998	-98.9934	-18.3935
187	-567.807	-410.368	-239.456	-98.8373	-18.2865
187.1	-568.866	-410.686	-239.892	-98.7246	-18.1915
187.2	-569.985	-411.323	-240.22	-98.6549	-18.1232
187.3	-570.989	-412.246	-240.373	-98.6308	-18.0927
187.4	-571.712	-413.344	-240.318	-98.6623	-18.1062
187.5	-572.046	-414.442	-240.071	-98.7583	-18.1655
187.6	-571.985	-415.33	-239.693	-98.913	-18.2691
187.7	-571.628	-415.815	-239.275	-99.104	-18.4144
187.8	-571.14	-415.774	-238.91	-99.303	-18.5941
187.9	-570.694	-415.18	-238.668	-99.4808	-18.7884
188	-570.414	-414.1	-238.571	-99.6016	-18.9642
188.1	-570.36	-412.656	-238.587	-99.6214	-19.0849
188.2	-570.521	-410.979	-238.637	-99.4919	-19.1236
188.3	-570.831	-409.19	-238.644	-99.1732	-19.0705
188.4	-571.195	-407.395	-238.566	-98.6499	-18.9369
188.5	-571.517	-405.697	-238.423	-97.9514	-18.7534
188.6	-571.722	-404.207	-238.288	-97.1663	-18.5616
188.7	-571.775	-403.042	-238.27	-96.4322	-18.3985
188.8	-571.674	-402.299	-238.479	-95.8981	-18.2827
188.9	-571.447	-402.019	-238.992	-95.6784	-18.2124
189	-571.143	-402.181	-239.828	-95.8175	-18.1745
189.1	-570.827	-402.695	-240.933	-96.277	-18.1539
189.2	-570.575	-403.434	-242.219	-96.9547	-18.1412
189.3	-570.465	-404.273	-243.588	-97.7266	-18.1348
189.4	-570.562	-405.133	-244.959	-98.484	-18.133
189.5	-570.904	-406	-246.256	-99.1413	-18.1276
189.6	-571.493	-406.898	-247.404	-99.621	-18.1087
189.7	-572.284	-407.844	-248.312	-99.844	-18.0762
189.8	-573.195	-408.818	-248.886	-99.7408	-18.0421
189.9	-574.121	-409.752	-249.038	-99.2702	-18.0221
190	-574.938	-410.56	-248.713	-98.4336	-18.0236
190.1	-575.523	-411.181	-247.898	-97.2914	-18.0441
190.2	-575.766	-411.606	-246.647	-95.9667	-18.0736
190.3	-575.609	-411.875	-245.081	-94.6253	-18.1033
190.4	-575.072	-412.038	-243.38	-93.4388	-18.1335
190.5	-574.252	-412.129	-241.74	-92.5467	-18.1757
190.6	-573.316	-412.135	-240.329	-92.0317	-18.2451
190.7	-572.474	-412.002	-239.258	-91.9081	-18.3532
190.8	-571.932	-411.659	-238.583	-92.1256	-18.5018
190.9	-571.827	-411.057	-238.308	-92.5897	-18.6795
191	-572.183	-410.187	-238.404	-93.1969	-18.8617
191.1	-572.893	-409.089	-238.823	-93.8575	-19.014
191.2	-573.76	-407.827	-239.515	-94.5124	-19.1013
191.3	-574.561	-406.463	-240.422	-95.1499	-19.0946
191.4	-575.109	-405.052	-241.483	-95.8068	-18.9779
191.5	-575.305	-403.645	-242.634	-96.5421	-18.755
191.6	-575.145	-402.305	-243.817	-97.3873	-18.448
191.7	-574.7	-401.121	-244.977	-98.3148	-18.0886
191.8	-574.066	-400.195	-246.054	-99.243	-17.7074
191.9	-573.331	-399.618	-246.978	-100.067	-17.3284
192	-572.554	-399.419	-247.677	-100.698	-16.9709
192.1	-571.79	-399.538	-248.092	-101.087	-16.6564
192.2	-571.111	-399.824	-248.184	-101.239	-16.4136
192.3	-570.623	-400.089	-247.948	-101.203	-16.2734
192.4	-570.463	-400.191	-247.414	-101.053	-16.2556
192.5	-570.762	-400.1	-246.652	-100.858	-16.3618
192.6	-571.587	-399.919	-245.753	-100.661	-16.5769
192.7	-572.924	-399.838	-244.812	-100.482	-16.8739
192.8	-574.675	-400.049	-243.903	-100.333	-17.2215
192.9	-576.673	-400.65	-243.063	-100.231	-17.593
193	-578.722	-401.616	-242.276	-100.209	-17.9642
193.1	-580.629	-402.822	-241.481	-100.29	-18.308
193.2	-582.24	-404.107	-240.601	-100.475	-18.5915
193.3	-583.469	-405.332	-239.567	-100.725	-18.7868
193.4	-584.318	-406.406	-238.337	-100.965	-18.8878
193.5	-584.861	-407.285	-236.91	-101.104	-18.911
193.6	-585.2	-407.95	-235.337	-101.054	-18.8786
193.7	-585.398	-408.405	-233.718	-100.772	-18.8015
193.8	-585.444	-408.686	-232.18	-100.281	-18.6796
193.9	-585.263	-408.854	-230.842	-99.6604	-18.5159
194	-584.768	-408.968	-229.791	-99.0203	-18.3343
194.1	-583.914	-409.054	-229.06	-98.4643	-18.1906
194.2	-582.739	-409.085	-228.627	-98.0703	-18.1637
194.3	-581.357	-408.984	-228.436	-97.8751	-18.3265
194.4	-579.919	-408.645	-228.411	-97.8715	-18.711
194.5	-578.557	-407.984	-228.479	-98.0269	-19.2945
194.6	-577.357	-406.982	-228.579	-98.3013	-20.0132
194.7	-576.347	-405.705	-228.689	-98.6477	-20.7827
194.8	-575.508	-404.276	-228.825	-99.0007	-21.5146
194.9	-574.79	-402.817	-229.037	-99.2777	-22.1368
195	-574.143	-401.406	-229.386	-99.4028	-22.6054
195.1	-573.534	-400.068	-229.906	-99.3349	-22.9035
195.2	-572.975	-398.806	-230.584	-99.0839	-23.0362
195.3	-572.526	-397.639	-231.341	-98.7147	-23.0262
195.4	-572.273	-396.614	-232.05	-98.3367	-22.909
195.5	-572.292	-395.8	-232.582	-98.0767	-22.7216
195.6	-572.622	-395.256	-232.852	-98.044	-22.4914
195.7	-573.257	-395.01	-232.855	-98.2999	-22.2294
195.8	-574.165	-395.049	-232.658	-98.8393	-21.9374
195.9	-575.31	-395.318	-232.379	-99.5837	-21.6204
196	-576.664	-395.736	-232.152	-100.396	-21.2948
196.1	-578.206	-396.208	-232.092	-101.121	-20.9909
196.2	-579.916	-396.648	-232.257	-101.633	-20.7447
196.3	-581.765	-396.979	-232.628	-101.864	-20.5823
196.4	-583.711	-397.138	-233.107	-101.813	-20.5073
196.5	-585.69	-397.083	-233.547	-101.53	-20.4996
196.6	-587.626	-396.814	-233.802	-101.093	-20.5253
196.7	-589.448	-396.383	-233.782	-100.574	-20.5543
196.8	-591.112	-395.894	-233.482	-100.01	-20.5739
196.9	-592.605	-395.473	-232.966	-99.4019	-20.5884
197	-593.919	-395.241	-232.332	-98.7368	-20.6081
197.1	-595.014	-395.284	-231.676	-98.0087	-20.6419
197.2	-595.813	-395.631	-231.069	-97.2204	-20.6939
197.3	-596.216	-396.247	-230.546	-96.3864	-20.759
197.4	-596.143	-397.052	-230.118	-95.5365	-20.8245
197.5	-595.566	-397.932	-229.781	-94.7143	-20.8802
197.6	-594.527	-398.77	-229.522	-93.9697	-20.9242
197.7	-593.133	-399.445	-229.333	-93.3529	-20.9592
197.8	-591.54	-399.848	-229.216	-92.9196	-20.9897
197.9	-589.926	-399.897	-229.189	-92.7275	-21.0187
198	-588.454	-399.569	-229.27	-92.819	-21.0393
198.1	-587.235	-398.926	-229.475	-93.2072	-21.0326
198.2	-586.309	-398.123	-229.801	-93.8737	-20.9762
198.3	-585.653	-397.372	-230.229	-94.771	-20.8589
198.4	-585.201	-396.88	-230.734	-95.8305	-20.6922
198.5	-584.866	-396.79	-231.281	-96.9766	-20.5067
198.6	-584.544	-397.15	-231.825	-98.1419	-20.3394
198.7	-584.135	-397.908	-232.309	-99.2674	-20.2171
198.8	-583.552	-398.932	-232.684	-100.29	-20.1426
198.9	-582.737	-400.037	-232.923	-101.134	-20.0958
199	-581.662	-401.041	-233.022	-101.724	-20.0454
199.1	-580.335	-401.805	-232.993	-102.013	-19.9637
199.2	-578.786	-402.251	-232.856	-102.017	-19.8384
199.3	-577.068	-402.364	-232.642	-101.825	-19.6777
199.4	-575.254	-402.178	-232.396	-101.577	-19.5083
199.5	-573.438	-401.761	-232.172	-101.417	-19.3641
199.6	-571.724	-401.194	-232.017	-101.447	-19.2722
[truncated: 1,348 more rows]

## Sheet: 1d
	[JNJ-67869386] (nM)
	0	3	10	30	100
time (ms)	Current (pA)
0	-0.13086	-0.25883	0.06651	0.08683	0.12815
0.10001	-0.10613	-0.12259	0.05507	0.10434	0.1691
0.20001	-0.04972	-0.0084	0.02166	0.09416	0.15303
0.30002	0.01556	0.06626	-0.02285	0.05946	0.09177
0.40002	0.07554	0.09542	-0.05987	0.01645	0.00815
0.5	0.12976	0.08743	-0.07694	-0.01156	-0.07631
0.60001	0.18352	0.06841	-0.0787	-0.00601	-0.14699
0.70001	0.23693	0.06993	-0.08494	0.0363	-0.19627
0.80002	0.27889	0.1099	-0.11595	0.10395	-0.21966
0.90002	0.29012	0.18499	-0.17706	0.17684	-0.21122
1	0.25578	0.28017	-0.25503	0.23242	-0.16588
1.10001	0.17943	0.37806	-0.32475	0.2553	-0.08952
1.20001	0.08634	0.4588	-0.36253	0.24278	-0.00535
1.30002	0.01205	0.50009	-0.35845	0.20035	0.0581
1.40002	-0.01952	0.4838	-0.31634	0.13498	0.08368
1.5	-0.00858	0.40357	-0.24567	0.05668	0.07213
1.60001	0.02509	0.26984	-0.15511	-0.01829	0.03716
1.70001	0.05601	0.11149	-0.05155	-0.06972	-0.0024
1.80002	0.0658	-0.03132	0.05713	-0.08457	-0.03011
1.90002	0.04687	-0.12301	0.1593	-0.06801	-0.03836
2	0.0041	-0.14868	0.23728	-0.0398	-0.03112
2.10001	-0.0458	-0.11842	0.27291	-0.02331	-0.02283
2.20001	-0.0868	-0.05956	0.25655	-0.03683	-0.02861
2.30002	-0.11355	-0.00139	0.19307	-0.08944	-0.05267
2.40002	-0.12814	0.03745	0.10485	-0.17736	-0.0859
2.5	-0.13205	0.05656	0.02185	-0.28323	-0.11336
2.60001	-0.1278	0.07234	-0.03659	-0.38205	-0.12599
2.70001	-0.12245	0.10266	-0.06791	-0.44702	-0.12673
2.80002	-0.11799	0.14731	-0.07895	-0.45269	-0.12463
2.90002	-0.10428	0.1857	-0.07945	-0.38338	-0.12455
3	-0.06729	0.19513	-0.0811	-0.2444	-0.12359
3.10001	0.00116	0.16613	-0.09388	-0.05936	-0.11717
3.20001	0.09815	0.10221	-0.12117	0.14234	-0.10448
3.30002	0.20739	0.01123	-0.16018	0.33615	-0.08754
3.40002	0.30051	-0.09527	-0.20191	0.50219	-0.06996
3.5	0.34454	-0.20035	-0.23095	0.61932	-0.05701
3.60001	0.31809	-0.28593	-0.23116	0.66702	-0.05683
3.70001	0.226	-0.33683	-0.19219	0.63226	-0.07763
3.80002	0.09909	-0.34341	-0.11624	0.51577	-0.12144
3.90002	-0.0262	-0.30591	-0.01665	0.3327	-0.17724
4	-0.13128	-0.23675	0.08895	0.11041	-0.2165
4.10001	-0.22024	-0.15619	0.18244	-0.11566	-0.2025
4.20001	-0.30539	-0.08084	0.25202	-0.31058	-0.11363
4.30002	-0.38688	-0.0206	0.29971	-0.44856	0.03808
4.40002	-0.44642	0.01189	0.34003	-0.518	0.21221
4.5	-0.45518	0.00153	0.38893	-0.52058	0.36087
4.60001	-0.38923	-0.05643	0.44876	-0.46259	0.44601
4.70001	-0.24171	-0.14809	0.50202	-0.35115	0.44708
4.80002	-0.03042	-0.24535	0.52197	-0.19589	0.36291
4.90002	0.19855	-0.31651	0.49168	-0.00965	0.21413
5	0.38262	-0.33863	0.41306	0.1909	0.03787
5.10001	0.46672	-0.30649	0.30303	0.38163	-0.1302
5.20001	0.42337	-0.23497	0.186	0.53144	-0.27013
5.30002	0.26165	-0.15122	0.08775	0.60866	-0.37581
5.40002	0.02561	-0.08209	0.0261	0.59157	-0.44477
5.5	-0.21908	-0.045	0.00365	0.47861	-0.47169
5.60001	-0.40141	-0.04489	0.00782	0.2965	-0.45159
5.70001	-0.46476	-0.07247	0.01818	0.09701	-0.38848
5.80002	-0.389	-0.10714	0.01606	-0.05866	-0.29794
5.90002	-0.20134	-0.12856	-0.00717	-0.12479	-0.2034
6	0.03059	-0.1292	-0.04639	-0.08808	-0.1295
6.10001	0.22344	-0.11556	-0.08614	0.03162	-0.09424
6.20001	0.31126	-0.09583	-0.10624	0.18996	-0.10395
6.30002	0.26911	-0.07037	-0.08921	0.33513	-0.15258
6.40002	0.12067	-0.03301	-0.02993	0.4253	-0.22549
6.5	-0.07806	0.0224	0.06167	0.44014	-0.30267
6.60001	-0.26607	0.09614	0.16426	0.38166	-0.36634
6.70001	-0.39858	0.18306	0.25215	0.2698	-0.40737
6.80002	-0.45642	0.27549	0.30259	0.14094	-0.42403
6.90002	-0.44298	0.3645	0.30238	0.03554	-0.41784
7	-0.37342	0.43694	0.25141	-0.02113	-0.39143
7.10001	-0.26381	0.47494	0.15924	-0.03138	-0.35069
7.20001	-0.12996	0.46046	0.04224	-0.01991	-0.30495
7.30002	0.00866	0.38553	-0.07774	-0.01539	-0.26472
7.40002	0.12704	0.26185	-0.1799	-0.03177	-0.2414
7.5	0.20208	0.11615	-0.25313	-0.05902	-0.24423
7.60001	0.22024	-0.02605	-0.29723	-0.071	-0.26977
7.70001	0.17949	-0.15126	-0.31697	-0.04613	-0.29611
7.80002	0.08438	-0.25725	-0.31276	0.01243	-0.29354
7.90002	-0.05133	-0.34621	-0.27736	0.07733	-0.24565
8	-0.20176	-0.41914	-0.20752	0.11471	-0.16138
8.10001	-0.335	-0.47166	-0.11679	0.1045	-0.07083
8.20001	-0.42415	-0.48818	-0.03439	0.0509	-0.0097
8.30002	-0.4551	-0.44438	0.00844	-0.02224	-0.00147
8.40002	-0.42908	-0.32153	-0.00559	-0.08499	-0.04689
8.5	-0.35933	-0.12004	-0.07333	-0.1144	-0.1206
8.60001	-0.26128	0.13697	-0.17755	-0.10159	-0.17933
8.70001	-0.14884	0.40551	-0.29638	-0.05118	-0.18636
8.80002	-0.03885	0.63055	-0.40647	0.02245	-0.1347
8.90002	0.04501	0.76321	-0.48592	0.09947	-0.04926
9	0.08089	0.78024	-0.52041	0.16378	0.03061
9.10001	0.06341	0.6936	-0.50783	0.21196	0.07503
9.20001	0.00484	0.54201	-0.45848	0.25273	0.07972
9.30002	-0.0772	0.37399	-0.38933	0.29504	0.0663
9.40002	-0.16966	0.22976	-0.31686	0.33389	0.06423
9.5	-0.26175	0.13097	-0.25029	0.35142	0.08641
9.60001	-0.34026	0.07977	-0.188	0.33076	0.1247
9.70001	-0.38924	0.06512	-0.12051	0.26775	0.16601
9.80002	-0.3943	0.0665	-0.03758	0.17277	0.20566
9.90002	-0.34582	0.05841	0.06184	0.06581	0.24737
10	-0.24366	0.01882	0.16539	-0.03309	0.29514
10.1	-0.10088	-0.06089	0.25241	-0.11134	0.34647
10.2	0.05769	-0.17131	0.3057	-0.16522	0.38896
10.3	0.20158	-0.29008	0.32231	-0.19431	0.39903
10.4	0.30011	-0.39029	0.31282	-0.19493	0.3515
10.5	0.32986	-0.44926	0.29076	-0.16011	0.23795
10.6	0.28424	-0.45751	0.26188	-0.08872	0.0776
10.7	0.18123	-0.42192	0.22292	0.01029	-0.09264
10.8	0.06011	-0.36035	0.17006	0.11747	-0.23796
10.9	-0.03383	-0.29201	0.10357	0.20755	-0.33881
11	-0.06798	-0.22536	0.02853	0.25917	-0.39345
11.1	-0.03239	-0.15797	-0.04588	0.26631	-0.41288
11.2	0.06036	-0.08908	-0.11023	0.24601	-0.41166
11.3	0.1806	-0.024	-0.15838	0.233	-0.40062
11.4	0.29246	0.03334	-0.18744	0.25418	-0.3862
11.5	0.36542	0.08383	-0.19416	0.30486	-0.37451
11.6	0.37918	0.12824	-0.17378	0.35132	-0.37152
11.7	0.32268	0.15983	-0.12333	0.35358	-0.38181
11.8	0.1994	0.16429	-0.04852	0.2863	-0.40665
11.9	0.03439	0.12925	0.03292	0.14849	-0.44119
12	-0.13024	0.05574	0.09984	-0.03299	-0.47124
12.1	-0.25295	-0.03497	0.13774	-0.21077	-0.47732
12.2	-0.30859	-0.10997	0.14392	-0.3369	-0.44253
12.3	-0.29452	-0.14737	0.12637	-0.38261	-0.36092
12.4	-0.22712	-0.14934	0.0977	-0.34622	-0.24395
12.5	-0.13631	-0.13576	0.06925	-0.24727	-0.11723
12.6	-0.05456	-0.12714	0.04631	-0.1163	-0.00626
12.7	-0.00296	-0.13207	0.02867	0.01453	0.07649
12.8	0.01294	-0.14321	0.01657	0.12202	0.13539
12.9	-0.00172	-0.14462	0.01562	0.19656	0.18102
13	-0.03693	-0.1254	0.03332	0.23553	0.21725
13.1	-0.08193	-0.08339	0.07044	0.24063	0.24051
13.2	-0.1256	-0.02245	0.11948	0.22545	0.24159
13.3	-0.15685	0.046	0.16642	0.21397	0.21144
13.4	-0.16538	0.10478	0.19307	0.22515	0.15141
13.5	-0.14791	0.14292	0.18282	0.26059	0.07976
13.6	-0.10952	0.16498	0.13037	0.30493	0.02542
13.7	-0.05889	0.18519	0.04448	0.33538	0.01472
13.8	-0.00402	0.21721	-0.0584	0.33183	0.0608
13.9	0.04898	0.26667	-0.16268	0.2829	0.1587
14	0.09481	0.32612	-0.25775	0.18728	0.28439
14.1	0.12977	0.37652	-0.33625	0.05656	0.40322
14.2	0.15243	0.39872	-0.38974	-0.08354	0.48537
14.3	0.16546	0.38102	-0.4055	-0.19945	0.51675
14.4	0.17209	0.32157	-0.36948	-0.25898	0.50021
14.5	0.17199	0.22692	-0.27883	-0.24511	0.44451
14.6	0.16222	0.10973	-0.15299	-0.16409	0.35249
14.7	0.1404	-0.01161	-0.03364	-0.04117	0.2232
14.8	0.10745	-0.11756	0.03608	0.09057	0.06165
14.9	0.06468	-0.19766	0.04004	0.1992	-0.11353
15	0.01678	-0.25518	-0.00263	0.25892	-0.27016
15.1	-0.02116	-0.29804	-0.05479	0.2549	-0.37385
15.2	-0.02944	-0.32956	-0.08444	0.18995	-0.40567
15.3	0.00118	-0.34929	-0.07755	0.08442	-0.3737
15.4	0.06687	-0.35633	-0.04196	-0.03327	-0.30822
15.5	0.15722	-0.35176	-0.000581344	-0.1332	-0.2425
15.6	0.2575	-0.33432	0.02168	-0.18307	-0.18893
15.7	0.34539	-0.29731	0.00965	-0.15242	-0.13236
15.8	0.39214	-0.22999	-0.03801	-0.03128	-0.04918
15.9	0.3736	-0.12078	-0.1089	0.15746	0.06493
16	0.2841	0.03553	-0.18187	0.37083	0.18351
16.1	0.14822	0.22834	-0.23191	0.57052	0.26068
16.2	0.01596	0.42428	-0.23516	0.7328	0.25444
16.3	-0.06262	0.57244	-0.17474	0.8411	0.15267
16.4	-0.06319	0.62335	-0.05086	0.88132	-0.01784
16.5	0.00495	0.5488	0.1118	0.8431	-0.20662
16.6	0.10568	0.35407	0.2726	0.72426	-0.36209
16.7	0.18827	0.08149	0.39173	0.53668	-0.44707
16.8	0.2095	-0.20019	0.44053	0.3081	-0.44706
16.9	0.14937	-0.42166	0.40192	0.07939	-0.37279
17	0.01657	-0.53679	0.2724	-0.10923	-0.25373
17.1	-0.15503	-0.53254	0.07182	-0.23373	-0.12402
17.2	-0.3176	-0.42332	-0.14985	-0.28816	-0.00765
17.3	-0.42601	-0.24192	-0.32741	-0.28045	0.08674
17.4	-0.45358	-0.03281	-0.41207	-0.22992	0.15807
17.5	-0.40158	0.1568	-0.39201	-0.16207	0.19936
17.6	-0.29644	0.29472	-0.29026	-0.09726	0.19551
17.7	-0.17541	0.37209	-0.1511	-0.0427	0.133
17.8	-0.06505	0.39212	-0.02453	0.00662	0.0151
17.9	0.02295	0.35995	0.04801	0.05942	-0.12885
18	0.07943	0.28632	0.045	0.12122	-0.25215
18.1	0.09051	0.1923	-0.03321	0.19165	-0.31532
18.2	0.04701	0.10823	-0.16799	0.26218	-0.30716
18.3	-0.04285	0.06168	-0.32873	0.31548	-0.25031
18.4	-0.15275	0.06324	-0.4784	0.33234	-0.19047
18.5	-0.25076	0.10205	-0.57956	0.30532	-0.17236
18.6	-0.31335	0.1529	-0.60693	0.24511	-0.21257
18.7	-0.33391	0.18878	-0.56052	0.17178	-0.28606
18.8	-0.3202	0.19236	-0.46489	0.10355	-0.33917
18.9	-0.28567	0.15904	-0.35806	0.05452	-0.32612
19	-0.24287	0.09516	-0.27532	0.03511	-0.23857
19.1	-0.20138	0.01223	-0.23747	0.05103	-0.1079
19.2	-0.16684	-0.07599	-0.24923	0.10704	0.01562
19.3	-0.13984	-0.15224	-0.3019	0.20461	0.08889
19.4	-0.11703	-0.19938	-0.37533	0.33227	0.0965
19.5	-0.0927	-0.2079	-0.44537	0.45924	0.05618
19.6	-0.06255	-0.18182	-0.49539	0.54477	0.0036
19.7	-0.02737	-0.1388	-0.51912	0.55895	-0.03081
19.8	0.0096	-0.10331	-0.51657	0.497	-0.03629
19.9	0.04373	-0.09917	-0.49172	0.38164	-0.02225
20	0.06843	-0.14141	-0.45009	0.25386	-0.00688
20.1	0.08136	-0.2274	-0.39448	0.15466	-0.00618
20.2	0.08549	-0.3357	-0.32549	0.1076	-0.02792
20.3	0.08431	-0.43807	-0.24272	0.10986	-0.06692
20.4	0.08171	-0.51179	-0.14373	0.13931	-0.10822
20.5	0.08327	-0.54466	-0.02183	0.17051	-0.13572
20.6	0.09271	-0.53414	0.12733	0.18606	-0.13513
20.7	0.10764	-0.48415	0.29368	0.1818	-0.09528
20.8	0.11919	-0.40319	0.45175	0.17171	-0.01453
20.9	0.11527	-0.30651	0.57441	0.18243	0.0907
21	0.08737	-0.21232	0.64624	0.23185	0.18473
21.1	0.03809	-0.13392	0.6612	0.30938	0.22914
21.2	-0.01615	-0.07813	0.6177	0.37945	0.20466
21.3	-0.05264	-0.04841	0.52237	0.40447	0.12235
21.4	-0.05653	-0.04977	0.3906	0.36863	0.01782
21.5	-0.03559	-0.08833	0.23859	0.28357	-0.06932
21.6	-0.01656	-0.16349	0.08009	0.17764	-0.11224
21.7	-0.02382	-0.26123	-0.06943	0.08183	-0.10115
21.8	-0.06505	-0.35639	-0.19384	0.01626	-0.04301
21.9	-0.13001	-0.42247	-0.28323	-0.01767	0.03918
22	-0.19272	-0.44168	-0.33443	-0.03071	0.11503
22.1	-0.21774	-0.40897	-0.34752	-0.03471	0.16206
22.2	-0.17741	-0.32932	-0.32523	-0.03644	0.17549
22.3	-0.07568	-0.21794	-0.27382	-0.03603	0.16627
22.4	0.04599	-0.10152	-0.20436	-0.02982	0.14842
22.5	0.13384	-0.01392	-0.13064	-0.01338	0.12768
22.6	0.15635	0.01896	-0.06552	0.0134	0.10349
22.7	0.1196	-0.00769	-0.0194	0.04506	0.08147
22.8	0.05708	-0.07553	0.00323	0.07466	0.07787
22.9	0.00768	-0.15225	0.00577	0.09604	0.10832
23	-0.00587	-0.2053	-0.00308	0.10016	0.16932
23.1	0.01068	-0.21254	-0.01488	0.07703	0.23302
23.2	0.03401	-0.16704	-0.02279	0.02358	0.26424
23.3	0.0486	-0.07445	-0.02183	-0.05125	0.24585
23.4	0.06302	0.05177	-0.00426	-0.12436	0.19078
23.5	0.10058	0.19289	0.04193	-0.16132	0.13307
23.6	0.17675	0.32191	0.1266	-0.13133	0.10603
23.7	0.28426	0.40658	0.24762	-0.0265	0.11961
23.8	0.39614	0.42103	0.38577	0.12701	0.15639
23.9	0.4786	0.36183	0.50863	0.28064	0.1849
24	0.50287	0.25686	0.58336	0.39014	0.17698
24.1	0.45376	0.15633	0.58819	0.43131	0.12054
24.2	0.33681	0.1106	0.51761	0.39932	0.02441
24.3	0.17639	0.14729	0.38257	0.30217	-0.08901
24.4	0.00502	0.26	0.20954	0.15923	-0.19826
24.5	-0.14351	0.413	0.03617	0.000224829	-0.28702
24.6	-0.23812	0.55858	-0.09939	-0.14068	-0.34047
24.7	-0.25907	0.65368	-0.17438	-0.23458	-0.34635
24.8	-0.20606	0.67158	-0.18799	-0.26757	-0.30267
24.9	-0.09947	0.60668	-0.15699	-0.24267	-0.22159
25	0.02855	0.4696	-0.11114	-0.17302	-0.12467
25.1	0.14912	0.27765	-0.08125	-0.07175	-0.03293
25.2	0.24815	0.04691	-0.08656	0.05128	0.04334
25.3	0.32331	-0.2083	-0.13027	0.18202	0.10681
25.4	0.37676	-0.47018	-0.20004	0.29491	0.16346
25.5	0.40866	-0.70971	-0.27432	0.35941	0.20957
25.6	0.41251	-0.8899	-0.33402	0.35643	0.23205
25.7	0.37834	-0.97919	-0.37209	0.28908	0.21791
25.8	0.3023	-0.95974	-0.3955	0.17878	0.16542
25.9	0.1917	-0.82874	-0.41933	0.05313	0.09022
26	0.0607	-0.59941	-0.4543	-0.06283	0.01673
26.1	-0.07161	-0.30346	-0.49683	-0.14765	-0.03755
26.2	-0.18278	0.00922	-0.53157	-0.18516	-0.0698
26.3	-0.2551	0.2816	-0.53847	-0.16964	-0.08865
26.4	-0.28442	0.46209	-0.49737	-0.1066	-0.10541
26.5	-0.27575	0.51486	-0.39288	-0.01446	-0.12771
26.6	-0.23582	0.43362	-0.22434	0.07791	-0.15474
26.7	-0.1717	0.24954	-0.01452	0.14328	-0.17662
26.8	-0.0926	0.0211	0.19583	0.16995	-0.18115
26.9	-0.00789	-0.18877	0.36602	0.16621	-0.16427
27	0.07415	-0.33157	0.47095	0.15227	-0.13419
27.1	0.14322	-0.38118	0.5066	0.1487	-0.10632
27.2	0.18851	-0.33751	0.48135	0.16768	-0.09546
27.3	0.20622	-0.22489	0.40641	0.20901	-0.10796
27.4	0.20078	-0.08266	0.29467	0.26059	-0.13938
27.5	0.1824	0.05297	0.16396	0.30673	-0.1804
27.6	0.16789	0.16473	0.03478	0.33443	-0.22223
27.7	0.17738	0.25593	-0.07584	0.33195	-0.25736
27.8	0.22299	0.33891	-0.1585	0.28622	-0.2717
27.9	0.29833	0.42486	-0.21016	0.18869	-0.24183
28	0.37613	0.51665	-0.23133	0.04954	-0.1469
28.1	0.41911	0.60123	-0.22339	-0.09853	0.01304
28.2	0.39682	0.65056	-0.1876	-0.2179	0.21206
28.3	0.29715	0.63263	-0.13306	-0.28761	0.41202
28.4	0.13059	0.52684	-0.0755	-0.30717	0.57829
28.5	-0.06947	0.33777	-0.02934	-0.28615	0.68535
28.6	-0.25666	0.09991	-0.00135	-0.23528	0.71408
28.7	-0.38905	-0.13158	0.0166	-0.16643	0.65367
28.8	-0.44561	-0.30123	0.04301	-0.0956	0.50678
28.9	-0.42936	-0.37471	0.09291	-0.04106	0.29202
29	-0.35801	-0.34931	0.16585	-0.01784	0.04282
29.1	-0.25536	-0.25233	0.24117	-0.03285	-0.19743
29.2	-0.14304	-0.12898	0.29128	-0.07873	-0.38231
29.3	-0.02874	-0.01707	0.30698	-0.12967	-0.46899
29.4	0.09494	0.07084	0.3069	-0.14848	-0.43154
29.5	0.23765	0.14543	0.32554	-0.10092	-0.27749
29.6	0.3941	0.22301	0.38895	0.02981	-0.05363
29.7	0.53836	0.30873	0.49468	0.2275	0.1714
29.8	0.63577	0.38972	0.60928	0.44382	0.3418
29.9	0.65861	0.44185	0.6821	0.62206	0.43663
30	0.59752	0.44566	0.66966	0.72381	0.46796
30.1	0.46168	0.40014	0.55646	0.74025	0.46873
30.2	0.27353	0.32565	0.36052	0.68445	0.47688
30.3	0.06518	0.25574	0.12313	0.57903	0.51534
30.4	-0.12524	0.22004	-0.10648	0.45128	0.5789
30.5	-0.26238	0.22805	-0.28503	0.33227	0.63708
30.6	-0.32684	0.26636	-0.38643	0.24712	0.6484
30.7	-0.32421	0.30521	-0.41198	0.20463	0.58414
30.8	-0.28108	0.30822	-0.38393	0.19767	0.4448
30.9	-0.2291	0.24377	-0.32812	0.21121	0.25897
31	-0.18682	0.09726	-0.26382	0.2274	0.07048
31.1	-0.15537	-0.1172	-0.20107	0.23072	-0.07588
31.2	-0.13022	-0.35467	-0.14156	0.21412	-0.14673
31.3	-0.1093	-0.54891	-0.08317	0.1793	-0.12907
31.4	-0.0944	-0.63865	-0.0265	0.13305	-0.03415
31.5	-0.0877	-0.59877	0.02531	0.08781	0.1064
31.6	-0.08937	-0.45174	0.07166	0.0611	0.25014
31.7	-0.09648	-0.25093	0.11479	0.06673	0.35625
31.8	-0.10738	-0.05119	0.15522	0.10318	0.39843
31.9	-0.12677	0.10996	0.18764	0.15287	0.37324
32	-0.16172	0.21454	0.20347	0.1938	0.29879
32.1	-0.212	0.25975	0.19502	0.21204	0.20428
32.2	-0.26456	0.25421	0.15989	0.20375	0.12061
32.3	-0.3023	0.2095	0.10569	0.1735	0.06844
32.4	-0.31372	0.13558	0.04514	0.13332	0.04922
32.5	-0.29522	0.04657	-0.01294	0.09679	0.04386
32.6	-0.24806	-0.03227	-0.06463	0.07292	0.0233
32.7	-0.17277	-0.06916	-0.10614	0.06311	-0.03188
32.8	-0.06814	-0.04374	-0.13198	0.06207	-0.11828
32.9	0.06345	0.0394	-0.13741	0.0629	-0.21245
33	0.2107	0.15445	-0.12075	0.06187	-0.28078
33.1	0.35245	0.26642	-0.08519	0.06193	-0.29344
33.2	0.46256	0.34032	-0.03771	0.07403	-0.24117
33.3	0.51924	0.34995	0.0112	0.11385	-0.14465
33.4	0.51136	0.28567	0.04942	0.18866	-0.04923
33.5	0.44208	0.15473	0.06903	0.2875	-0.00228
33.6	0.32986	-0.02388	0.07166	0.3836	-0.0292
33.7	0.19998	-0.22396	0.06483	0.4462	-0.12423
33.8	0.07291	-0.4154	0.05116	0.45468	-0.25438
33.9	-0.03944	-0.56435	0.02575	0.40586	-0.37271
34	-0.13025	-0.63642	-0.01537	0.31386	-0.43785
34.1	-0.19567	-0.6061	-0.06827	0.20615	-0.42845
34.2	-0.2351	-0.46757	-0.12322	0.11594	-0.34791
34.3	-0.25022	-0.24156	-0.17265	0.07025	-0.21964
34.4	-0.24478	0.02607	-0.21512	0.08021	-0.07358
34.5	-0.2227	0.27967	-0.25642	0.13555	0.06332
34.6	-0.18772	0.47323	-0.30364	0.20796	0.17071
34.7	-0.14542	0.57916	-0.35931	0.26326	0.23637
34.8	-0.1069	0.59097	-0.41949	0.27598	0.25847
34.9	-0.08912	0.52088	-0.47402	0.23794	0.24529
35	-0.10516	0.3953	-0.5056	0.15685	0.20919
35.1	-0.1501	0.24704	-0.49655	0.04716	0.16126
35.2	-0.19691	0.10701	-0.4418	-0.07817	0.10817
35.3	-0.21491	-0.00752	-0.3639	-0.21603	0.04449
35.4	-0.19689	-0.10125	-0.31352	-0.3756	-0.04826
35.5	-0.16277	-0.19321	-0.33974	-0.56431	-0.1865
35.6	-0.1406	-0.29758	-0.45414	-0.7669	-0.36387
35.7	-0.1474	-0.40748	-0.61841	-0.93872	-0.54596
35.8	-0.17942	-0.49391	-0.76311	-1.01962	-0.68598
35.9	-0.21749	-0.52398	-0.82145	-0.96175	-0.7503
36	-0.24306	-0.48471	-0.75189	-0.75656	-0.73069
36.1	-0.24812	-0.39034	-0.5462	-0.44218	-0.63785
36.2	-0.2345	-0.27289	-0.2324	-0.0907	-0.48888
36.3	-0.21177	-0.1687	0.12871	0.21646	-0.29698
36.4	-0.19452	-0.10567	0.45955	0.41693	-0.07103
36.5	-0.19287	-0.09435	0.69079	0.48449	0.17354
36.6	-0.20311	-0.12399	0.78487	0.42847	0.40634
36.7	-0.21097	-0.16814	0.74495	0.28465	0.59023
36.8	-0.20293	-0.19888	0.60734	0.10179	0.69609
36.9	-0.17643	-0.20485	0.42092	-0.07599	0.70995
37	-0.13947	-0.19547	0.22679	-0.21948	0.63546
37.1	-0.10477	-0.18941	0.04839	-0.31961	0.49261
37.2	-0.08184	-0.19921	-0.10548	-0.38304	0.31115
37.3	-0.07266	-0.22227	-0.23207	-0.41858	0.12177
37.4	-0.07432	-0.24168	-0.32713	-0.42769	-0.05054
37.5	-0.08296	-0.23891	-0.3828	-0.40453	-0.19065
37.6	-0.09371	-0.20962	-0.39013	-0.34316	-0.298
37.7	-0.09732	-0.16962	-0.34344	-0.24654	-0.38275
37.8	-0.08319	-0.14492	-0.24665	-0.12669	-0.4503
37.9	-0.04826	-0.152	-0.1142	-0.00138	-0.49196
38	0.00175	-0.18717	0.03593	0.11183	-0.48945
38.1	0.05726	-0.23068	0.18218	0.20367	-0.43014
38.2	0.11268	-0.26005	0.29802	0.27493	-0.32412
38.3	0.16953	-0.26047	0.36025	0.32926	-0.20241
38.4	0.23328	-0.2287	0.36079	0.36964	-0.09635
38.5	0.3072	-0.17575	0.30911	0.39869	-0.02441
38.6	0.38443	-0.12429	0.229	0.41709	0.0034
38.7	0.44271	-0.09553	0.15292	0.42059	-0.01788
38.8	0.44954	-0.09435	0.11201	0.40237	-0.08414
38.9	0.38237	-0.10746	0.12433	0.35992	-0.17887
39	0.24979	-0.11078	0.18604	0.29852	-0.27845
39.1	0.08795	-0.08501	0.27295	0.22762	-0.36155
39.2	-0.05945	-0.03022	0.35494	0.15429	-0.41458
39.3	-0.16281	0.03255	0.41261	0.08139	-0.43399
39.4	-0.21387	0.0773	0.44235	0.01353	-0.42295
39.5	-0.22007	0.08952	0.44672	-0.03744	-0.38583
39.6	-0.19724	0.07099	0.42685	-0.05764	-0.32807
39.7	-0.1628	0.03546	0.38179	-0.03928	-0.26059
39.8	-0.1304	0.00409	0.31114	0.01938	-0.19907
39.9	-0.10734	-0.00207	0.21892	0.11356	-0.15276
40	-0.09194	0.02351	0.1143	0.22763	-0.11976
40.1	-0.07708	0.06531	0.00732	0.33652	-0.0941
40.2	-0.06012	0.09691	-0.09574	0.41406	-0.07399
40.3	-0.04503	0.10326	-0.19059	0.44207	-0.06176
40.4	-0.03313	0.08631	-0.27098	0.41458	-0.05696
40.5	-0.01764	0.05799	-0.32782	0.33897	-0.05538
40.6	0.00769	0.03362	-0.35185	0.23261	-0.05133
40.7	0.03757	0.02657	-0.337	0.1181	-0.03986
40.8	0.05393	0.04237	-0.28424	0.01718	-0.01764
40.9	0.03675	0.07564	-0.20752	-0.0539	0.01517
41	-0.02303	0.1131	-0.13407	-0.09132	0.04978
41.1	-0.11972	0.14123	-0.09224	-0.10911	0.07157
41.2	-0.23757	0.15338	-0.09291	-0.1341	0.07428
41.3	-0.3563	0.1507	-0.12137	-0.18652	0.06693
41.4	-0.44596	0.14537	-0.14337	-0.25745	0.07616
41.5	-0.46445	0.15547	-0.1226	-0.30634	0.13662
41.6	-0.37861	0.19	-0.04192	-0.28102	0.26444
41.7	-0.19452	0.23934	0.08638	-0.14831	0.43645
41.8	0.03647	0.27944	0.22732	0.08242	0.59843
41.9	0.24326	0.28533	0.34311	0.35504	0.69461
42	0.37295	0.24682	0.41034	0.58764	0.69499
42.1	0.41239	0.17456	0.42282	0.70862	0.60275
42.2	0.38143	0.09255	0.38368	0.68872	0.44702
42.3	0.30918	0.02677	0.29995	0.55337	0.27036
42.4	0.2156	0.00084273	0.18516	0.36948	0.11084
42.5	0.11054	0.03315	0.06121	0.21164	-0.01209
42.6	0.00373	0.12892	-0.04614	0.12714	-0.09759
42.7	-0.08523	0.27611	-0.11472	0.12059	-0.15187
42.8	-0.12788	0.44406	-0.13446	0.16332	-0.17719
42.9	-0.10409	0.58528	-0.11261	0.21748	-0.17102
43	-0.0215	0.64915	-0.07249	0.25788	-0.13068
43.1	0.08482	0.60154	-0.04056	0.2742	-0.0559
43.2	0.1691	0.44185	-0.03172	0.26206	0.04491
43.3	0.1971	0.20572	-0.04426	0.21913	0.14737
43.4	0.16316	-0.04652	-0.06655	0.14731	0.21675
43.5	0.08973	-0.25102	-0.08282	0.05437	0.22817
43.6	0.01372	-0.36237	-0.07862	-0.04699	0.18318
43.7	-0.0348	-0.3684	-0.04369	-0.13911	0.10714
43.8	-0.04728	-0.29236	0.02559	-0.20022	0.03506
43.9	-0.0366	-0.17817	0.1242	-0.21058	-0.0056
44	-0.02705	-0.06787	0.24053	-0.16365	-0.0083
44.1	-0.04206	0.01531	0.35694	-0.07699	0.00818
44.2	-0.09276	0.07008	0.45175	0.00786	0.00764
44.3	-0.17216	0.10594	0.50554	0.04672	-0.04816
44.4	-0.26023	0.13137	0.50711	0.01905	-0.18078
44.5	-0.33332	0.1474	0.4545	-0.06296	-0.3789
44.6	-0.37324	0.14906	0.3551	-0.16803	-0.59282
44.7	-0.3728	0.13438	0.23235	-0.26682	-0.74598
44.8	-0.33473	0.11555	0.1258	-0.34068	-0.76811
44.9	-0.26771	0.11274	0.07361	-0.37772	-0.63406
45	-0.18289	0.13599	0.08984	-0.36987	-0.38016
45.1	-0.08577	0.17235	0.15523	-0.31467	-0.08558
45.2	0.02522	0.19351	0.22815	-0.21677	0.16386
45.3	0.14887	0.17692	0.26721	-0.08709	0.3097
45.4	0.27348	0.11771	0.25118	0.05747	0.33518
45.5	0.3822	0.0242	0.18502	0.19368	0.26197
45.6	0.46232	-0.09112	0.09258	0.2939	0.13496
45.7	0.50798	-0.21334	-0.000452677	0.33229	-0.000281652
45.8	0.52044	-0.32129	-0.08189	0.29561	-0.11553
45.9	0.50648	-0.38981	-0.15095	0.19157	-0.20303
46	0.47385	-0.39824	-0.20769	0.04806	-0.26457
46.1	0.42709	-0.33903	-0.24833	-0.09376	-0.30011
46.2	0.36681	-0.22242	-0.26829	-0.19158	-0.30361
46.3	0.2951	-0.07389	-0.26476	-0.21756	-0.26542
46.4	0.21821	0.07019	-0.23778	-0.16987	-0.18271
46.5	0.14434	0.17108	-0.19391	-0.07089	-0.06808
46.6	0.07917	0.20184	-0.14754	0.04368	0.05144
46.7	0.02604	0.15592	-0.115	0.1375	0.14301
46.8	-0.01156	0.05039	-0.10654	0.18697	0.18189
46.9	-0.02892	-0.08132	-0.11987	0.1868	0.16184
47	-0.02383	-0.20333	-0.13741	0.14972	0.09833
47.1	-0.000866413	-0.29146	-0.13571	0.09861	0.02352
47.2	0.02913	-0.33762	-0.1015	0.05414	-0.02814
47.3	0.05207	-0.34415	-0.03915	0.02731	-0.03541
47.4	0.0538	-0.31831	0.03713	0.01945	0.00451
47.5	0.02336	-0.27347	0.11559	0.02659	0.08389
47.6	-0.04192	-0.22508	0.1912	0.04221	0.19354
47.7	-0.13147	-0.18002	0.26018	0.05953	0.31781
47.8	-0.22469	-0.13419	0.31139	0.07265	0.42874
47.9	-0.30126	-0.08057	0.32543	0.07705	0.49254
48	-0.3503	-0.01825	0.28531	0.06805	0.48428
48.1	-0.37078	0.04959	0.18968	0.0388	0.39893
48.2	-0.36432	0.12321	0.05575	-0.01976	0.25187
48.3	-0.3322	0.20455	-0.08527	-0.11148	0.07192
48.4	-0.27816	0.29266	-0.20482	-0.22548	-0.1062
48.5	-0.2112	0.38032	-0.29244	-0.33698	-0.24933
48.6	-0.14564	0.45385	-0.35605	-0.4183	-0.33129
48.7	-0.09598	0.49481	-0.41054	-0.45172	-0.33546
48.8	-0.06992	0.48616	-0.46494	-0.43508	-0.25914
48.9	-0.06353	0.42102	-0.51827	-0.37874	-0.11997
49	-0.0608	0.30456	-0.56245	-0.29642	0.04479
49.1	-0.04289	0.15516	-0.58479	-0.19913	0.19163
49.2	-0.000777165	0.00704	-0.57051	-0.09445	0.289
49.3	0.05555	-0.09767	-0.50867	0.01263	0.32905
49.4	0.1022	-0.12985	-0.3981	0.11683	0.32249
49.5	0.11784	-0.08959	-0.25014	0.20817	0.28065
49.6	0.09883	-0.00325	-0.08905	0.27013	0.20238
49.7	0.06356	0.09287	0.05267	0.28491	0.0839
49.8	0.04479	0.16524	0.14578	0.24696	-0.06606
49.9	0.07383	0.19183	0.18106	0.16756	-0.22237
50	0.16338	0.16785	0.1758	0.06285	-0.35282
50.1	0.30125	0.10363	0.16408	-0.05761	-0.4329
50.2	0.46001	0.01589	0.17713	-0.18759	-0.45714
50.3	0.6066	-0.07736	0.22585	-0.31313	-0.43989
50.4	0.70328	-0.15814	0.29492	-0.40947	-0.40481
50.5	0.71231	-0.21069	0.35005	-0.45188	-0.37155
50.6	0.61164	-0.22468	0.35475	-0.42933	-0.34512
50.7	0.41113	-0.19882	0.28986	-0.34992	-0.32067
50.8	0.15171	-0.14508	0.16413	-0.23934	-0.29239
50.9	-0.11333	-0.08307	0.01009	-0.13419	-0.25763
51	-0.33867	-0.03019	-0.12744	-0.06961	-0.21622
51.1	-0.4947	0.00282	-0.20758	-0.06725	-0.1684
51.2	-0.56904	0.01148	-0.21063	-0.12672	-0.11256
51.3	-0.56409	-0.00591	-0.1438	-0.22486	-0.04749
51.4	-0.4923	-0.04843	-0.03535	-0.32357	0.02306
51.5	-0.37213	-0.11117	0.07551	-0.385	0.08952
51.6	-0.22515	-0.18291	0.14941	-0.38957	0.14387
51.7	-0.07398	-0.24958	0.15615	-0.34396	0.18333
51.8	0.06039	-0.30043	0.08695	-0.27393	0.20879
51.9	0.16309	-0.33253	-0.03906	-0.20627	0.22256
52	0.22839	-0.34417	-0.18165	-0.1531	0.22966
52.1	0.25871	-0.3266	-0.29911	-0.10997	0.23635
52.2	0.26217	-0.26668	-0.3686	-0.06436	0.24537
52.3	0.24636	-0.15536	-0.38974	-0.00479	0.25361
52.4	0.21042	0.00349	-0.37328	0.07114	0.25142
52.5	0.14233	0.18689	-0.33001	0.15444	0.22435
52.6	0.02484	0.35219	-0.26634	0.23173	0.1619
52.7	-0.14826	0.45249	-0.18403	0.29354	0.06857
52.8	-0.35848	0.4632	-0.08511	0.33734	-0.03391
52.9	-0.56548	0.39602	0.02027	0.36479	-0.11782
53	-0.72076	0.28835	0.11546	0.37542	-0.16224
53.1	-0.78758	0.18266	0.18484	0.36683	-0.15626
53.2	-0.75567	0.10947	0.21869	0.33872	-0.09671
53.3	-0.63965	0.07861	0.21065	0.29167	0.01368
53.4	-0.46557	0.07689	0.15571	0.22205	0.16245
53.5	-0.26453	0.07227	0.0528	0.12108	0.32504
53.6	-0.06846	0.03064	-0.08947	-0.01268	0.46826
53.7	0.09699	-0.06478	-0.25318	-0.16459	0.55899
53.8	0.21699	-0.20148	-0.41579	-0.30528	0.57771
53.9	0.28596	-0.34373	-0.55277	-0.39786	0.52689
54	0.3068	-0.44685	-0.64189	-0.40952	0.42834
54.1	0.28962	-0.47588	-0.66969	-0.32828	0.31047
54.2	0.24663	-0.4181	-0.63288	-0.17219	0.19584
54.3	0.18404	-0.28746	-0.53493	0.01878	0.09885
54.4	0.10266	-0.11915	-0.38787	0.20018	0.02665
54.5	0.00611	0.04337	-0.21553	0.33785	-0.02628
54.6	-0.09571	0.1603	-0.04944	0.41345	-0.07715
54.7	-0.19144	0.20448	0.07997	0.42316	-0.14067
54.8	-0.27074	0.16923	0.15135	0.37655	-0.21816
54.9	-0.32673	0.06822	0.15621	0.2937	-0.29767
55	-0.36087	-0.0754	0.09944	0.19569	-0.36435
55.1	-0.38829	-0.23869	-0.00337	0.09415	-0.41164
55.2	-0.43871	-0.39937	-0.12912	-0.01266	-0.4415
55.3	-0.54492	-0.53799	-0.24994	-0.13436	-0.46025
55.4	-0.72062	-0.64488	-0.33913	-0.28074	-0.47715
55.5	-0.94477	-0.72371	-0.3837	-0.45341	-0.50538
55.6	-1.17058	-0.78804	-0.39312	-0.64283	-0.56301
55.7	-1.35496	-0.85631	-0.39439	-0.83411	-0.66652
55.8	-1.47922	-0.94569	-0.41818	-1.01473	-0.82172
55.9	-1.54925	-1.06382	-0.4883	-1.17661	-1.01634
56	-1.58688	-1.20591	-0.61448	-1.31566	-1.22395
56.1	-1.61983	-1.35637	-0.79268	-1.43325	-1.4174
56.2	-1.67388	-1.49259	-1.00789	-1.53434	-1.57966
56.3	-1.76806	-1.59341	-1.23795	-1.62192	-1.70456
56.4	-1.91305	-1.65041	-1.46386	-1.69433	-1.7944
56.5	-2.10903	-1.67903	-1.6776	-1.74952	-1.86214
56.6	-2.34459	-1.71914	-1.87773	-1.79093	-1.93199
56.7	-2.60236	-1.81869	-2.06047	-1.82497	-2.03368
56.8	-2.86202	-2.0092	-2.21962	-1.85569	-2.18878
56.9	-3.10317	-2.28965	-2.35674	-1.89035	-2.39607
57	-3.3118	-2.62855	-2.48652	-1.94626	-2.63131
57.1	-3.48812	-2.97889	-2.62892	-2.04619	-2.86201
57.2	-3.64625	-3.29394	-2.7937	-2.20784	-3.06718
57.3	-3.80634	-3.53942	-2.96997	-2.43806	-3.24604
57.4	-3.98446	-3.7012	-3.13073	-2.73399	-3.41172
57.5	-4.18754	-3.7877	-3.25025	-3.08247	-3.57999
57.6	-4.41301	-3.82152	-3.32079	-3.45639	-3.76037
57.7	-4.65079	-3.82841	-3.35996	-3.81836	-3.95357
57.8	-4.88644	-3.8342	-3.40706	-4.12761	-4.1509
57.9	-5.10644	-3.86003	-3.5061	-4.34573	-4.34053
58	-5.30327	-3.9187	-3.68387	-4.44562	-4.51291
58.1	-5.47599	-4.01693	-3.93447	-4.42717	-4.66129
58.2	-5.62517	-4.15418	-4.2182	-4.32737	-4.78227
58.3	-5.74699	-4.3208	-4.48196	-4.21026	-4.87818
58.4	-5.83182	-4.50006	-4.6885	-4.13524	-4.95755
58.5	-5.87234	-4.67669	-4.83101	-4.13033	-5.03223
58.6	-5.87831	-4.84486	-4.92537	-4.19033	-5.11848
58.7	-5.8817	-5.00725	-4.99409	-4.29348	-5.23467
58.8	-5.92315	-5.16608	-5.05843	-4.42295	-5.39208
58.9	-6.0262	-5.31402	-5.1366	-4.57538	-5.58824
59	-6.18018	-5.43779	-5.23919	-4.75207	-5.80444
59.1	-6.34595	-5.5278	-5.36782	-4.94827	-6.00907
59.2	-6.47879	-5.58264	-5.51522	-5.15323	-6.16885
59.3	-6.55508	-5.60929	-5.66499	-5.35353	-6.26421
59.4	-6.58695	-5.62174	-5.79407	-5.53253	-6.29945
59.5	-6.61166	-5.6363	-5.88367	-5.66997	-6.29932
59.6	-6.66862	-5.66447	-5.92696	-5.74843	-6.29727
59.7	-6.78026	-5.7113	-5.92698	-5.76499	-6.32323
59.8	-6.94903	-5.78349	-5.89061	-5.73886	-6.39308
59.9	-7.16503	-5.89196	-5.82898	-5.7046	-6.50193
60	-7.41644	-6.04181	-5.75948	-5.69456	-6.62828
60.1	-7.69375	-6.22563	-5.70348	-5.72607	-6.74933
60.2	-7.98917	-6.42532	-5.68277	-5.79964	-6.85888
60.3	-8.29585	-6.6153	-5.71756	-5.90432	-6.96779
60.4	-8.60742	-6.76719	-5.82575	-6.02396	-7.08846
60.5	-8.91489	-6.85922	-6.01501	-6.14094	-7.22202
60.6	-9.20291	-6.8879	-6.27201	-6.24003	-7.3566
60.7	-9.44851	-6.8678	-6.5585	-6.31332	-7.4712
60.8	-9.62574	-6.81794	-6.82137	-6.35963	-7.54429
60.9	-9.71738	-6.75458	-7.00887	-6.37808	-7.56794
61	-9.72629	-6.7002	-7.08914	-6.36345	-7.55175
61.1	-9.67332	-6.68958	-7.06556	-6.3125	-7.51375
61.2	-9.58623	-6.76141	-6.97536	-6.23413	-7.46869
61.3	-9.49231	-6.94128	-6.87163	-6.15161	-7.42517
61.4	-9.42086	-7.23026	-6.80278	-6.09411	-7.39032
61.5	-9.39796	-7.60248	-6.79979	-6.08119	-7.37005
61.6	-9.43175	-8.00738	-6.87116	-6.1116	-7.3637
61.7	-9.50495	-8.37992	-7.00308	-6.16952	-7.36214
61.8	-9.58447	-8.66281	-7.16814	-6.23856	-7.35774
61.9	-9.64368	-8.82405	-7.33812	-6.30842	-7.35094
62	-9.67811	-8.85763	-7.49028	-6.37332	-7.34545
62.1	-9.70745	-8.77774	-7.61074	-6.42811	-7.34296
62.2	-9.76252	-8.62051	-7.69195	-6.46586	-7.3414
62.3	-9.86531	-8.44666	-7.72869	-6.48122	-7.33319
62.4	-10.02	-8.32612	-7.71966	-6.47252	-7.30333
62.5	-10.219	-8.30875	-7.67334	-6.4406	-7.23082
62.6	-10.4543	-8.40138	-7.60734	-6.38745	-7.10106
62.7	-10.719	-8.5679	-7.53821	-6.32021	-6.91887
62.8	-11.0041	-8.7491	-7.47521	-6.25435	-6.71315
62.9	-11.2979	-8.89018	-7.42632	-6.20755	-6.52704
63	-11.5875	-8.96449	-7.40925	-6.18741	-6.40239
63.1	-11.8672	-8.98025	-7.44887	-6.1842	-6.36558
63.2	-12.1422	-8.96949	-7.56238	-6.1772	-6.41803
63.3	-12.4251	-8.97068	-7.74922	-6.14879	-6.53638
63.4	-12.7262	-9.01847	-7.98993	-6.09139	-6.67913
63.5	-13.0491	-9.13633	-8.24657	-6.00431	-6.79906
63.6	-13.392	-9.32844	-8.46877	-5.89207	-6.85573
63.7	-13.7522	-9.5817	-8.61215	-5.77013	-6.82939
63.8	-14.1288	-9.87939	-8.66366	-5.66412	-6.73009
63.9	-14.5218	-10.214	-8.65064	-5.6003	-6.59512
64	-14.9277	-10.5854	-8.61843	-5.59421	-6.47529
64.1	-15.3422	-10.9848	-8.60166	-5.64729	-6.41528
64.2	-15.7661	-11.3883	-8.61419	-5.74964	-6.43831
64.3	-16.2116	-11.768	-8.65531	-5.88248	-6.54028
64.4	-16.7027	-12.1057	-8.71639	-6.02348	-6.6929
64.5	-17.2676	-12.4004	-8.79146	-6.15474	-6.8567
64.6	-17.9287	-12.6729	-8.8874	-6.26705	-6.99578
64.7	-18.696	-12.9584	-9.02181	-6.35553	-7.08964
64.8	-19.5633	-13.2942	-9.2098	-6.41457	-7.13434
64.9	-20.5054	-13.7068	-9.44986	-6.43999	-7.13426
65	-21.4761	-14.2071	-9.72447	-6.43613	-7.09374
65.1	-22.4105	-14.7866	-10.0106	-6.41325	-7.01251
65.2	-23.2434	-15.414	-10.2831	-6.37514	-6.88731
65.3	-23.9378	-16.0457	-10.5174	-6.31674	-6.72247
65.4	-24.4986	-16.6434	-10.697	-6.23344	-6.53972
65.5	-24.9698	-17.1862	-10.8132	-6.12892	-6.37597
65.6	-25.4206	-17.6702	-10.8582	-6.01559	-6.26535
65.7	-25.9238	-18.1094	-10.8244	-5.90985	-6.22396
65.8	-26.5315	-18.5321	-10.7162	-5.82467	-6.24867
65.9	-27.2557	-18.9685	-10.5569	-5.76504	-6.32102
66	-28.061	-19.4337	-10.3789	-5.72817	-6.41313
66.1	-28.877	-19.9189	-10.2145	-5.70623	-6.50058
66.2	-29.6294	-20.3992	-10.0951	-5.68974	-6.57513
66.3	-30.2718	-20.8442	-10.0533	-5.66921	-6.64154
66.4	-30.8047	-21.2244	-10.1178	-5.64194	-6.70334
66.5	-31.2773	-21.522	-10.2988	-5.61754	-6.75636
66.6	-31.7668	-21.7434	-10.5798	-5.61367	-6.79296
66.7	-32.3431	-21.9242	-10.9218	-5.6481	-6.81099
66.8	-33.0456	-22.1178	-11.2748	-5.73924	-6.81877
66.9	-33.8858	-22.3817	-11.5924	-5.90482	-6.8299
67	-34.8627	-22.7614	-11.8469	-6.15198	-6.85374
67.1	-35.9706	-23.2775	-12.0336	-6.4682	-6.88697
67.2	-37.2003	-23.9166	-12.164	-6.82276	-6.91555
67.3	-38.5415	-24.6401	-12.2575	-7.176	-6.92289
67.4	-39.986	-25.4085	-12.3355	-7.49256	-6.89682
67.5	-41.5248	-26.1998	-12.4138	-7.75453	-6.8303
67.6	-43.1393	-27.0116	-12.5016	-7.96745	-6.72138
67.7	-44.7914	-27.8498	-12.6046	-8.1525	-6.57765
67.8	-46.4207	-28.7128	-12.7349	-8.32887	-6.41932
67.9	-47.9517	-29.5775	-12.9178	-8.49855	-6.27572
68	-49.313	-30.399	-13.1838	-8.64792	-6.17665
68.1	-50.4618	-31.1335	-13.5516	-8.75801	-6.13894
68.2	-51.399	-31.7688	-14.0109	-8.80983	-6.15561
68.3	-52.1638	-32.3374	-14.52	-8.7856	-6.20015
68.4	-52.8187	-32.902	-15.0166	-8.6742	-6.24038
68.5	-53.4401	-33.5296	-15.4412	-8.48177	-6.2551
68.6	-54.1067	-34.2722	-15.7627	-8.23836	-6.24403
68.7	-54.8837	-35.1506	-15.9878	-7.99432	-6.22277
68.8	-55.8153	-36.1501	-16.1423	-7.80607	-6.20997
68.9	-56.9314	-37.2303	-16.2477	-7.71543	-6.21977
69	-58.2529	-38.3418	-16.3144	-7.7325	-6.26339
69.1	-59.7878	-39.4457	-16.3523	-7.83531	-6.34551
69.2	-61.5254	-40.5297	-16.3798	-7.98636	-6.46064
69.3	-63.4336	-41.6093	-16.4221	-8.15093	-6.59332
69.4	-65.4589	-42.7175	-16.5065	-8.3046	-6.72083
69.5	-67.5375	-43.8818	-16.6573	-8.43063	-6.81879
69.6	-69.6146	-45.105	-16.8831	-8.5204	-6.86757
69.7	-71.6616	-46.3702	-17.1737	-8.57636	-6.85653
69.8	-73.6804	-47.6602	-17.5102	-8.61032	-6.78775
69.9	-75.6925	-48.9677	-17.878	-8.63752	-6.67772
70	-77.7214	-50.2858	-18.2734	-8.67293	-6.54889
70.1	-79.7823	-51.5892	-18.7021	-8.728	-6.42247
70.2	-81.8756	-52.8299	-19.1705	-8.80287	-6.31372
70.3	-83.9778	-53.9564	-19.6737	-8.8804	-6.22741
70.4	-86.0371	-54.9389	-20.1939	-8.93589	-6.15757
70.5	-87.983	-55.7867	-20.7167	-8.95523	-6.09097
70.6	-89.7476	-56.545	-21.2484	-8.94224	-6.01859
70.7	-91.29	-57.269	-21.812	-8.91516	-5.94798
70.8	-92.6231	-57.9978	-22.43	-8.90113	-5.90373
70.9	-93.8283	-58.7472	-23.1086	-8.9277	-5.91349
71	-95.0332	-59.5221	-23.8353	-9.01352	-5.99031
71.1	-96.3552	-60.326	-24.589	-9.16609	-6.12077
71.2	-97.8563	-61.1639	-25.3517	-9.38192	-6.26668
71.3	-99.5315	-62.0443	-26.1182	-9.64679	-6.38201
71.4	-101.324	-62.9763	-26.8961	-9.93857	-6.43445
71.5	-103.161	-63.9638	-27.6921	-10.2309	-6.41735
71.6	-105.002	-65.0055	-28.4944	-10.4955	-6.3469
71.7	-106.875	-66.1053	-29.269	-10.7067	-6.25099
71.8	-108.878	-67.2819	-29.9722	-10.8501	-6.1607
71.9	-111.133	-68.5625	-30.5746	-10.9296	-6.10021
72	-113.736	-69.9652	-31.0725	-10.9632	-6.0768
72.1	-116.712	-71.4856	-31.4818	-10.9734	-6.08196
72.2	-120.004	-73.0969	-31.8287	-10.9743	-6.10555
72.3	-123.482	-74.7579	-32.1432	-10.9663	-6.14541
72.4	-126.977	-76.4194	-32.451	-10.9473	-6.20117
72.5	-130.321	-78.0266	-32.7707	-10.9242	-6.26482
72.6	-133.376	-79.5269	-33.1133	-10.9114	-6.32144
72.7	-136.052	-80.8714	-33.482	-10.9193	-6.35393
72.8	-138.325	-82.0147	-33.8764	-10.9505	-6.34398
72.9	-140.25	-82.9244	-34.3005	-11.0074	-6.27477
73	-141.946	-83.6	-34.7706	-11.0996	-6.13992
73.1	-143.564	-84.0933	-35.307	-11.2427	-5.94867
73.2	-145.257	-84.5168	-35.9237	-11.4541	-5.7228
73.3	-147.154	-85.0267	-36.6252	-11.7467	-5.49257
73.4	-149.328	-85.7787	-37.4034	-12.1203	-5.29143
73.5	-151.779	-86.8726	-38.2298	-12.5534	-5.14707
73.6	-154.443	-88.3098	-39.0553	-13.0084	-5.07197
73.7	-157.222	-89.9843	-39.8194	-13.4485	-5.06543
73.8	-160.02	-91.7172	-40.4688	-13.8533	-5.12369
73.9	-162.76	-93.3164	-40.975	-14.2227	-5.24502
74	-165.399	-94.6395	-41.3455	-14.5723	-5.42589
74.1	-167.922	-95.6396	-41.6205	-14.9298	-5.65839
74.2	-170.333	-96.3693	-41.8612	-15.3222	-5.92893
74.3	-172.656	-96.9443	-42.1335	-15.7594	-6.21645
74.4	-174.952	-97.4891	-42.4941	-16.2259	-6.4882
74.5	-177.327	-98.0992	-42.9788	-16.6832	-6.70408
74.6	-179.896	-98.8298	-43.594	-17.0792	-6.83234
74.7	-182.727	-99.6962	-44.3115	-17.3642	-6.86221
74.8	-185.801	-100.678	-45.0742	-17.509	-6.80541
74.9	-189.019	-101.73	-45.8205	-17.5114	-6.69309
75	-192.238	-102.806	-46.5109	-17.393	-6.56592
75.1	-195.327	-103.874	-47.1417	-17.1907	-6.46055
75.2	-198.195	-104.928	-47.7386	-16.9489	-6.40123
75.3	-200.814	-105.983	-48.3409	-16.7132	-6.39856
75.4	-203.21	-107.067	-48.9793	-16.5289	-6.44938
75.5	-205.451	-108.208	-49.661	-16.4372	-6.53568
75.6	-207.624	-109.411	-50.3685	-16.4701	-6.62877
75.7	-209.815	-110.644	-51.0737	-16.6463	-6.70293
75.8	-212.089	-111.85	-51.7553	-16.9628	-6.74862
75.9	-214.485	-112.966	-52.4076	-17.3856	-6.77508
76	-217.023	-113.968	-53.037	-17.8577	-6.80386
76.1	-219.706	-114.886	-53.6519	-18.3211	-6.85812
76.2	-222.521	-115.799	-54.2546	-18.7359	-6.94609
76.3	-225.438	-116.814	-54.8418	-19.0858	-7.04334
76.4	-228.392	-118.036	-55.4136	-19.371	-7.09459
76.5	-231.285	-119.537	-55.9849	-19.5982	-7.03705
76.6	-233.997	-121.34	-56.5841	-19.7732	-6.83575
76.7	-236.425	-123.395	-57.234	-19.8996	-6.50437
76.8	-238.511	-125.581	-57.936	-19.9868	-6.09685
76.9	-240.254	-127.738	-58.6693	-20.0533	-5.6822
77	-241.71	-129.714	-59.4014	-20.1225	-5.31839
77.1	-242.989	-131.417	-60.1022	-20.2192	-5.03808
77.2	-244.241	-132.84	-60.7567	-20.3661	-4.84914
77.3	-245.642	-134.072	-61.3695	-20.5794	-4.74365
77.4	-247.347	-135.268	-61.9587	-20.868	-4.70789
77.5	-249.444	-136.595	-62.5464	-21.2318	-4.72566
77.6	-251.931	-138.183	-63.1529	-21.6585	-4.77977
77.7	-254.731	-140.113	-63.7916	-22.1187	-4.85195
77.8	-257.73	-142.404	-64.4664	-22.5677	-4.92361
77.9	-260.82	-145.013	-65.1689	-22.9538	-4.97783
78	-263.92	-147.831	-65.8721	-23.2325	-4.9986
78.1	-266.976	-150.706	-66.5361	-23.3817	-4.97213
78.2	-269.949	-153.488	-67.1221	-23.4082	-4.89515
78.3	-272.813	-156.062	-67.6078	-23.3451	-4.78253
78.4	-275.544	-158.372	-67.9994	-23.2426	-4.66367
78.5	-278.109	-160.421	-68.3329	-23.1542	-4.57036
78.6	-280.468	-162.258	-68.6544	-23.1205	-4.52351
78.7	-282.604	-163.952	-68.9905	-23.1661	-4.52678
78.8	-284.556	-165.562	-69.3357	-23.3045	-4.56752
78.9	-286.438	-167.12	-69.6684	-23.5459	-4.6251
79	-288.418	-168.634	-69.9778	-23.8979	-4.68186
79.1	-290.662	-170.109	-70.2826	-24.3622	-4.73265
79.2	-293.26	-171.546	-70.6253	-24.9314	-4.78717
79.3	-296.173	-172.95	-71.0482	-25.581	-4.863
79.4	-299.225	-174.324	-71.5729	-26.263	-4.97008
79.5	-302.163	-175.667	-72.194	-26.9103	-5.09797
79.6	-304.747	-176.977	-72.8863	-27.452	-5.2178
79.7	-306.84	-178.256	-73.6209	-27.8379	-5.29804
79.8	-308.452	-179.515	-74.3805	-28.0541	-5.31915
79.9	-309.733	-180.756	-75.163	-28.1238	-5.27927
80	-310.934	-181.947	-75.9698	-28.0946	-5.19196
80.1	-312.326	-183.014	-76.7895	-28.0204	-5.08143
80.2	-314.109	-183.861	-77.589	-27.9473	-4.97584
80.3	-316.351	-184.43	-78.3262	-27.9085	-4.89834
80.4	-318.994	-184.748	-78.974	-27.9241	-4.85934
80.5	-321.907	-184.942	-79.5426	-28.0066	-4.85735
80.6	-324.963	-185.214	-80.0818	-28.1621	-4.88657
80.7	-328.097	-185.776	-80.6701	-28.3902	-4.94118
80.8	-331.304	-186.786	-81.3943	-28.686	-5.01615
80.9	-334.609	-188.302	-82.3185	-29.0415	-5.10688
81	-338.026	-190.285	-83.4497	-29.4429	-5.21159
81.1	-341.538	-192.631	-84.7232	-29.8709	-5.33514
81.2	-345.103	-195.209	-86.0217	-30.308	-5.49
81.3	-348.655	-197.908	-87.2138	-30.7426	-5.69021
81.4	-352.113	-200.66	-88.1977	-31.1693	-5.94479
81.5	-355.406	-203.429	-88.9281	-31.5895	-6.25118
81.6	-358.509	-206.175	-89.4185	-32.0036	-6.5937
81.7	-361.458	-208.815	-89.724	-32.3965	-6.95221
81.8	-364.337	-211.22	-89.9192	-32.7314	-7.30788
81.9	-367.236	-213.235	-90.0851	-32.9651	-7.6413
82	-370.217	-214.74	-90.2969	-33.0742	-7.92968
82.1	-373.291	-215.693	-90.6093	-33.0703	-8.1468
82.2	-376.431	-216.147	-91.0438	-32.9915	-8.27265
82.3	-379.578	-216.226	-91.5927	-32.8826	-8.3036
82.4	-382.653	-216.092	-92.2396	-32.7821	-8.25552
82.5	-385.579	-215.9	-92.9802	-32.7217	-8.16129
82.6	-388.271	-215.771	-93.8242	-32.7272	-8.06049
82.7	-390.642	-215.787	-94.7836	-32.8204	-7.9909
82.8	-392.611	-215.989	-95.8571	-33.0162	-7.98809
82.9	-394.138	-216.385	-97.0199	-33.3087	-8.08008
83	-395.242	-216.958	-98.2266	-33.6577	-8.26844
83.1	-395.998	-217.682	-99.4227	-33.998	-8.52039
83.2	-396.523	-218.541	-100.556	-34.2694	-8.78532
83.3	-396.97	-219.54	-101.583	-34.4489	-9.01812
83.4	-397.499	-220.701	-102.467	-34.5588	-9.19106
83.5	-398.242	-222.06	-103.177	-34.6483	-9.29467
83.6	-399.281	-223.661	-103.685	-34.7593	-9.33704
83.7	-400.63	-225.556	-103.979	-34.9038	-9.34125
83.8	-402.259	-227.79	-104.073	-35.0652	-9.33761
83.9	-404.127	-230.376	-104.012	-35.2169	-9.35086
84	-406.209	-233.274	-103.871	-35.3469	-9.39224
84.1	-408.512	-236.381	-103.731	-35.4702	-9.46118
84.2	-411.064	-239.562	-103.677	-35.6187	-9.55054
84.3	-413.887	-242.675	-103.783	-35.8221	-9.65442
84.4	-416.959	-245.603	-104.104	-36.0941	-9.76978
84.5	-420.191	-248.271	-104.64	-36.43	-9.89062
84.6	-423.435	-250.654	-105.33	-36.8118	-10.0096
84.7	-426.5	-252.758	-106.079	-37.218	-10.1242
84.8	-429.199	-254.604	-106.81	-37.6311	-10.2408
84.9	-431.397	-256.202	-107.501	-38.038	-10.3689
85	-433.021	-257.535	-108.186	-38.4284	-10.5057
85.1	-434.038	-258.564	-108.923	-38.7961	-10.629
85.2	-434.44	-259.248	-109.745	-39.1421	-10.7113
85.3	-434.253	-259.587	-110.64	-39.4776	-10.737
85.4	-433.583	-259.64	-111.546	-39.8214	-10.7114
85.5	-432.642	-259.524	-112.38	-40.1942	-10.655
85.6	-431.753	-259.368	-113.078	-40.6101	-10.5938
85.7	-431.308	-259.284	-113.621	-41.0736	-10.554
85.8	-431.687	-259.345	-114.045	-41.5729	-10.559
85.9	-433.143	-259.572	-114.419	-42.0769	-10.6236
86	-435.725	-259.949	-114.816	-42.539	-10.7497
86.1	-439.268	-260.442	-115.276	-42.9103	-10.9278
86.2	-443.435	-261.031	-115.791	-43.1612	-11.1442
86.3	-447.806	-261.714	-116.334	-43.295	-11.3843
86.4	-451.969	-262.503	-116.879	-43.3453	-11.6323
86.5	-455.63	-263.398	-117.418	-43.3625	-11.8685
86.6	-458.688	-264.371	-117.951	-43.3973	-12.0746
86.7	-461.257	-265.377	-118.461	-43.4877	-12.242
86.8	-463.611	-266.376	-118.911	-43.6503	-12.3738
86.9	-466.064	-267.361	-119.249	-43.8812	-12.4833
87	-468.843	-268.363	-119.431	-44.1642	-12.5917
87.1	-472.007	-269.44	-119.455	-44.482	-12.7149
87.2	-475.434	-270.648	-119.369	-44.8245	-12.8448
87.3	-478.889	-272.012	-119.262	-45.1839	-12.9499
87.4	-482.127	-273.5	-119.231	-45.5454	-12.9989
87.5	-484.993	-275.024	-119.363	-45.8841	-12.9861
87.6	-487.464	-276.473	-119.709	-46.1712	-12.9361
87.7	-489.651	-277.741	-120.276	-46.3872	-12.8863
87.8	-491.751	-278.757	-121.028	-46.5377	-12.8614
87.9	-493.991	-279.476	-121.915	-46.658	-12.8593
88	-496.579	-279.867	-122.901	-46.798	-12.8513
88.1	-499.67	-279.9	-123.967	-46.9955	-12.8014
88.2	-503.33	-279.556	-125.099	-47.2547	-12.6929
88.3	-507.502	-278.867	-126.271	-47.5485	-12.5387
88.4	-511.997	-277.965	-127.444	-47.8384	-12.3698
88.5	-516.553	-277.089	-128.569	-48.0985	-12.2182
88.6	-520.914	-276.54	-129.605	-48.3242	-12.1055
88.7	-524.891	-276.59	-130.516	-48.5213	-12.0391
88.8	-528.402	-277.392	-131.266	-48.6947	-12.0119
88.9	-531.454	-278.953	-131.824	-48.8457	-12.0071
89	-534.094	-281.161	-132.178	-48.9742	-12.0086
89.1	-536.348	-283.846	-132.346	-49.0786	-12.0099
89.2	-538.203	-286.823	-132.381	-49.1553	-12.0191
89.3	-539.627	-289.908	-132.355	-49.1957	-12.055
89.4	-540.623	-292.913	-132.345	-49.1904	-12.1335
89.5	-541.27	-295.648	-132.415	-49.1384	-12.2557
89.6	-541.716	-297.944	-132.6	-49.053	-12.4074
89.7	-542.141	-299.691	-132.903	-48.9626	-12.5664
89.8	-542.71	-300.871	-133.297	-48.9014	-12.7147
89.9	-543.531	-301.564	-133.747	-48.8943	-12.848
90	-544.654	-301.922	-134.219	-48.9416	-12.9755
90.1	-546.069	-302.132	-134.682	-49.0178	-13.109
90.2	-547.698	-302.381	-135.111	-49.0898	-13.2536
90.3	-549.387	-302.817	-135.478	-49.1414	-13.4034
90.4	-550.925	-303.52	-135.757	-49.1854	-13.541
90.5	-552.105	-304.499	-135.924	-49.2619	-13.6414
90.6	-552.775	-305.709	-135.969	-49.423	-13.6844
90.7	-552.903	-307.071	-135.909	-49.706	-13.6646
90.8	-552.594	-308.501	-135.783	-50.1131	-13.5944
90.9	-552.073	-309.933	-135.643	-50.6068	-13.5005
91	-551.616	-311.338	-135.542	-51.1253	-13.4138
91.1	-551.466	-312.721	-135.519	-51.6076	-13.3581
91.2	-551.768	-314.105	-135.587	-52.0132	-13.3417
91.3	-552.537	-315.516	-135.73	-52.3287	-13.359
91.4	-553.663	-316.978	-135.924	-52.5623	-13.3993
91.5	-554.964	-318.502	-136.167	-52.7392	-13.4544
91.6	-556.257	-320.06	-136.489	-52.8978	-13.5175
91.7	-557.423	-321.591	-136.938	-53.0808	-13.5768
91.8	-558.439	-323.015	-137.558	-53.3225	-13.6142
91.9	-559.355	-324.259	-138.358	-53.6394	-13.6143
92	-560.264	-325.266	-139.292	-54.0253	-13.575
92.1	-561.271	-325.996	-140.274	-54.4556	-13.5097
92.2	-562.467	-326.427	-141.216	-54.8984	-13.4414
92.3	-563.923	-326.551	-142.052	-55.3144	-13.393
92.4	-565.682	-326.372	-142.751	-55.6598	-13.3761
92.5	-567.757	-325.913	-143.3	-55.903	-13.3826
92.6	-570.117	-325.24	-143.698	-56.0472	-13.3874
92.7	-572.672	-324.474	-143.947	-56.1335	-13.3634
92.8	-575.291	-323.782	-144.051	-56.2197	-13.2961
92.9	-577.85	-323.344	-144.018	-56.3477	-13.1907
93	-580.258	-323.328	-143.873	-56.5215	-13.0727
93.1	-582.48	-323.862	-143.652	-56.7082	-12.979
93.2	-584.543	-325.012	-143.398	-56.8524	-12.938
93.3	-586.529	-326.753	-143.15	-56.9023	-12.9565
93.4	-588.538	-328.964	-142.951	-56.8373	-13.0197
93.5	-590.635	-331.472	-142.845	-56.6819	-13.1027
93.6	-592.819	-334.103	-142.884	-56.494	-13.1845
93.7	-594.986	-336.728	-143.108	-56.3317	-13.2548
93.8	-596.943	-339.265	-143.537	-56.227	-13.311
93.9	-598.46	-341.688	-144.164	-56.1838	-13.3556
94	-599.372	-344.011	-144.956	-56.1928	-13.3966
94.1	-599.673	-346.267	-145.858	-56.2557	-13.4473
94.2	-599.562	-348.477	-146.817	-56.3919	-13.53
94.3	-599.388	-350.634	-147.785	-56.6232	-13.6773
94.4	-599.533	-352.692	-148.72	-56.953	-13.9249
94.5	-600.274	-354.584	-149.592	-57.3598	-14.2901
94.6	-601.688	-356.249	-150.384	-57.811	-14.7517
94.7	-603.66	-357.662	-151.078	-58.2764	-15.2488
94.8	-605.948	-358.853	-151.664	-58.7296	-15.6971
94.9	-608.276	-359.889	-152.138	-59.1408	-16.0164
95	-610.416	-360.853	-152.514	-59.4777	-16.159
95.1	-612.242	-361.813	-152.813	-59.7148	-16.1211
95.2	-613.75	-362.806	-153.04	-59.8453	-15.9321
95.3	-615.04	-363.824	-153.176	-59.8891	-15.6341
95.4	-616.259	-364.816	-153.188	-59.8861	-15.2693
95.5	-617.537	-365.714	-153.049	-59.8745	-14.878
95.6	-618.95	-366.469	-152.748	-59.8698	-14.4949
95.7	-620.522	-367.076	-152.306	-59.8625	-14.144
95.8	-622.253	-367.574	-151.781	-59.8278	-13.8409
95.9	-624.129	-368.049	-151.26	-59.7347	-13.5992
96	-626.14	-368.593	-150.836	-59.5576	-13.4314
96.1	-628.272	-369.278	-150.589	-59.2924	-13.341
96.2	-630.493	-370.116	-150.562	-58.9694	-13.3232
96.3	-632.745	-371.063	-150.758	-58.649	-13.3711
96.4	-634.945	-372.041	-151.145	-58.3984	-13.4792
96.5	-636.995	-372.966	-151.691	-58.2579	-13.6415
96.6	-638.812	-373.773	-152.386	-58.2208	-13.8509
96.7	-640.376	-374.419	-153.238	-58.238	-14.0965
96.8	-641.771	-374.89	-154.263	-58.2431	-14.3609
96.9	-643.178	-375.205	-155.468	-58.1859	-14.6206
97	-644.822	-375.411	-156.853	-58.0509	-14.8575
97.1	-646.891	-375.566	-158.408	-57.853	-15.0643
97.2	-649.461	-375.732	-160.103	-57.6168	-15.2388
97.3	-652.466	-375.959	-161.887	-57.3576	-15.3748
97.4	-655.711	-376.286	-163.674	-57.0737	-15.4603
97.5	-658.921	-376.755	-165.342	-56.7478	-15.489
97.6	-661.824	-377.425	-166.747	-56.3551	-15.4664
97.7	-664.221	-378.363	-167.741	-55.8811	-15.408
97.8	-666.048	-379.63	-168.22	-55.3401	-15.334
97.9	-667.387	-381.251	-168.165	-54.7784	-15.2647
98	-668.445	-383.18	-167.664	-54.255	-15.2136
98.1	-669.487	-385.3	-166.884	-53.8119	-15.1788
98.2	-670.77	-387.447	-166.02	-53.4555	-15.148
98.3	-672.461	-389.45	-165.245	-53.1613	-15.1064
98.4	-674.6	-391.17	-164.672	-52.9026	-15.0457
98.5	-677.073	-392.524	-164.358	-52.6755	-14.9708
98.6	-679.629	-393.493	-164.319	-52.5054	-14.8997
98.7	-681.941	-394.115	-164.554	-52.4384	-14.8579
98.8	-683.698	-394.463	-165.047	-52.518	-14.8673
98.9	-684.686	-394.627	-165.752	-52.7579	-14.9347
99	-684.833	-394.697	-166.588	-53.1338	-15.0508
99.1	-684.214	-394.751	-167.451	-53.5957	-15.1962
99.2	-683.03	-394.841	-168.245	-54.0876	-15.3487
99.3	-681.562	-394.989	-168.915	-54.5674	-15.4884
99.4	-680.108	-395.2	-169.449	-55.0172	-15.608
99.5	-678.908	-395.477	-169.865	-55.4443	-15.7189
99.6	-678.112	-395.83	-170.201	-55.8736	-15.843
99.7	-677.769	-396.272	-170.515	-56.3377	-15.997
99.8	-677.848	-396.817	-170.867	-56.8686	-16.185
99.9	-678.263	-397.475	-171.29	-57.4879	-16.4061
100	-678.913	-398.261	-171.77	-58.1924	-16.6578
100.1	-679.718	-399.19	-172.239	-58.9486	-16.9286
100.2	-680.645	-400.242	-172.621	-59.6947	-17.1916
100.3	-681.714	-401.349	-172.87	-60.35	-17.4081
100.4	-683	-402.419	-173.002	-60.8346	-17.5394
100.5	-684.61	-403.385	-173.089	-61.0918	-17.5643
100.6	-686.63	-404.231	-173.213	-61.0991	-17.4929
100.7	-689.076	-404.996	-173.427	-60.8714	-17.3663
100.8	-691.889	-405.741	-173.738	-60.4561	-17.2335
100.9	-694.963	-406.501	-174.108	-59.9254	-17.127
101	-698.187	-407.252	-174.479	-59.3616	-17.0597
101.1	-701.467	-407.915	-174.8	-58.8374	-17.0386
101.2	-704.717	-408.399	-175.046	-58.4001	-17.0715
101.3	-707.849	-408.659	-175.228	-58.0713	-17.1607
101.4	-710.763	-408.734	-175.388	-57.8519	-17.2987
101.5	-713.37	-408.771	-175.594	-57.7257	-17.4709
101.6	-715.639	-408.978	-175.914	-57.659	-17.6594
101.7	-717.615	-409.533	-176.404	-57.6071	-17.8502
101.8	-719.406	-410.506	-177.089	-57.5336	-18.0394
101.9	-721.122	-411.821	-177.952	-57.4307	-18.2315
102	-722.836	-413.295	-178.942	-57.3298	-18.4296
102.1	-724.554	-414.717	-179.976	-57.2877	-18.6266
102.2	-726.229	-415.934	-180.954	-57.3504	-18.806
102.3	-727.792	-416.883	-181.77	-57.5218	-18.948
102.4	-729.195	-417.59	-182.331	-57.7621	-19.0345
102.5	-730.435	-418.117	-182.586	-58.0168	-19.0486
102.6	-731.535	-418.542	-182.536	-58.2517	-18.9805
102.7	-732.509	-418.941	-182.235	-58.4676	-18.8351
102.8	-733.36	-419.404	-181.772	-58.6931	-18.633
102.9	-734.102	-420.031	-181.247	-58.9646	-18.4053
103	-734.791	-420.917	-180.744	-59.3107	-18.1913
103.1	-735.541	-422.116	-180.328	-59.7402	-18.0324
103.2	-736.497	-423.604	-180.049	-60.2325	-17.962
103.3	-737.769	-425.261	-179.938	-60.7411	-17.9975
103.4	-739.356	-426.884	-180.004	-61.2098	-18.1373
103.5	-741.123	-428.249	-180.219	-61.593	-18.3581
103.6	-742.831	-429.186	-180.52	-61.8699	-18.6163
103.7	-744.236	-429.627	-180.827	-62.0456	-18.8575
103.8	-745.183	-429.605	-181.061	-62.1431	-19.0303
103.9	-745.683	-429.222	-181.187	-62.1865	-19.099
104	-745.896	-428.603	-181.237	-62.1854	-19.0467
104.1	-746.058	-427.863	-181.309	-62.1351	-18.8745
104.2	-746.367	-427.107	-181.527	-62.0309	-18.6042
104.3	-746.914	-426.443	-181.991	-61.882	-18.2772
104.4	-747.648	-425.988	-182.726	-61.7124	-17.9457
104.5	-748.398	-425.826	-183.668	-61.5561	-17.6571
104.6	-748.946	-425.962	-184.672	-61.4417	-17.4505
104.7	-749.134	-426.312	-185.575	-61.3697	-17.3539
104.8	-748.944	-426.736	-186.263	-61.3125	-17.3737
104.9	-748.523	-427.118	-186.707	-61.2379	-17.4868
105	-748.129	-427.439	-186.962	-61.1341	-17.6444
105.1	-748.023	-427.789	-187.133	-61.0122	-17.7915
105.2	-748.368	-428.327	-187.342	-60.8921	-17.8947
105.3	-749.18	-429.204	-187.676	-60.7912	-17.9526
105.4	-750.341	-430.498	-188.163	-60.7276	-17.9855
105.5	-751.652	-432.188	-188.776	-60.7296	-18.0158
105.6	-752.887	-434.168	-189.457	-60.8417	-18.0493
105.7	-753.841	-436.277	-190.148	-61.1127	-18.0699
105.8	-754.379	-438.344	-190.805	-61.5687	-18.0511
105.9	-754.467	-440.232	-191.407	-62.1864	-17.9743
106	-754.199	-441.872	-191.95	-62.8906	-17.842
106.1	-753.795	-443.271	-192.429	-63.5829	-17.6793
106.2	-753.545	-444.474	-192.837	-64.1859	-17.5263
106.3	-753.708	-445.523	-193.164	-64.6749	-17.4221
106.4	-754.436	-446.441	-193.42	-65.0772	-17.3911
106.5	-755.753	-447.235	-193.636	-65.4461	-17.4407
106.6	-757.571	-447.907	-193.858	-65.8273	-17.5662
106.7	-759.726	-448.461	-194.146	-66.2334	-17.7573
106.8	-762.014	-448.912	-194.566	-66.6382	-18.0031
106.9	-764.222	-449.282	-195.181	-66.9963	-18.2891
107	-766.154	-449.603	-196.04	-67.264	-18.594
107.1	-767.669	-449.923	-197.146	-67.4034	-18.893
107.2	-768.727	-450.313	-198.459	-67.3773	-19.1626
107.3	-769.418	-450.863	-199.895	-67.1525	-19.385
107.4	-769.934	-451.654	-201.347	-66.716	-19.5494
107.5	-770.477	-452.74	-202.701	-66.093	-19.65
107.6	-771.177	-454.119	-203.852	-65.3562	-19.6859
107.7	-772.039	-455.716	-204.719	-64.6167	-19.6609
107.8	-772.978	-457.386	-205.267	-63.9999	-19.5831
107.9	-773.882	-458.952	-205.534	-63.6142	-19.4639
108	-774.693	-460.262	-205.637	-63.5234	-19.3208
108.1	-775.44	-461.236	-205.749	-63.7336	-19.1786
108.2	-776.207	-461.879	-206.044	-64.1967	-19.0588
108.3	-777.064	-462.262	-206.636	-64.8259	-18.9646
108.4	-778.023	-462.501	-207.536	-65.5199	-18.8721
108.5	-779.052	-462.712	-208.644	-66.1922	-18.7366
108.6	-780.127	-462.976	-209.793	-66.7919	-18.5172
108.7	-781.307	-463.321	-210.816	-67.3103	-18.2009
108.8	-782.753	-463.724	-211.603	-67.7682	-17.8118
108.9	-784.693	-464.126	-212.113	-68.1964	-17.3994
109	-787.328	-464.461	-212.355	-68.6146	-17.0184
109.1	-790.713	-464.677	-212.37	-69.0203	-16.711
109.2	-794.698	-464.749	-212.207	-69.3898	-16.5005
109.3	-798.958	-464.685	-211.922	-69.6891	-16.3943
109.4	-803.097	-464.527	-211.567	-69.8894	-16.3881
109.5	-806.77	-464.349	-211.202	-69.9828	-16.471
109.6	-809.758	-464.229	-210.874	-69.9873	-16.6286
109.7	-811.997	-464.208	-210.602	-69.9399	-16.8461
109.8	-813.554	-464.276	-210.365	-69.8891	-17.1109
109.9	-814.588	-464.385	-210.097	-69.8955	-17.4086
110	-815.302	-464.493	-209.716	-70.0339	-17.7143
110.1	-815.893	-464.593	-209.15	-70.3789	-17.9925
110.2	-816.506	-464.721	-208.379	-70.9737	-18.2058
110.3	-817.195	-464.949	-207.458	-71.7998	-18.3304
110.4	-817.931	-465.376	-206.49	-72.7691	-18.3644
110.5	-818.645	-466.094	-205.596	-73.7472	-18.3239
110.6	-819.274	-467.156	-204.881	-74.5927	-18.2365
110.7	-819.807	-468.56	-204.438	-75.199	-18.13
110.8	-820.289	-470.264	-204.356	-75.5184	-18.0195
110.9	-820.805	-472.222	-204.712	-75.5666	-17.8995
111	-821.429	-474.411	-205.562	-75.407	-17.7499
111.1	-822.167	-476.829	-206.915	-75.1215	-17.5521
111.2	-822.945	-479.474	-208.712	-74.783	-17.3018
111.3	-823.652	-482.292	-210.805	-74.4408	-17.0168
111.4	-824.192	-485.142	-212.99	-74.1205	-16.7322
111.5	-824.528	-487.796	-215.062	-73.8312	-16.485
111.6	-824.685	-489.989	-216.879	-73.5765	-16.2988
111.7	-824.737	-491.51	-218.379	-73.3623	-16.1802
111.8	-824.782	-492.298	-219.568	-73.1993	-16.1303
111.9	-824.887	-492.463	-220.49	-73.0989	-16.1553
112	-825.06	-492.238	-221.21	-73.0639	-16.2596
112.1	-825.245	-491.857	-221.8	-73.0843	-16.4279
112.2	-825.334	-491.477	-222.327	-73.1436	-16.6183
112.3	-825.206	-491.145	-222.838	-73.2246	-16.7777
112.4	-824.777	-490.844	-223.349	-73.3116	-16.8683
112.5	-824.041	-490.545	-223.842	-73.3889	-16.8861
112.6	-823.075	-490.255	-224.273	-73.4402	-16.864
112.7	-822.008	-490.026	-224.599	-73.4512	-16.866
112.8	-820.964	-489.931	-224.801	-73.4149	-16.966
112.9	-820.032	-490.033	-224.888	-73.3347	-17.2187
113	-819.258	-490.371	-224.885	-73.2238	-17.6331
113.1	-818.662	-490.944	-224.824	-73.1026	-18.1587
113.2	-818.283	-491.714	-224.724	-72.9932	-18.702
113.3	-818.193	-492.594	-224.584	-72.9147	-19.16
113.4	-818.489	-493.457	-224.395	-72.8798	-19.4556
113.5	-819.241	-494.18	-224.166	-72.8891	-19.5584
113.6	-820.46	-494.707	-223.939	-72.9297	-19.4914
113.7	-822.088	-495.075	-223.795	-72.9807	-19.3188
113.8	-823.992	-495.398	-223.849	-73.0231	-19.1176
113.9	-825.982	-495.83	-224.224	-73.048	-18.9493
114	-827.857	-496.518	-225.019	-73.0605	-18.8422
114.1	-829.497	-497.57	-226.245	-73.0735	-18.7964
114.2	-830.936	-499.032	-227.791	-73.0932	-18.7971
114.3	-832.357	-500.873	-229.448	-73.1075	-18.8266
114.4	-833.995	-502.973	-230.975	-73.0868	-18.8697
114.5	-835.999	-505.153	-232.169	-73.0006	-18.9161
114.6	-838.343	-507.201	-232.92	-72.8325	-18.9587
114.7	-840.816	-508.92	-233.233	-72.5851	-18.9893
114.8	-843.099	-510.158	-233.205	-72.2824	-18.9934
114.9	-844.878	-510.844	-232.986	-71.968	-18.9551
115	-845.931	-511.003	-232.732	-71.694	-18.8693
115.1	-846.167	-510.764	-232.569	-71.5032	-18.7443
115.2	-845.629	-510.316	-232.577	-71.4164	-18.5922
115.3	-844.489	-509.835	-232.78	-71.4326	-18.4208
115.4	-843.013	-509.41	-233.154	-71.5399	-18.2326
115.5	-841.494	-509.024	-233.651	-71.7209	-18.029
115.6	-840.173	-508.593	-234.218	-71.9515	-17.8162
115.7	-839.186	-508.032	-234.821	-72.2009	-17.6116
115.8	-838.549	-507.303	-235.457	-72.4297	-17.4466
115.9	-838.168	-506.447	-236.144	-72.5884	-17.356
116	-837.894	-505.588	-236.893	-72.6272	-17.3585
116.1	-837.602	-504.897	-237.673	-72.522	-17.4467
116.2	-837.249	-504.528	-238.397	-72.2965	-17.5914
116.3	-836.888	-504.548	-238.957	-72.0251	-17.7611
116.4	-836.636	-504.923	-239.267	-71.8109	-17.9386
116.5	-836.607	-505.528	-239.299	-71.7497	-18.1202
116.6	-836.862	-506.18	-239.094	-71.8941	-18.2999
116.7	-837.372	-506.679	-238.734	-72.2322	-18.4506
116.8	-838.033	-506.854	-238.304	-72.6906	-18.5261
116.9	-838.707	-506.604	-237.854	-73.1602	-18.4851
117	-839.262	-505.934	-237.394	-73.531	-18.3192
117.1	-839.619	-504.972	-236.905	-73.7232	-18.0622
117.2	-839.768	-503.944	-236.36	-73.7079	-17.7772
117.3	-839.789	-503.113	-235.756	-73.5172	-17.5314
117.4	-839.813	-502.709	-235.123	-73.2368	-17.3736
117.5	-839.968	-502.88	-234.53	-72.9779	-17.3225
117.6	-840.321	-503.666	-234.058	-72.8403	-17.3694
117.7	-840.862	-505.006	-233.764	-72.8889	-17.4901
117.8	-841.518	-506.764	-233.641	-73.1481	-17.6585
117.9	-842.173	-508.779	-233.613	-73.6092	-17.8519
118	-842.706	-510.916	-233.559	-74.2432	-18.0488
118.1	-843.047	-513.097	-233.362	-75.0155	-18.227
118.2	-843.223	-515.284	-232.951	-75.8881	-18.3682
118.3	-843.343	-517.445	-232.313	-76.8131	-18.4658
118.4	-843.562	-519.518	-231.485	-77.7318	-18.528
118.5	-844.029	-521.395	-230.547	-78.5814	-18.5738
118.6	-844.857	-522.931	-229.617	-79.3064	-18.6315
118.7	-846.099	-523.983	-228.837	-79.8704	-18.7335
118.8	-847.727	-524.456	-228.344	-80.2598	-18.9064
118.9	-849.621	-524.333	-228.23	-80.4771	-19.1606
119	-851.595	-523.665	-228.522	-80.5353	-19.4848
119.1	-853.442	-522.534	-229.184	-80.4553	-19.8467
119.2	-854.973	-521.003	-230.132	-80.2726	-20.2028
119.3	-856.072	-519.105	-231.262	-80.0491	-20.5154
119.4	-856.723	-516.873	-232.458	-79.8753	-20.7687
119.5	-857.025	-514.39	-233.601	-79.8549	-20.9693
119.6	-857.156	-511.812	-234.584	-80.0689	-21.1385
119.7	-857.325	-509.35	-235.338	-80.5388	-21.2992
119.8	-857.709	-507.225	-235.854	-81.2166	-21.4631
119.9	-858.422	-505.605	-236.187	-81.9972	-21.627
120	-859.509	-504.582	-236.438	-82.7441	-21.7781
120.1	-860.97	-504.168	-236.701	-83.321	-21.9021
120.2	-862.779	-504.318	-237.031	-83.6218	-21.9912
120.3	-864.895	-504.969	-237.429	-83.5936	-22.0462
120.4	-867.251	-506.061	-237.866	-83.2499	-22.0745
120.5	-869.735	-507.532	-238.301	-82.6648	-22.0887
120.6	-872.189	-509.309	-238.707	-81.9473	-22.1067
120.7	-874.41	-511.295	-239.077	-81.2096	-22.1502
120.8	-876.18	-513.373	-239.416	-80.5458	-22.2368
120.9	-877.29	-515.397	-239.741	-80.0122	-22.3754
121	-877.584	-517.194	-240.068	-79.6104	-22.5646
121.1	-877.019	-518.583	-240.405	-79.2842	-22.7911
121.2	-875.723	-519.413	-240.731	-78.9373	-23.0282
121.3	-874.017	-519.598	-240.999	-78.4732	-23.2388
121.4	-872.351	-519.156	-241.144	-77.8387	-23.3818
121.5	-871.186	-518.224	-241.119	-77.0463	-23.421
121.6	-870.859	-517.035	-240.913	-76.167	-23.3357
121.7	-871.49	-515.866	-240.559	-75.3056	-23.1317
121.8	-872.95	-514.97	-240.123	-74.5694	-22.8425
121.9	-874.92	-514.535	-239.692	-74.0379	-22.5177
122	-876.999	-514.657	-239.353	-73.7431	-22.209
122.1	-878.825	-515.343	-239.177	-73.6724	-21.9594
122.2	-880.147	-516.519	-239.197	-73.7814	-21.7953
122.3	-880.852	-518.054	-239.405	-74.0078	-21.7229
122.4	-880.942	-519.793	-239.752	-74.2864	-21.729
122.5	-880.502	-521.59	-240.177	-74.5634	-21.786
122.6	-879.681	-523.328	-240.625	-74.8042	-21.8618
122.7	-878.684	-524.912	-241.074	-74.9906	-21.9294
122.8	-877.754	-526.251	-241.536	-75.1176	-21.9694
122.9	-877.146	-527.259	-242.048	-75.2003	-21.9649
123	-877.062	-527.875	-242.636	-75.278	-21.9001
123.1	-877.604	-528.107	-243.287	-75.4014	-21.7644
123.2	-878.731	-528.031	-243.943	-75.6073	-21.5642
123.3	-880.274	-527.777	-244.524	-75.9067	-21.3272
123.4	-881.984	-527.479	-244.962	-76.2931	-21.0936
123.5	-883.619	-527.235	-245.219	-76.754	-20.8967
123.6	-885.024	-527.089	-245.302	-77.2805	-20.7466
123.7	-886.171	-527.024	-245.26	-77.8627	-20.6289
123.8	-887.145	-526.984	-245.173	-78.4762	-20.5165
123.9	-888.09	-526.908	-245.143	-79.0768	-20.3836
124	-889.13	-526.773	-245.273	-79.6133	-20.216
124.1	-890.315	-526.613	-245.65	-80.051	-20.0186
124.2	-891.631	-526.505	-246.326	-80.3894	-19.8172
124.3	-893.03	-526.54	-247.294	-80.6579	-19.6487
124.4	-894.473	-526.796	-248.476	-80.8893	-19.5394
124.5	-895.945	-527.329	-249.726	-81.0985	-19.4922
124.6	-897.457	-528.151	-250.872	-81.282	-19.4898
124.7	-899.022	-529.227	-251.773	-81.4293	-19.5104
124.8	-900.611	-530.475	-252.363	-81.5331	-19.539
124.9	-902.134	-531.785	-252.664	-81.5917	-19.5689
125	-903.461	-533.042	-252.761	-81.6018	-19.6005
125.1	-904.464	-534.125	-252.755	-81.5511	-19.6437
125.2	-905.069	-534.92	-252.717	-81.4177	-19.7187
125.3	-905.278	-535.318	-252.664	-81.1768	-19.8481
125.4	-905.171	-535.242	-252.547	-80.81	-20.0476
125.5	-904.88	-534.695	-252.27	-80.3144	-20.3169
125.6	-904.557	-533.791	-251.718	-79.7057	-20.6392
125.7	-904.324	-532.762	-250.812	-79.0115	-20.988
125.8	-904.257	-531.906	-249.539	-78.2674	-21.3317
125.9	-904.374	-531.493	-247.959	-77.5181	-21.635
126	-904.664	-531.669	-246.183	-76.8164	-21.8646
126.1	-905.11	-532.417	-244.347	-76.2116	-22.0014
126.2	-905.729	-533.567	-242.588	-75.7298	-22.0487
126.3	-906.593	-534.865	-241.016	-75.3674	-22.0292
126.4	-907.799	-536.046	-239.694	-75.0954	-21.9721
126.5	-909.4	-536.896	-238.627	-74.8731	-21.9029
126.6	-911.359	-537.288	-237.759	-74.666	-21.8382
126.7	-913.518	-537.199	-237.002	-74.4616	-21.7851
126.8	-915.638	-536.701	-236.276	-74.2693	-21.74
126.9	-917.476	-535.931	-235.55	-74.1122	-21.6927
127	-918.88	-535.053	-234.856	-74.0235	-21.6303
127.1	-919.833	-534.225	-234.288	-74.0417	-21.5423
127.2	-920.426	-533.577	-233.988	-74.1999	-21.4291
127.3	-920.777	-533.193	-234.105	-74.516	-21.308
127.4	-920.955	-533.097	-234.737	-74.9876	-21.2114
127.5	-920.94	-533.255	-235.904	-75.5919	-21.1739
127.6	-920.655	-533.589	-237.543	-76.2908	-21.2169
127.7	-920.046	-534	-239.537	-77.0431	-21.3439
127.8	-919.166	-534.404	-241.745	-77.82	-21.548
127.9	-918.202	-534.748	-244.025	-78.6113	-21.8211
128	-917.43	-535.01	-246.244	-79.413	-22.1547
128.1	-917.109	-535.193	-248.3	-80.2096	-22.5302
128.2	-917.396	-535.308	-250.12	-80.967	-22.9124
128.3	-918.295	-535.366	-251.647	-81.6402	-23.2574
128.4	-919.679	-535.376	-252.848	-82.19	-23.5311
128.5	-921.344	-535.344	-253.711	-82.5993	-23.7259
128.6	-923.066	-535.278	-254.253	-82.8811	-23.8614
128.7	-924.637	-535.18	-254.517	-83.0682	-23.9708
128.8	-925.883	-535.052	-254.565	-83.1985	-24.0795
128.9	-926.662	-534.89	-254.475	-83.3082	-24.1888
129	-926.872	-534.692	-254.311	-83.4264	-24.2766
129.1	-926.464	-534.458	-254.104	-83.5657	-24.3133
129.2	-925.469	-534.181	-253.873	-83.7125	-24.2792
129.3	-924.02	-533.848	-253.637	-83.8307	-24.1755
129.4	-922.363	-533.436	-253.445	-83.8775	-24.0197
129.5	-920.833	-532.927	-253.377	-83.8198	-23.8285
129.6	-919.78	-532.323	-253.52	-83.6392	-23.6063
129.7	-919.476	-531.656	-253.927	-83.3291	-23.3489
129.8	-920.041	-530.986	-254.587	-82.8908	-23.0544
129.9	-921.426	-530.375	-255.43	-82.3339	-22.7304
130	-923.438	-529.865	-256.356	-81.6809	-22.3919
130.1	-925.79	-529.473	-257.266	-80.9682	-22.0546
130.2	-928.161	-529.186	-258.073	-80.2465	-21.728
130.3	-930.279	-528.961	-258.707	-79.5786	-21.4127
130.4	-931.961	-528.751	-259.122	-79.023	-21.108
130.5	-933.132	-528.52	-259.294	-78.6146	-20.828
130.6	-933.8	-528.25	-259.221	-78.3517	-20.6025
130.7	-934.02	-527.945	-258.931	-78.1906	-20.4644
130.8	-933.863	-527.618	-258.492	-78.0539	-20.4357
130.9	-933.413	-527.3	-258.005	-77.8533	-20.5174
131	-932.774	-527.038	-257.579	-77.5214	-20.6839
131.1	-932.083	-526.886	-257.291	-77.0379	-20.8882
131.2	-931.507	-526.894	-257.177	-76.439	-21.0789
131.3	-931.209	-527.106	-257.241	-75.81	-21.2172
131.4	-931.3	-527.55	-257.485	-75.2631	-21.2911
131.5	-931.79	-528.225	-257.921	-74.9039	-21.3191
131.6	-932.565	-529.09	-258.571	-74.794	-21.3382
131.7	-933.412	-530.071	-259.458	-74.9292	-21.3859
131.8	-934.081	-531.092	-260.578	-75.2473	-21.4854
131.9	-934.366	-532.113	-261.887	-75.6559	-21.6401
132	-934.159	-533.147	-263.305	-76.0644	-21.8399
132.1	-933.482	-534.236	-264.728	-76.4109	-22.0709
132.2	-932.477	-535.412	-266.023	-76.6696	-22.3183
132.3	-931.374	-536.663	-267.044	-76.8451	-22.5681
132.4	-930.444	-537.911	-267.658	-76.9595	-22.8146
132.5	-929.949	-539.037	-267.788	-77.0404	-23.0696
132.6	-930.068	-539.907	-267.454	-77.1135	-23.364
132.7	-930.845	-540.409	-266.773	-77.2021	-23.7342
132.8	-932.144	-540.469	-265.93	-77.3276	-24.207
132.9	-933.679	-540.068	-265.119	-77.5092	-24.7914
133	-935.094	-539.269	-264.483	-77.76	-25.4651
133.1	-936.049	-538.227	-264.087	-78.0814	-26.1676
133.2	-936.291	-537.163	-263.921	-78.4576	-26.8133
133.3	-935.694	-536.316	-263.919	-78.8534	-27.3172
133.4	-934.279	-535.862	-263.991	-79.2194	-27.6202
133.5	-932.21	-535.857	-264.043	-79.5064	-27.702
133.6	-929.761	-536.233	-264.004	-79.6802	-27.5798
133.7	-927.25	-536.828	-263.836	-79.7304	-27.299
133.8	-924.972	-537.458	-263.526	-79.6679	-26.9117
133.9	-923.14	-537.972	-263.081	-79.5181	-26.4588
134	-921.873	-538.292	-262.507	-79.3182	-25.9663
134.1	-921.192	-538.421	-261.796	-79.1228	-25.459
134.2	-921.028	-538.431	-260.924	-79.0039	-24.973
134.3	-921.225	-538.429	-259.866	-79.0325	-24.5512
134.4	-921.566	-538.526	-258.632	-79.2494	-24.227
134.5	-921.838	-538.801	-257.287	-79.638	-24.0113
134.6	-921.915	-539.29	-255.932	-80.1237	-23.8933
134.7	-921.801	-539.989	-254.678	-80.6036	-23.86
134.8	-921.608	-540.861	-253.612	-80.9897	-23.9148
134.9	-921.5	-541.842	-252.776	-81.2426	-24.0762
135	-921.642	-542.842	-252.184	-81.3794	-24.3548
135.1	-922.173	-543.75	-251.85	-81.4579	-24.7353
135.2	-923.164	-544.435	-251.818	-81.5475	-25.1771
135.3	-924.598	-544.779	-252.152	-81.6995	-25.626
135.4	-926.365	-544.707	-252.903	-81.9299	-26.027
135.5	-928.274	-544.215	-254.073	-82.2162	-26.3344
135.6	-930.089	-543.373	-255.601	-82.5022	-26.5253
135.7	-931.59	-542.303	-257.365	-82.7066	-26.608
135.8	-932.632	-541.152	-259.207	-82.7405	-26.6151
135.9	-933.181	-540.079	-260.971	-82.5359	-26.5834
136	-933.309	-539.245	-262.54	-82.0734	-26.5366
136.1	-933.158	-538.803	-263.856	-81.398	-26.4827
136.2	-932.869	-538.872	-264.907	-80.6106	-26.4163
136.3	-932.516	-539.514	-265.702	-79.8375	-26.3214
136.4	-932.08	-540.721	-266.252	-79.1916	-26.1823
136.5	-931.486	-542.417	-266.566	-78.7363	-25.9997
136.6	-930.649	-544.459	-266.653	-78.4676	-25.7953
136.7	-929.52	-546.647	-266.525	-78.3232	-25.6038
136.8	-928.093	-548.743	-266.208	-78.2207	-25.4627
136.9	-926.406	-550.517	-265.74	-78.0975	-25.4047
137	-924.52	-551.796	-265.175	-77.9299	-25.449
137.1	-922.502	-552.514	-264.572	-77.7294	-25.598
137.2	-920.426	-552.715	-263.998	-77.5236	-25.8355
137.3	-918.38	-552.533	-263.524	-77.3388	-26.1305
137.4	-916.464	-552.137	-263.224	-77.1893	-26.4446
137.5	-914.78	-551.664	-263.172	-77.0798	-26.7415
137.6	-913.435	-551.161	-263.42	-77.0127	-26.9931
137.7	-912.525	-550.57	-263.972	-76.9903	-27.1813
137.8	-912.122	-549.77	-264.764	-77.0072	-27.295
137.9	-912.246	-548.653	-265.672	-77.0433	-27.3301
138	-912.855	-547.191	-266.55	-77.0672	-27.2924
138.1	-913.843	-545.471	-267.266	-77.0533	-27.1983
138.2	-915.063	-543.677	-267.727	-76.9942	-27.0712
138.3	-916.341	-542.033	-267.883	-76.9028	-26.9311
138.4	-917.5	-540.737	-267.726	-76.8024	-26.7904
138.5	-918.384	-539.903	-267.274	-76.7148	-26.6499
138.6	-918.865	-539.536	-266.56	-76.6467	-26.4961
138.7	-918.862	-539.553	-265.626	-76.5823	-26.3079
138.8	-918.342	-539.838	-264.52	-76.491	-26.0759
138.9	-917.337	-540.298	-263.289	-76.3474	-25.8189
139	-915.94	-540.883	-261.984	-76.1454	-25.5858
139.1	-914.292	-541.571	-260.666	-75.8986	-25.4382
139.2	-912.555	-542.312	-259.42	-75.6323	-25.4261
139.3	-910.9	-542.998	-258.347	-75.3775	-25.5713
139.4	-909.49	-543.467	-257.563	-75.1725	-25.8594
139.5	-908.467	-543.561	-257.188	-75.0624	-26.239
139.6	-907.938	-543.191	-257.318	-75.0899	-26.6324
139.7	-907.975	-542.385	-257.988	-75.279	-26.9571
139.8	-908.616	-541.285	-259.158	-75.6205	-27.1489
139.9	-909.854	-540.094	-260.715	-76.0661	-27.1816
140	-911.629	-539.007	-262.509	-76.5346	-27.0723
140.1	-913.847	-538.151	-264.376	-76.9304	-26.8633
140.2	-916.405	-537.574	-266.153	-77.1683	-26.5941
140.3	-919.201	-537.256	-267.678	-77.1886	-26.2856
140.4	-922.12	-537.151	-268.805	-76.968	-25.9478
140.5	-925.01	-537.217	-269.437	-76.5284	-25.5957
140.6	-927.676	-537.445	-269.565	-75.9355	-25.2498
140.7	-929.909	-537.864	-269.274	-75.284	-24.9256
140.8	-931.554	-538.52	-268.729	-74.6817	-24.6268
140.9	-932.572	-539.436	-268.122	-74.2361	-24.3489
141	-933.058	-540.576	-267.62	-74.0375	-24.0852
141.1	-933.208	-541.85	-267.311	-74.1382	-23.8302
141.2	-933.261	-543.142	-267.178	-74.5451	-23.5802
141.3	-933.445	-544.329	-267.109	-75.2219	-23.3364
141.4	-933.914	-545.282	-266.957	-76.0936	-23.1062
141.5	-934.72	-545.878	-266.608	-77.0593	-22.8999
141.6	-935.82	-546.028	-266.046	-78.0134	-22.7245
141.7	-937.101	-545.717	-265.345	-78.8682	-22.5855
141.8	-938.414	-545.033	-264.642	-79.5674	-22.4916
141.9	-939.59	-544.158	-264.085	-80.0852	-22.4542
142	-940.467	-543.347	-263.791	-80.4195	-22.4789
142.1	-940.946	-542.861	-263.793	-80.5843	-22.556
142.2	-941.033	-542.901	-264.026	-80.6042	-22.6594
142.3	-940.864	-543.558	-264.338	-80.5152	-22.7537
142.4	-940.659	-544.796	-264.55	-80.364	-22.8101
142.5	-940.643	-546.477	-264.51	-80.2004	-22.8232
142.6	-940.971	-548.409	-264.124	-80.069	-22.8124
142.7	-941.687	-550.396	-263.372	-80.0027	-22.8109
142.8	-942.744	-552.272	-262.299	-80.0178	-22.8526
142.9	-944.042	-553.923	-261	-80.1115	-22.9642
143	-945.464	-555.285	-259.614	-80.2561	-23.1529
143.1	-946.877	-556.343	-258.312	-80.4005	-23.3931
143.2	-948.13	-557.122	-257.266	-80.4931	-23.6338
143.3	-949.057	-557.667	-256.615	-80.5169	-23.8225
143.4	-949.502	-558.016	-256.433	-80.5063	-23.9279
143.5	-949.363	-558.184	-256.729	-80.5324	-23.9468
143.6	-948.646	-558.144	-257.46	-80.6693	-23.8979
143.7	-947.477	-557.861	-258.546	-80.9621	-23.8108
143.8	-946.051	-557.332	-259.879	-81.4085	-23.7145
143.9	-944.564	-556.629	-261.329	-81.9574	-23.6314
144	-943.154	-555.879	-262.766	-82.529	-23.586
144.1	-941.883	-555.239	-264.087	-83.0538	-23.6157
144.2	-940.746	-554.858	-265.234	-83.502	-23.7631
144.3	-939.706	-554.849	-266.19	-83.8841	-24.0535
144.4	-938.732	-555.257	-266.975	-84.2285	-24.4754
144.5	-937.836	-556.045	-267.623	-84.5586	-24.9833
144.6	-937.099	-557.085	-268.172	-84.8758	-25.5106
144.7	-936.663	-558.183	-268.658	-85.1561	-25.9801
144.8	-936.681	-559.152	-269.111	-85.3674	-26.3191
144.9	-937.251	-559.894	-269.55	-85.4909	-26.4782
145	-938.358	-560.436	-269.976	-85.5357	-26.441
145.1	-939.842	-560.921	-270.365	-85.5372	-26.221
145.2	-941.421	-561.53	-270.663	-85.5357	-25.8575
145.3	-942.751	-562.393	-270.793	-85.5458	-25.4065
145.4	-943.536	-563.534	-270.681	-85.5428	-24.9242
145.5	-943.637	-564.859	-270.295	-85.4746	-24.4581
145.6	-943.122	-566.212	-269.657	-85.2904	-24.0521
145.7	-942.25	-567.44	-268.829	-84.9663	-23.755
145.8	-941.387	-568.447	-267.892	-84.5143	-23.6143
145.9	-940.882	-569.187	-266.923	-83.9761	-23.6492
146	-940.942	-569.64	-265.97	-83.4078	-23.8307
146.1	-941.55	-569.788	-265.045	-82.8625	-24.093
146.2	-942.455	-569.616	-264.14	-82.3688	-24.3686
146.3	-943.259	-569.138	-263.247	-81.9187	-24.6147
146.4	-943.568	-568.425	-262.375	-81.4766	-24.8179
146.5	-943.139	-567.594	-261.556	-81.0109	-24.9829
146.6	-941.965	-566.768	-260.84	-80.5224	-25.1191
146.7	-940.259	-566.024	-260.289	-80.0476	-25.2333
146.8	-938.374	-565.366	-259.973	-79.6453	-25.3286
146.9	-936.695	-564.739	-259.947	-79.3809	-25.4113
147	-935.548	-564.054	-260.234	-79.3127	-25.4917
147.1	-935.126	-563.242	-260.808	-79.476	-25.571
147.2	-935.457	-562.299	-261.589	-79.8683	-25.6334
147.3	-936.394	-561.287	-262.447	-80.4473	-25.6537
147.4	-937.65	-560.32	-263.229	-81.1419	-25.6142
147.5	-938.856	-559.527	-263.79	-81.8689	-25.5119
147.6	-939.65	-559.018	-264.027	-82.5543	-25.355
147.7	-939.785	-558.852	-263.901	-83.1438	-25.1564
147.8	-939.207	-559.019	-263.443	-83.6012	-24.9256
147.9	-938.077	-559.448	-262.735	-83.9026	-24.664
148	-936.698	-560.029	-261.896	-84.0433	-24.3672
148.1	-935.389	-560.633	-261.07	-84.0565	-24.0334
148.2	-934.383	-561.137	-260.422	-84.0169	-23.6672
148.3	-933.776	-561.436	-260.115	-84.0241	-23.2804
148.4	-933.514	-561.452	-260.279	-84.1746	-22.893
148.5	-933.426	-561.155	-260.972	-84.5348	-22.5369
148.6	-933.292	-560.562	-262.165	-85.1187	-22.2553
148.7	-932.938	-559.733	-263.752	-85.8778	-22.0854
148.8	-932.3	-558.752	-265.564	-86.7144	-22.0349
148.9	-931.45	-557.7	-267.398	-87.5075	-22.0712
149	-930.565	-556.661	-269.044	-88.1411	-22.1343
149.1	-929.852	-555.72	-270.307	-88.5247	-22.1628
149.2	-929.458	-554.953	-271.031	-88.5995	-22.1222
149.3	-929.432	-554.422	-271.135	-88.3376	-22.0186
149.4	-929.735	-554.17	-270.626	-87.744	-21.8932
149.5	-930.3	-554.227	-269.613	-86.86	-21.7964
149.6	-931.086	-554.621	-268.281	-85.7675	-21.7624
149.7	-932.09	-555.376	-266.859	-84.5844	-21.7983
149.8	-933.319	-556.488	-265.574	-83.4407	-21.8899
149.9	-934.733	-557.9	-264.604	-82.4499	-22.0116
150	-936.218	-559.476	-264.046	-81.6929	-22.1374
150.1	-937.604	-561.007	-263.896	-81.2142	-22.2533
150.2	-938.748	-562.255	-264.064	-81.0253	-22.3604
150.3	-939.606	-563.031	-264.393	-81.1063	-22.4674
150.4	-940.263	-563.27	-264.716	-81.411	-22.5831
150.5	-940.893	-563.06	-264.899	-81.87	-22.715
150.6	-941.681	-562.598	-264.884	-82.3996	-22.8647
150.7	-942.74	-562.104	-264.688	-82.9182	-23.0239
150.8	-944.073	-561.741	-264.382	-83.3669	-23.1801
150.9	-945.576	-561.57	-264.064	-83.7169	-23.3238
151	-947.081	-561.553	-263.819	-83.9644	-23.4532
151.1	-948.409	-561.583	-263.694	-84.1164	-23.5727
151.2	-949.417	-561.551	-263.685	-84.1778	-23.6855
151.3	-950.024	-561.393	-263.744	-84.1444	-23.7872
151.4	-950.216	-561.121	-263.808	-84.0082	-23.8633
151.5	-950.042	-560.82	-263.831	-83.7701	-23.8994
151.6	-949.608	-560.612	-263.812	-83.4563	-23.8942
151.7	-949.057	-560.604	-263.785	-83.1266	-23.8648
151.8	-948.544	-560.856	-263.801	-82.8639	-23.8342
151.9	-948.2	-561.367	-263.892	-82.7514	-23.8142
152	-948.082	-562.077	-264.067	-82.8431	-23.7988
152.1	-948.171	-562.893	-264.31	-83.1372	-23.7696
152.2	-948.405	-563.704	-264.591	-83.5652	-23.7068
152.3	-948.732	-564.405	-264.874	-84.0103	-23.5998
152.4	-949.128	-564.91	-265.135	-84.3507	-23.4497
152.5	-949.593	-565.173	-265.371	-84.5087	-23.2703
152.6	-950.125	-565.204	-265.604	-84.4798	-23.0881
152.7	-950.696	-565.068	-265.876	-84.3287	-22.9348
152.8	-951.241	-564.877	-266.227	-84.1566	-22.8359
152.9	-951.673	-564.772	-266.694	-84.053	-22.8009
153	-951.908	-564.872	-267.287	-84.0597	-22.8237
153.1	-951.888	-565.241	-267.978	-84.1675	-22.8854
153.2	-951.577	-565.858	-268.705	-84.3367	-22.9617
153.3	-950.957	-566.635	-269.392	-84.5237	-23.0351
153.4	-950.026	-567.451	-269.969	-84.6954	-23.1028
153.5	-948.816	-568.189	-270.39	-84.8382	-23.1674
153.6	-947.399	-568.769	-270.638	-84.966	-23.23
153.7	-945.89	-569.147	-270.723	-85.1227	-23.2911
153.8	-944.424	-569.305	-270.679	-85.363	-23.3559
153.9	-943.142	-569.222	-270.556	-85.7186	-23.4325
154	-942.171	-568.869	-270.41	-86.1677	-23.5261
154.1	-941.617	-568.211	-270.288	-86.6305	-23.6308
154.2	-941.532	-567.238	-270.225	-86.9936	-23.7226
154.3	-941.903	-565.97	-270.243	-87.1542	-23.759
154.4	-942.65	-564.457	-270.358	-87.0558	-23.6918
154.5	-943.649	-562.771	-270.576	-86.7037	-23.4895
154.6	-944.764	-560.987	-270.888	-86.1532	-23.16
154.7	-945.86	-559.175	-271.268	-85.478	-22.7574
154.8	-946.814	-557.387	-271.684	-84.7396	-22.3702
154.9	-947.535	-555.662	-272.102	-83.9719	-22.0894
155	-948.001	-554.054	-272.495	-83.1803	-21.9734
155.1	-948.277	-552.662	-272.828	-82.3499	-22.0302
155.2	-948.515	-551.622	-273.053	-81.4622	-22.2207
155.3	-948.907	-551.074	-273.117	-80.5136	-22.477
155.4	-949.619	-551.116	-272.982	-79.5319	-22.727
155.5	-950.718	-551.772	-272.663	-78.5754	-22.9175
155.6	-952.117	-552.971	-272.242	-77.7163	-23.0247
155.7	-953.563	-554.566	-271.871	-77.0192	-23.0532
155.8	-954.709	-556.367	-271.736	-76.5253	-23.0254
155.9	-955.221	-558.187	-271.992	-76.2476	-22.9713
156	-954.896	-559.868	-272.703	-76.1753	-22.9227
156.1	-953.72	-561.292	-273.818	-76.2783	-22.9123
156.2	-951.854	-562.388	-275.181	-76.5156	-22.9645
156.3	-949.574	-563.121	-276.569	-76.8445	-23.0867
156.4	-947.201	-563.483	-277.753	-77.2238	-23.2707
156.5	-945.013	-563.473	-278.547	-77.6107	-23.4984
156.6	-943.188	-563.103	-278.848	-77.9566	-23.7475
156.7	-941.783	-562.418	-278.646	-78.2097	-23.9876
156.8	-940.758	-561.505	-278.027	-78.3247	-24.183
156.9	-940.027	-560.496	-277.147	-78.2866	-24.3069
157	-939.511	-559.556	-276.169	-78.1279	-24.3545
157.1	-939.172	-558.853	-275.202	-77.9163	-24.3453
157.2	-939.025	-558.517	-274.273	-77.7262	-24.3174
157.3	-939.146	-558.606	-273.34	-77.6062	-24.3201
157.4	-939.643	-559.088	-272.339	-77.5604	-24.4035
157.5	-940.613	-559.854	-271.222	-77.5616	-24.6018
157.6	-942.063	-560.759	-269.994	-77.5834	-24.9205
157.7	-943.88	-561.662	-268.731	-77.6194	-25.3343
157.8	-945.821	-562.467	-267.568	-77.6827	-25.7918
157.9	-947.58	-563.123	-266.661	-77.7974	-26.2288
158	-948.857	-563.605	-266.146	-77.9869	-26.5913
158.1	-949.429	-563.893	-266.1	-78.2598	-26.8576
158.2	-949.188	-563.952	-266.51	-78.5954	-27.0419
158.3	-948.159	-563.734	-267.258	-78.9458	-27.1794
158.4	-946.505	-563.2	-268.154	-79.2535	-27.299
158.5	-944.514	-562.356	-269.001	-79.4718	-27.4087
158.6	-942.554	-561.289	-269.66	-79.5797	-27.4931
158.7	-940.99	-560.167	-270.092	-79.5853	-27.5245
158.8	-940.094	-559.207	-270.344	-79.5137	-27.4873
158.9	-939.98	-558.626	-270.522	-79.3874	-27.3933
159	-940.585	-558.597	-270.726	-79.2176	-27.2761
159.1	-941.698	-559.199	-271.009	-79.0092	-27.1781
159.2	-943.025	-560.383	-271.348	-78.7732	-27.1389
159.3	-944.263	-561.963	-271.661	-78.5282	-27.1885
159.4	-945.155	-563.653	-271.856	-78.2944	-27.3354
159.5	-945.524	-565.148	-271.878	-78.0848	-27.5569
159.6	-945.302	-566.201	-271.751	-77.8971	-27.8021
159.7	-944.532	-566.684	-271.556	-77.7126	-28.0045
159.8	-943.359	-566.6	-271.384	-77.5102	-28.1034
159.9	-941.998	-566.05	-271.299	-77.2851	-28.066
160	-940.69	-565.189	-271.324	-77.0621	-27.8988
160.1	-939.661	-564.165	-271.456	-76.8988	-27.6482
160.2	-939.092	-563.088	-271.7	-76.8666	-27.3823
160.3	-939.071	-562.003	-272.085	-77.0204	-27.1611
160.4	-939.553	-560.898	-272.656	-77.3722	-27.0113
160.5	-940.376	-559.727	-273.453	-77.8809	-26.9179
160.6	-941.318	-558.459	-274.486	-78.4651	-26.8341
160.7	-942.178	-557.099	-275.715	-79.0342	-26.7041
160.8	-942.818	-555.692	-277.061	-79.5213	-26.4932
160.9	-943.184	-554.326	-278.418	-79.8997	-26.2007
161	-943.312	-553.117	-279.673	-80.1801	-25.8543
161.1	-943.314	-552.194	-280.708	-80.3938	-25.4951
161.2	-943.36	-551.664	-281.401	-80.5749	-25.1648
161.3	-943.658	-551.596	-281.644	-80.7459	-24.8993
161.4	-944.424	-552.027	-281.369	-80.9102	-24.7226
161.5	-945.824	-552.962	-280.58	-81.0588	-24.6426
161.6	-947.906	-554.351	-279.364	-81.1882	-24.6529
161.7	-950.562	-556.051	-277.876	-81.3201	-24.7382
161.8	-953.559	-557.836	-276.308	-81.5083	-24.8751
161.9	-956.598	-559.422	-274.84	-81.8218	-25.0273
162	-959.387	-560.527	-273.603	-82.3179	-25.1498
162.1	-961.681	-560.921	-272.658	-83.0198	-25.1989
162.2	-963.315	-560.499	-271.984	-83.9076	-25.1409
162.3	-964.21	-559.329	-271.506	-84.9202	-24.9606
162.4	-964.357	-557.643	-271.127	-85.9671	-24.6672
162.5	-963.802	-555.782	-270.77	-86.942	-24.29
162.6	-962.613	-554.103	-270.409	-87.7422	-23.8629
162.7	-960.868	-552.892	-270.07	-88.3008	-23.4111
162.8	-958.644	-552.302	-269.809	-88.6138	-22.9537
162.9	-956.035	-552.35	-269.674	-88.7413	-22.5137
163	-953.181	-552.967	-269.668	-88.7748	-22.1218
163.1	-950.279	-554.052	-269.743	-88.7957	-21.8099
163.2	-947.56	-555.49	-269.817	-88.8558	-21.6021
163.3	-945.263	-557.146	-269.803	-88.9844	-21.5094
163.4	-943.583	-558.866	-269.63	-89.1987	-21.5226
163.5	-942.632	-560.487	-269.259	-89.5051	-21.6135
163.6	-942.415	-561.864	-268.694	-89.886	-21.7511
163.7	-942.839	-562.895	-267.99	-90.292	-21.9138
163.8	-943.745	-563.542	-267.246	-90.6528	-22.0844
163.9	-944.951	-563.835	-266.574	-90.8978	-22.2427
164	-946.279	-563.864	-266.078	-90.972	-22.3681
164.1	-947.556	-563.755	-265.826	-90.8412	-22.4484
164.2	-948.611	-563.647	-265.853	-90.4918	-22.4801
164.3	-949.29	-563.664	-266.16	-89.9324	-22.464
164.4	-949.499	-563.878	-266.72	-89.1972	-22.4012
164.5	-949.244	-564.281	-267.477	-88.3422	-22.2947
164.6	-948.624	-564.779	-268.357	-87.4324	-22.1536
164.7	-947.77	-565.219	-269.283	-86.5321	-21.9994
164.8	-946.777	-565.441	-270.207	-85.7025	-21.8612
164.9	-945.668	-565.338	-271.119	-84.9917	-21.7654
165	-944.418	-564.902	-272.03	-84.4249	-21.7246
165.1	-943.002	-564.232	-272.946	-84.0041	-21.7341
165.2	-941.435	-563.496	-273.853	-83.7123	-21.7763
165.3	-939.796	-562.882	-274.712	-83.518	-21.8284
165.4	-938.223	-562.551	-275.492	-83.3816	-21.8707
165.5	-936.875	-562.596	-276.196	-83.2653	-21.8933
165.6	-935.888	-562.998	-276.881	-83.1482	-21.8973
165.7	-935.343	-563.61	-277.629	-83.0394	-21.8895
165.8	-935.237	-564.185	-278.511	-82.9746	-21.8722
165.9	-935.484	-564.45	-279.545	-82.9939	-21.8412
166	-935.922	-564.195	-280.689	-83.1155	-21.7899
166.1	-936.348	-563.348	-281.848	-83.3198	-21.7158
166.2	-936.551	-562.012	-282.897	-83.5493	-21.6237
166.3	-936.36	-560.433	-283.704	-83.737	-21.5243
166.4	-935.703	-558.917	-284.164	-83.8394	-21.435
166.5	-934.653	-557.727	-284.226	-83.8503	-21.379
166.6	-933.433	-557.02	-283.918	-83.7964	-21.3775
166.7	-932.361	-556.825	-283.323	-83.7257	-21.4414
166.8	-931.75	-557.059	-282.53	-83.6969	-21.568
166.9	-931.814	-557.553	-281.601	-83.7715	-21.7398
167	-932.609	-558.095	-280.571	-84.0055	-21.9254
167.1	-934.025	-558.48	-279.469	-84.4378	-22.0856
167.2	-935.802	-558.568	-278.352	-85.0725	-22.1886
167.3	-937.578	-558.317	-277.308	-85.8665	-22.2242
167.4	-938.971	-557.798	-276.444	-86.7379	-22.2097
167.5	-939.684	-557.167	-275.852	-87.5953	-22.1804
167.6	-939.58	-556.599	-275.569	-88.3701	-22.1679
167.7	-938.697	-556.225	-275.564	-89.0339	-22.1803
167.8	-937.216	-556.089	-275.763	-89.5934	-22.1985
167.9	-935.388	-556.152	-276.082	-90.0726	-22.1917
168	-933.474	-556.31	-276.462	-90.4906	-22.1431
168.1	-931.699	-556.443	-276.885	-90.843	-22.0661
168.2	-930.251	-556.46	-277.371	-91.0973	-21.9993
168.3	-929.279	-556.329	-277.97	-91.2048	-21.9875
168.4	-928.904	-556.068	-278.726	-91.1245	-22.0603
168.5	-929.202	-555.704	-279.65	-90.8474	-22.2176
168.6	-930.19	-555.241	-280.71	-90.4009	-22.4299
168.7	-931.813	-554.651	-281.846	-89.8365	-22.6551
168.8	-933.957	-553.908	-282.986	-89.2057	-22.8564
168.9	-936.467	-553.021	-284.057	-88.5448	-23.0171
169	-939.154	-552.044	-284.994	-87.8792	-23.1407
169.1	-941.806	-551.079	-285.737	-87.2297	-23.2392
169.2	-944.228	-550.244	-286.232	-86.6085	-23.3232
169.3	-946.291	-549.642	-286.442	-86.0203	-23.3977
169.4	-947.968	-549.342	-286.349	-85.473	-23.4636
169.5	-949.341	-549.374	-285.965	-84.9942	-23.5252
169.6	-950.555	-549.725	-285.339	-84.6347	-23.5963
169.7	-951.755	-550.339	-284.571	-84.4518	-23.6956
169.8	-953.013	-551.124	-283.796	-84.478	-23.8366
169.9	-954.301	-551.959	-283.138	-84.6962	-24.0174
170	-955.491	-552.729	-282.658	-85.0353	-24.2174
170.1	-956.394	-553.363	-282.323	-85.3883	-24.406
170.2	-956.824	-553.862	-282.015	-85.6452	-24.5571
170.3	-956.642	-554.287	-281.579	-85.725	-24.6577
170.4	-955.788	-554.717	-280.882	-85.5904	-24.7021
170.5	-954.305	-555.203	-279.884	-85.2418	-24.6776
170.6	-952.346	-555.765	-278.664	-84.7026	-24.5598
170.7	-950.171	-556.395	-277.403	-84.015	-24.3285
170.8	-948.112	-557.065	-276.311	-83.2458	-23.9886
170.9	-946.508	-557.733	-275.545	-82.4824	-23.5765
171	-945.642	-558.347	-275.167	-81.8175	-23.1519
171.1	-945.646	-558.861	-275.132	-81.3264	-22.7822
171.2	-946.433	-559.234	-275.311	-81.0492	-22.5265
171.3	-947.699	-559.431	-275.539	-80.9881	-22.4225
171.4	-949.024	-559.418	-275.645	-81.1145	-22.4801
171.5	-950.021	-559.187	-275.489	-81.3814	-22.6813
171.6	-950.472	-558.778	-274.974	-81.7385	-22.9862
171.7	-950.375	-558.29	-274.07	-82.1468	-23.3443
171.8	-949.913	-557.874	-272.82	-82.587	-23.7071
171.9	-949.353	-557.693	-271.35	-83.0543	-24.039
172	-948.924	-557.862	-269.851	-83.5472	-24.3221
172.1	-948.727	-558.396	-268.539	-84.0603	-24.5504
172.2	-948.716	-559.205	-267.587	-84.5885	-24.7209
172.3	-948.752	-560.132	-267.065	-85.1337	-24.8322
172.4	-948.675	-561.005	-266.91	-85.7049	-24.8893
172.5	-948.377	-561.689	-266.946	-86.3111	-24.9036
172.6	-947.822	-562.138	-266.957	-86.9504	-24.8885
172.7	-947.036	-562.398	-266.774	-87.5954	-24.8579
172.8	-946.083	-562.565	-266.352	-88.1905	-24.8246
172.9	-945.052	-562.728	-265.798	-88.6716	-24.7918
173	-944.033	-562.94	-265.339	-88.9909	-24.7469
173.1	-943.101	-563.23	-265.233	-89.1282	-24.6671
173.2	-942.301	-563.619	-265.671	-89.088	-24.5339
173.3	-941.644	-564.123	-266.712	-88.8863	-24.3422
173.4	-941.113	-564.75	-268.272	-88.5384	-24.1012
173.5	-940.673	-565.502	-270.158	-88.0564	-23.8315
173.6	-940.292	-566.384	-272.127	-87.4641	-23.5572
173.7	-939.948	-567.399	-273.947	-86.8108	-23.2979
173.8	-939.644	-568.534	-275.447	-86.1748	-23.0665
173.9	-939.413	-569.742	-276.542	-85.6484	-22.8707
174	-939.313	-570.928	-277.244	-85.3139	-22.7164
174.1	-939.399	-571.949	-277.638	-85.2192	-22.6131
174.2	-939.69	-572.643	-277.844	-85.3648	-22.5716
174.3	-940.153	-572.882	-277.971	-85.7126	-22.596
174.4	-940.696	-572.645	-278.088	-86.2027	-22.6709
174.5	-941.18	-572.047	-278.208	-86.773	-22.7523
174.6	-941.45	-571.304	-278.285	-87.3737	-22.7769
174.7	-941.391	-570.636	-278.242	-87.9751	-22.6911
174.8	-940.973	-570.19	-278.001	-88.5651	-22.4797
174.9	-940.254	-569.991	-277.518	-89.1411	-22.1765
175	-939.348	-569.945	-276.814	-89.7013	-21.8493
175.1	-938.39	-569.885	-275.977	-90.2426	-21.5687
175.2	-937.518	-569.626	-275.139	-90.7591	-21.3787
175.3	-936.854	-569.017	-274.431	-91.2372	-21.2854
175.4	-936.477	-567.976	-273.939	-91.6536	-21.2666
175.5	-936.4	-566.496	-273.673	-91.9802	-21.2932
175.6	-936.559	-564.641	-273.573	-92.187	-21.3439
175.7	-936.836	-562.539	-273.54	-92.2457	-21.4091
175.8	-937.121	-560.362	-273.472	-92.1391	-21.4859
175.9	-937.383	-558.285	-273.291	-91.8759	-21.5781
176	-937.681	-556.452	-272.95	-91.5028	-21.6989
176.1	-938.125	-554.958	-272.444	-91.1018	-21.8674
176.2	-938.804	-553.858	-271.806	-90.7706	-22.0935
176.3	-939.734	-553.181	-271.107	-90.5915	-22.3636
176.4	-940.862	-552.931	-270.43	-90.601	-22.6413
176.5	-942.113	-553.081	-269.835	-90.7725	-22.8794
176.6	-943.445	-553.571	-269.333	-91.0192	-23.0392
176.7	-944.871	-554.337	-268.883	-91.227	-23.1122
176.8	-946.442	-555.324	-268.418	-91.2989	-23.1268
176.9	-948.212	-556.497	-267.876	-91.1908	-23.1325
177	-950.21	-557.835	-267.232	-90.9151	-23.1725
177.1	-952.428	-559.329	-266.518	-90.5165	-23.264
177.2	-954.803	-560.982	-265.816	-90.0469	-23.3965
177.3	-957.222	-562.79	-265.235	-89.5516	-23.5424
177.4	-959.537	-564.705	-264.868	-89.0688	-23.6737
177.5	-961.592	-566.624	-264.764	-88.6329	-23.7717
177.6	-963.233	-568.403	-264.922	-88.2738	-23.8268
177.7	-964.343	-569.883	-265.297	-88.0128	-23.8339
177.8	-964.86	-570.913	-265.834	-87.8562	-23.7951
177.9	-964.8	-571.374	-266.479	-87.7915	-23.723
178	-964.235	-571.207	-267.184	-87.7935	-23.6349
178.1	-963.263	-570.433	-267.89	-87.8375	-23.5453
178.2	-961.962	-569.163	-268.522	-87.9074	-23.4659
178.3	-960.382	-567.572	-268.985	-87.9916	-23.4071
178.4	-958.55	-565.863	-269.19	-88.0794	-23.3738
178.5	-956.495	-564.214	-269.092	-88.1657	-23.362
178.6	-954.258	-562.75	-268.723	-88.249	-23.3571
178.7	-951.919	-561.542	-268.175	-88.3228	-23.3312
178.8	-949.59	-560.629	-267.567	-88.3736	-23.2474
178.9	-947.39	-560.053	-267.024	-88.3881	-23.0786
179	-945.413	-559.858	-266.662	-88.3596	-22.8328
179.1	-943.698	-560.08	-266.572	-88.2887	-22.5598
179.2	-942.229	-560.71	-266.813	-88.176	-22.3268
179.3	-940.946	-561.658	-267.394	-88.0186	-22.1836
179.4	-939.792	-562.741	-268.267	-87.8144	-22.1446
179.5	-938.743	-563.696	-269.335	-87.572	-22.1928
179.6	-937.827	-564.232	-270.471	-87.3204	-22.2926
179.7	-937.105	-564.114	-271.564	-87.1113	-22.4021
179.8	-936.654	-563.231	-272.553	-87.0049	-22.4893
179.9	-936.529	-561.626	-273.453	-87.0445	-22.5486
180	-936.715	-559.475	-274.341	-87.2375	-22.6016
180.1	-937.103	-557.028	-275.314	-87.5567	-22.6798
180.2	-937.504	-554.538	-276.446	-87.9514	-22.8044
180.3	-937.713	-552.214	-277.766	-88.3568	-22.978
180.4	-937.588	-550.204	-279.243	-88.7002	-23.1836
180.5	-937.103	-548.616	-280.79	-88.9138	-23.3919
180.6	-936.381	-547.547	-282.265	-88.9535	-23.5792
180.7	-935.664	-547.082	-283.489	-88.8182	-23.7404
180.8	-935.231	-547.275	-284.278	-88.5558	-23.8861
180.9	-935.302	-548.113	-284.494	-88.249	-24.021
181	-935.981	-549.492	-284.089	-87.9837	-24.1305
181.1	-937.249	-551.211	-283.127	-87.8195	-24.1897
181.2	-938.997	-553	-281.761	-87.7771	-24.1813
181.3	-941.065	-554.568	-280.196	-87.843	-24.1059
181.4	-943.283	-555.678	-278.64	-87.9848	-23.9766
181.5	-945.505	-556.201	-277.276	-88.1656	-23.805
181.6	-947.626	-556.136	-276.243	-88.3505	-23.5947
181.7	-949.575	-555.576	-275.613	-88.5105	-23.3478
181.8	-951.309	-554.663	-275.377	-88.6273	-23.0759
181.9	-952.809	-553.555	-275.459	-88.7012	-22.8087
182	-954.084	-552.404	-275.744	-88.7566	-22.5901
182.1	-955.163	-551.346	-276.13	-88.8418	-22.4637
182.2	-956.088	-550.492	-276.561	-89.0141	-22.4567
182.3	-956.907	-549.908	-277.026	-89.3154	-22.5668
182.4	-957.674	-549.607	-277.53	-89.751	-22.7576
182.5	-958.439	-549.543	-278.06	-90.2898	-22.9665
182.6	-959.219	-549.613	-278.574	-90.8817	-23.1332
182.7	-959.989	-549.7	-279.022	-91.4671	-23.2296
182.8	-960.673	-549.726	-279.368	-91.9746	-23.2698
182.9	-961.164	-549.687	-279.61	-92.3216	-23.2963
183	-961.357	-549.645	-279.765	-92.4308	-23.3557
183.1	-961.186	-549.684	-279.845	-92.2589	-23.4787
183.2	-960.665	-549.853	-279.85	-91.8252	-23.6631
183.3	-959.881	-550.135	-279.758	-91.2186	-23.8681
183.4	-958.961	-550.466	-279.538	-90.5708	-24.0264
183.5	-958.033	-550.766	-279.159	-89.9995	-24.0707
183.6	-957.181	-550.986	-278.598	-89.5578	-23.9602
183.7	-956.445	-551.135	-277.84	-89.2224	-23.6956
183.8	-955.829	-551.282	-276.881	-88.9188	-23.3178
183.9	-955.327	-551.529	-275.743	-88.5654	-22.8969
184	-954.928	-551.948	-274.495	-88.1143	-22.5111
184.1	-954.609	-552.537	-273.256	-87.574	-22.2219
184.2	-954.31	-553.218	-272.17	-87.0075	-22.0562
184.3	-953.938	-553.874	-271.36	-86.5151	-21.9986
184.4	-953.4	-554.402	-270.88	-86.2039	-21.9948
184.5	-952.664	-554.751	-270.705	-86.1587	-21.9747
184.6	-951.774	-554.935	-270.758	-86.4133	-21.8859
184.7	-950.83	-555.013	-270.945	-86.9247	-21.718
184.8	-949.925	-555.055	-271.191	-87.5704	-21.5069
184.9	-949.098	-555.132	-271.45	-88.1783	-21.3162
185	-948.327	-555.329	-271.696	-88.5852	-21.2102
185.1	-947.557	-555.727	-271.921	-88.6849	-21.2317
185.2	-946.738	-556.364	-272.134	-88.4479	-21.3839
185.3	-945.838	-557.205	-272.365	-87.9178	-21.6297
185.4	-944.829	-558.14	-272.65	-87.1914	-21.9104
185.5	-943.671	-559.027	-273.017	-86.3901	-22.1757
185.6	-942.316	-559.753	-273.474	-85.6301	-22.3974
185.7	-940.721	-560.274	-273.998	-85.0086	-22.564
185.8	-938.886	-560.634	-274.523	-84.598	-22.67
185.9	-936.874	-560.929	-274.959	-84.4355	-22.7105
186	-934.83	-561.241	-275.23	-84.5114	-22.6815
186.1	-932.965	-561.593	-275.305	-84.7654	-22.583
186.2	-931.527	-561.931	-275.206	-85.1007	-22.4268
186.3	-930.743	-562.167	-274.999	-85.4105	-22.2374
186.4	-930.742	-562.225	-274.767	-85.6052	-22.0389
186.5	-931.509	-562.079	-274.586	-85.6265	-21.8411
186.6	-932.887	-561.771	-274.5	-85.4479	-21.6409
186.7	-934.64	-561.385	-274.513	-85.0709	-21.4334
186.8	-936.546	-561.011	-274.578	-84.5231	-21.2206
186.9	-938.447	-560.701	-274.604	-83.86	-21.0168
187	-940.254	-560.442	-274.491	-83.1583	-20.8519
187.1	-941.886	-560.172	-274.18	-82.4968	-20.766
187.2	-943.221	-559.804	-273.69	-81.9334	-20.7898
187.3	-944.091	-559.27	-273.104	-81.5009	-20.9299
187.4	-944.345	-558.55	-272.537	-81.2127	-21.1672
187.5	-943.946	-557.683	-272.102	-81.0666	-21.4602
187.6	-943.035	-556.782	-271.892	-81.0493	-21.7493
187.7	-941.912	-556.033	-271.96	-81.1476	-21.971
187.8	-940.938	-555.643	-272.319	-81.3533	-22.0836
187.9	-940.389	-555.768	-272.94	-81.6583	-22.0848
188	-940.347	-556.447	-273.752	-82.0426	-22.0111
188.1	-940.678	-557.579	-274.661	-82.4661	-21.9194
188.2	-941.104	-558.957	-275.587	-82.8705	-21.8637
188.3	-941.321	-560.345	-276.493	-83.1933	-21.876
188.4	-941.119	-561.566	-277.378	-83.3908	-21.9629
188.5	-940.456	-562.543	-278.236	-83.4629	-22.1145
188.6	-939.451	-563.301	-279.032	-83.46	-22.3223
188.7	-938.314	-563.928	-279.696	-83.4673	-22.5873
188.8	-937.243	-564.526	-280.156	-83.5781	-22.906
188.9	-936.348	-565.168	-280.39	-83.8682	-23.2488
189	-935.657	-565.879	-280.466	-84.3761	-23.5548
189.1	-935.166	-566.629	-280.539	-85.0921	-23.7504
189.2	-934.888	-567.354	-280.792	-85.9605	-23.7796
189.3	-934.863	-567.968	-281.355	-86.8984	-23.6289
189.4	-935.122	-568.383	-282.241	-87.8204	-23.336
189.5	-935.637	-568.553	-283.341	-88.6463	-22.9722
189.6	-936.281	-568.51	-284.461	-89.303	-22.6107
189.7	-936.846	-568.364	-285.4	-89.7437	-22.3047
189.8	-937.106	-568.251	-286.019	-89.9717	-22.0788
189.9	-936.908	-568.27	-286.28	-90.0492	-21.9349
190	-936.216	-568.438	-286.23	-90.084	-21.8574
190.1	-935.1	-568.687	-285.959	-90.1926	-21.8228
190.2	-933.686	-568.894	-285.552	-90.4588	-21.8106
190.3	-932.104	-568.935	-285.081	-90.9024	-21.8059
190.4	-930.458	-568.717	-284.614	-91.4687	-21.7913
190.5	-928.834	-568.198	-284.218	-92.0502	-21.7389
190.6	-927.315	-567.385	-283.95	-92.5315	-21.6206
190.7	-926.011	-566.34	-283.841	-92.825	-21.4265
190.8	-925.053	-565.175	-283.881	-92.8833	-21.1746
190.9	-924.567	-564.054	-284.018	-92.6959	-20.9036
191	-924.632	-563.17	-284.172	-92.2815	-20.6583
191.1	-925.262	-562.713	-284.259	-91.6785	-20.4718
191.2	-926.413	-562.798	-284.207	-90.9383	-20.3524
191.3	-927.996	-563.421	-283.98	-90.1155	-20.2824
191.4	-929.885	-564.432	-283.586	-89.259	-20.2362
191.5	-931.914	-565.573	-283.07	-88.4034	-20.2025
191.6	-933.877	-566.538	-282.496	-87.5684	-20.1897
191.7	-935.56	-567.042	-281.924	-86.772	-20.2207
191.8	-936.78	-566.877	-281.411	-86.0465	-20.3191
191.9	-937.435	-565.943	-281.028	-85.4454	-20.4934
192	-937.535	-564.27	-280.849	-85.0337	-20.7279
192.1	-937.2	-562.013	-280.933	-84.8696	-20.9879
192.2	-936.643	-559.441	-281.277	-84.9872	-21.2336
192.3	-936.115	-556.887	-281.806	-85.3765	-21.4372
192.4	-935.84	-554.687	-282.376	-85.9742	-21.5889
192.5	-935.954	-553.094	-282.816	-86.6829	-21.6935
192.6	-936.492	-552.225	-282.986	-87.4057	-21.7631
192.7	-937.377	-552.049	-282.816	-88.0769	-21.8096
192.8	-938.455	-552.431	-282.321	-88.6704	-21.8412
192.9	-939.547	-553.199	-281.589	-89.1914	-21.8641
193	-940.515	-554.196	-280.764	-89.6575	-21.8856
193.1	-941.291	-555.298	-280.017	-90.0767	-21.9095
193.2	-941.866	-556.396	-279.513	-90.4348	-21.9334
193.3	-942.267	-557.385	-279.376	-90.7044	-21.9513
193.4	-942.535	-558.149	-279.656	-90.8655	-21.9534
193.5	-942.707	-558.591	-280.316	-90.9213	-21.9196
193.6	-942.795	-558.664	-281.239	-90.8966	-21.8164
193.7	-942.777	-558.4	-282.251	-90.8289	-21.6108
193.8	-942.614	-557.904	-283.17	-90.7537	-21.2905
193.9	-942.279	-557.311	-283.85	-90.6908	-20.8808
194	-941.797	-556.759	-284.222	-90.6404	-20.4469
194.1	-941.27	-556.357	-284.286	-90.5998	-20.0775
194.2	-940.887	-556.176	-284.111	-90.5793	-19.8556
194.3	-940.882	-556.239	-283.812	-90.6026	-19.8251
194.4	-941.451	-556.539	-283.519	-90.6925	-19.9747
194.5	-942.654	-557.048	-283.347	-90.8558	-20.2507
194.6	-944.39	-557.746	-283.37	-91.0727	-20.5852
194.7	-946.424	-558.614	-283.621	-91.2924	-20.9225
194.8	-948.47	-559.628	-284.098	-91.4356	-21.236
194.9	-950.267	-560.733	-284.748	-91.4105	-21.5292
195	-951.637	-561.854	-285.471	-91.1428	-21.8245
195.1	-952.526	-562.917	-286.141	-90.6068	-22.1422
195.2	-952.99	-563.862	-286.641	-89.8394	-22.4813
195.3	-953.16	-564.647	-286.896	-88.9333	-22.8196
195.4	-953.188	-565.229	-286.881	-88.0158	-23.1258
195.5	-953.193	-565.568	-286.609	-87.222	-23.3724
195.6	-953.23	-565.622	-286.109	-86.6662	-23.5406
195.7	-953.284	-565.373	-285.405	-86.4225	-23.6223
195.8	-953.286	-564.834	-284.533	-86.5153	-23.6224
195.9	-953.133	-564.06	-283.555	-86.9227	-23.5636
196	-952.718	-563.124	-282.558	-87.5838	-23.4831
196.1	-951.951	-562.085	-281.648	-88.4109	-23.42
196.2	-950.792	-560.959	-280.939	-89.3059	-23.4011
196.3	-949.268	-559.734	-280.545	-90.1738	-23.4296
196.4	-947.483	-558.406	-280.555	-90.9321	-23.4767
196.5	-945.602	-557.017	-280.988	-91.5225	-23.4896
196.6	-943.815	-555.652	-281.782	-91.9216	-23.4122
196.7	-942.283	-554.41	-282.808	-92.1407	-23.2075
196.8	-941.094	-553.376	-283.901	-92.2138	-22.8689
196.9	-940.25	-552.598	-284.893	-92.1812	-22.4262
197	-939.688	-552.08	-285.636	-92.0747	-21.9445
197.1	-939.328	-551.762	-286.037	-91.9105	-21.5057
197.2	-939.104	-551.535	-286.081	-91.6962	-21.1746
197.3	-938.99	-551.267	-285.845	-91.442	-20.974
197.4	-938.985	-550.865	-285.481	-91.1618	-20.8855
197.5	-939.088	-550.321	-285.172	-90.8699	-20.8638
197.6	-939.266	-549.703	-285.07	-90.5789	-20.8501
197.7	-939.454	-549.119	-285.243	-90.3001	-20.7916
197.8	-939.588	-548.668	-285.652	-90.0505	-20.6627
197.9	-939.619	-548.412	-286.172	-89.8583	-20.4767
198	-939.536	-548.353	-286.641	-89.7599	-20.2842
198.1	-939.379	-548.431	-286.921	-89.7872	-20.1549
198.2	-939.234	-548.535	-286.93	-89.9562	-20.1516
198.3	-939.212	-548.545	-286.665	-90.2607	-20.3017
198.4	-939.402	-548.37	-286.195	-90.6727	-20.5796
198.5	-939.835	-547.985	-285.63	-91.148	-20.9173
198.6	-940.451	-547.454	-285.075	-91.6355	-21.2325
198.7	-941.111	-546.906	-284.588	-92.0829	-21.4512
198.8	-941.64	-546.492	-284.168	-92.4333	-21.5282
198.9	-941.904	-546.349	-283.779	-92.6302	-21.4685
199	-941.865	-546.578	-283.399	-92.6311	-21.3314
199.1	-941.583	-547.231	-283.06	-92.4194	-21.2023
199.2	-941.169	-548.308	-282.85	-92.0057	-21.1503
199.3	-940.727	-549.738	-282.877	-91.4238	-21.2032
199.4	-940.305	-551.374	-283.198	-90.7222	-21.3502
199.5	-939.895	-553.01	-283.778	-89.9513	-21.5579
199.6	-939.463	-554.425	-284.484	-89.1574	-21.7836
[truncated: 1,348 more rows]

## Sheet: 1e
[nM]	JNJ-67869386												JNJ-799760
	pH7.1			pH6.8			pH6.0			pH5.0			pH7.1			pH6.0
	mean	se	n	mean	se	n	mean	se	n	mean	se	n	mean	se	n	mean	se	n
0.3
1				15.2545	5.86945	3
3	42.7106	6.01275	4	33.8505	2.98478	6							45.0564	4.35079	5
10	78.0986	6.81061	3	62.8344	3.79706	6	17.9076	4.37131	6	7.99317	3.85168	3	74.612	2.92349	5	23.479	5.02092	4
30	96.5198	0.81958	3	89.7566	1.06316	4	38.2522	5.14854	7	15.3457	3.21818	5	94.3645	0.88826	5	45.7188	5.73449	4
100	99.7864	0.15428	3	97.6142	0.12582	3	61.2679	5.09776	7	20.4613	3.64045	5	99.1096	0.55308	5	66.2931	5.26959	4
300							68.9216	5.4353	7	25.1924	4.36959	4				78.2607	3.71494	4
1000							71.7378	5.11114	7	28.3682	6.66473	4				80.6685	2.49182	4
3000							79.2042	5.89058	4

## Sheet: 1f
pH	[JNJ-67869386] (nM)
	0			10			30			100			300			1000			3000
	mean	se	n	mean	se	n	mean	se	n	mean	se	n	mean	se	n	mean	se	n	mean	se	n
7.1	2.33612	1.00427	7	1.4488	1.25183	2
6.8	26.8728	3.33104	11	8.25635	2.25083	3	4.22551	1.17427	4	0.60268	0.22876	4	0.18727	0.07857	4	0.04231	0.03346	4
6	71.4023	5.06015	8	49.9629	9.52338	3	34.7234	6.16768	4	18.6933	4.02671	4	14.2162	4.2125	4	12.934	3.56236	4	12.7881	3.80109	4
5.5	90.0002	2.56528	5	79.4996	9.13738	3	68.2357	6.53697	4	62.2107	7.04776	4	62.5719	9.56863	4	64.9806	6.15789	4	63.2909	6.17687	4
5	100	0	14	94.5566	4.11711	3	85.6566	3.94804	4	81.0619	4.27733	4	83.3043	5.79754	4	86.6774	1.66946	4	82.331	2.37523	4
4.5	96.3554	0.62985	5	94.3261	3.24915	3	86.9013	3.00286	4	82.1627	3.819	4	83.4011	4.37776	4	86.7353	1.07986	4	82.4788	2.00537	4

## Sheet: 2a
	Holding pH=H8.2
time (ms)	control	100 nM JNJ-67869386	wash
0	-0.0342	0.0052	-0.0169
0.10001	-0.04812	0.00329	0.01336
0.2	-0.06134	0.00682	0.04205
0.3	-0.0739	0.01564	0.06819
0.39999	-0.08588	0.02958	0.09085
0.5	-0.09735	0.04835	0.10923
0.60001	-0.10833	0.07163	0.12264
0.7	-0.11878	0.09898	0.13054
0.8	-0.12858	0.12983	0.13255
0.89999	-0.13754	0.16342	0.12849
1	-0.14541	0.19882	0.11842
1.10001	-0.15195	0.23487	0.10268
1.2	-0.15693	0.2703	0.08193
1.3	-0.16018	0.3037	0.05709
1.39999	-0.16159	0.33365	0.02935
1.5	-0.16109	0.35877	1.90735e-06
1.60001	-0.1587	0.3778	-0.02959
1.7	-0.15445	0.38969	-0.05815
1.8	-0.14843	0.39366	-0.08452
1.89999	-0.14079	0.3893	-0.10774
2	-0.1317	0.37657	-0.1271
2.10001	-0.12139	0.3558	-0.14212
2.2	-0.11012	0.3277	-0.1526
2.3	-0.09821	0.29334	-0.15862
2.39999	-0.086	0.25407	-0.16049
2.5	-0.07389	0.21151	-0.15875
2.60001	-0.06236	0.16742	-0.15411
2.7	-0.0519	0.12362	-0.14745
2.8	-0.04304	0.08189	-0.13971
2.89999	-0.0363	0.04384	-0.13189
3	-0.03214	0.01084	-0.12497
3.10001	-0.03093	-0.01613	-0.11984
3.2	-0.0329	-0.03652	-0.11731
3.3	-0.0381	-0.05021	-0.11794
3.39999	-0.04638	-0.05755	-0.1221
3.5	-0.05739	-0.05923	-0.12981
3.60001	-0.07061	-0.05618	-0.14082
3.7	-0.08541	-0.04954	-0.15453
3.8	-0.10109	-0.04048	-0.17011
3.89999	-0.11696	-0.03016	-0.18656
4	-0.13241	-0.01965	-0.20278
4.10001	-0.14692	-0.00986	-0.21769
4.2	-0.16013	-0.00153	-0.2303
4.3	-0.17181	0.00486	-0.23978
4.39999	-0.1819	0.00905	-0.24553
4.5	-0.19045	0.01107	-0.24717
4.60001	-0.19767	0.01117	-0.24461
4.7	-0.20379	0.00985	-0.238
4.8	-0.20908	0.00771	-0.22773
4.89999	-0.2138	0.00546	-0.21441
5	-0.21813	0.00384	-0.19877
5.10001	-0.22219	0.00354	-0.18163
5.2	-0.22604	0.00516	-0.16383
5.3	-0.22968	0.00914	-0.14618
5.39999	-0.23307	0.01577	-0.12944
5.5	-0.23614	0.0251	-0.11427
5.60001	-0.2388	0.03698	-0.10125
5.7	-0.24096	0.05101	-0.09085
5.8	-0.24251	0.06656	-0.08341
5.89999	-0.24337	0.08278	-0.07912
6	-0.24347	0.0986	-0.07803
6.10001	-0.24281	0.11286	-0.07998
6.2	-0.24142	0.12435	-0.08464
6.3	-0.2394	0.13194	-0.09152
6.39999	-0.23692	0.13469	-0.09996
6.5	-0.23413	0.13192	-0.10922
6.60001	-0.23122	0.12336	-0.11853
6.7	-0.22832	0.10918	-0.12714
6.8	-0.22555	0.09004	-0.13443
6.89999	-0.22295	0.06705	-0.13992
7	-0.22056	0.04163	-0.14329
7.10001	-0.21835	0.01546	-0.14442
7.2	-0.21632	-0.00975	-0.14333
7.3	-0.21444	-0.03235	-0.14021
7.39999	-0.21267	-0.05095	-0.13534
7.5	-0.21095	-0.06446	-0.12909
7.60001	-0.20922	-0.07222	-0.12189
7.7	-0.20744	-0.07401	-0.11418
7.8	-0.20556	-0.07007	-0.10639
7.89999	-0.20357	-0.061	-0.0989
8	-0.2015	-0.04776	-0.09203
8.10001	-0.19942	-0.03149	-0.08599
8.2	-0.19743	-0.01342	-0.08092
8.3	-0.19566	0.00527	-0.07688
8.39999	-0.19426	0.02353	-0.07387
8.5	-0.19335	0.04052	-0.0719
8.60001	-0.19305	0.05562	-0.07098
8.7	-0.19346	0.06845	-0.0711
8.8	-0.19463	0.0788	-0.07222
8.89999	-0.19656	0.08659	-0.07426
9	-0.19917	0.09183	-0.07701
9.10001	-0.20239	0.09454	-0.08017
9.2	-0.20608	0.09479	-0.08329
9.3	-0.2101	0.09266	-0.08582
9.39999	-0.21432	0.0883	-0.08714
9.5	-0.21863	0.08191	-0.08662
9.60001	-0.22293	0.07378	-0.08366
9.7	-0.22716	0.06425	-0.07775
9.8	-0.2313	0.05369	-0.06856
9.89999	-0.23536	0.04245	-0.0559
10	-0.23934	0.03081	-0.03981
10.1	-0.24326	0.01898	-0.02054
10.2	-0.24714	0.00704	0.00149
10.3	-0.251	-0.00501	0.02571
10.4	-0.25489	-0.01721	0.05136
10.5	-0.25886	-0.02962	0.0776
10.6	-0.26297	-0.0423	0.10346
10.7	-0.26728	-0.05522	0.12792
10.8	-0.2718	-0.06831	0.14995
10.9	-0.27647	-0.08147	0.16857
11	-0.28115	-0.09457	0.18291
11.1	-0.28559	-0.1075	0.19232
11.2	-0.28947	-0.12021	0.19633
11.3	-0.29236	-0.13266	0.19476
11.4	-0.29384	-0.14486	0.18764
11.5	-0.29348	-0.15678	0.1753
11.6	-0.2909	-0.16831	0.15824
11.7	-0.28584	-0.17922	0.13719
11.8	-0.27816	-0.18918	0.11303
11.9	-0.26786	-0.19773	0.08675
12	-0.25509	-0.20436	0.0594
12.1	-0.24009	-0.20858	0.03202
12.2	-0.22323	-0.20998	0.00556
12.3	-0.20488	-0.20827	-0.01913
12.4	-0.18545	-0.20336	-0.04145
12.5	-0.1653	-0.19539	-0.061
12.6	-0.14474	-0.18471	-0.07765
12.7	-0.12403	-0.17189	-0.09151
12.8	-0.10336	-0.15768	-0.10294
12.9	-0.08285	-0.14299	-0.11248
13	-0.06256	-0.1288	-0.12075
13.1	-0.04252	-0.11611	-0.12836
13.2	-0.02271	-0.10586	-0.13585
13.3	-0.00312	-0.09886	-0.14357
13.4	0.01624	-0.09578	-0.15165
13.5	0.03531	-0.09697	-0.16003
13.6	0.05392	-0.10253	-0.16841
13.7	0.07185	-0.11222	-0.17639
13.8	0.08878	-0.12547	-0.18343
13.9	0.10438	-0.14148	-0.189
14	0.11829	-0.15931	-0.19261
14.1	0.13023	-0.178	-0.19384
14.2	0.13997	-0.19661	-0.19247
14.3	0.14739	-0.21436	-0.18845
14.4	0.15247	-0.23061	-0.18196
14.5	0.15527	-0.24487	-0.17338
14.6	0.15593	-0.25679	-0.16323
14.7	0.1546	-0.26612	-0.15218
14.8	0.15143	-0.27273	-0.14094
14.9	0.14657	-0.27659	-0.13022
15	0.14015	-0.27784	-0.12066
15.1	0.13231	-0.27671	-0.11277
15.2	0.12319	-0.27355	-0.1069
15.3	0.11297	-0.26877	-0.10321
15.4	0.10189	-0.2628	-0.10172
15.5	0.09022	-0.2561	-0.10233
15.6	0.07827	-0.24908	-0.10488
15.7	0.06641	-0.24213	-0.10919
15.8	0.05503	-0.23559	-0.11508
15.9	0.04456	-0.22979	-0.12244
16	0.03542	-0.22498	-0.1312
16.1	0.02803	-0.22139	-0.14132
16.2	0.0227	-0.2192	-0.15279
16.3	0.01967	-0.21855	-0.16555
16.4	0.019	-0.21949	-0.1795
16.5	0.02058	-0.22196	-0.19444
16.6	0.02413	-0.22582	-0.21003
16.7	0.02925	-0.23079	-0.22584
16.8	0.0354	-0.23646	-0.24134
16.9	0.04204	-0.24228	-0.25592
17	0.04859	-0.24762	-0.26895
17.1	0.05453	-0.25174	-0.27981
17.2	0.05944	-0.25388	-0.28791
17.3	0.06302	-0.25331	-0.29278
17.4	0.06511	-0.24937	-0.29401
17.5	0.06573	-0.24154	-0.29133
17.6	0.0651	-0.22948	-0.28453
17.7	0.06357	-0.21311	-0.27349
17.8	0.06164	-0.1926	-0.25809
17.9	0.05992	-0.16848	-0.23826
18	0.05906	-0.14156	-0.21392
18.1	0.0597	-0.11293	-0.18507
18.2	0.06242	-0.08383	-0.1518
18.3	0.06763	-0.05555	-0.11437
18.4	0.0756	-0.02938	-0.07327
18.5	0.08633	-0.00645	-0.02922
18.6	0.09964	0.01227	0.0168
18.7	0.11507	0.02607	0.06357
18.8	0.132	0.03451	0.10968
18.9	0.14964	0.03744	0.15362
19	0.16709	0.03506	0.19385
19.1	0.18342	0.02784	0.22891
19.2	0.19773	0.01653	0.25749
19.3	0.20922	0.00209	0.2785
19.4	0.21719	-0.01438	0.29117
19.5	0.22112	-0.03171	0.29503
19.6	0.22068	-0.04877	0.29004
19.7	0.21569	-0.0645	0.27655
19.8	0.20618	-0.07796	0.25528
19.9	0.19236	-0.0884	0.22731
20	0.17462	-0.09523	0.19397
20.1	0.15351	-0.09806	0.15682
20.2	0.12973	-0.0967	0.11754
20.3	0.10406	-0.09119	0.07785
20.4	0.07732	-0.08173	0.03945
20.5	0.05027	-0.06871	0.00386
20.6	0.0236	-0.05264	-0.02758
20.7	-0.00215	-0.0341	-0.05382
20.8	-0.0266	-0.01374	-0.07413
20.9	-0.04954	0.00776	-0.0881
21	-0.07088	0.02977	-0.09568
21.1	-0.09066	0.05168	-0.09711
21.2	-0.10898	0.07294	-0.09293
21.3	-0.12596	0.09307	-0.08388
21.4	-0.14173	0.11166	-0.0709
21.5	-0.15637	0.1284	-0.05501
21.6	-0.16993	0.14307	-0.03727
21.7	-0.18236	0.15561	-0.01873
21.8	-0.19357	0.16611	-0.0003287
21.9	-0.20339	0.17479	0.0171
22	-0.21167	0.18199	0.0329
22.1	-0.21823	0.1881	0.04664
22.2	-0.22296	0.19353	0.05814
22.3	-0.22579	0.19865	0.06741
22.4	-0.22667	0.20375	0.07472
22.5	-0.22564	0.20899	0.08046
22.6	-0.22276	0.2144	0.08517
22.7	-0.21816	0.21987	0.0894
22.8	-0.21202	0.22517	0.09369
22.9	-0.20459	0.22999	0.09847
23	-0.19618	0.23394	0.10403
23.1	-0.18716	0.23658	0.11046
23.2	-0.17796	0.23745	0.11762
23.3	-0.169	0.23617	0.12515
23.4	-0.16071	0.23238	0.13248
23.5	-0.15345	0.22588	0.13896
23.6	-0.14743	0.21661	0.14387
23.7	-0.14274	0.20467	0.1466
23.8	-0.13929	0.19041	0.14664
23.9	-0.13684	0.17436	0.1437
24	-0.13504	0.15727	0.13769
24.1	-0.13349	0.14007	0.12873
24.2	-0.13177	0.12376	0.11713
24.3	-0.12954	0.1094	0.10335
24.4	-0.12653	0.09798	0.08799
24.5	-0.12257	0.09039	0.07172
24.6	-0.11765	0.08728	0.05522
24.7	-0.11186	0.08906	0.03916
24.8	-0.10539	0.09581	0.02416
24.9	-0.09855	0.10725	0.01076
25	-0.09172	0.12279	-0.000560125
25.1	-0.08536	0.14156	-0.00939
25.2	-0.07991	0.16246	-0.01544
25.3	-0.07584	0.18421	-0.01853
25.4	-0.07352	0.20551	-0.01859
25.5	-0.07324	0.22504	-0.01558
25.6	-0.07516	0.24164	-0.00951
25.7	-0.0793	0.25431	-0.00038147
25.8	-0.08554	0.26235	0.0118
25.9	-0.09367	0.26534	0.02701
26	-0.10339	0.26316	0.04519
26.1	-0.11438	0.25597	0.0662
26.2	-0.1263	0.24411	0.08978
26.3	-0.1388	0.22812	0.11556
26.4	-0.15158	0.20866	0.143
26.5	-0.16438	0.1865	0.17147
26.6	-0.17694	0.16252	0.20026
26.7	-0.18902	0.13771	0.22868
26.8	-0.2004	0.11314	0.25609
26.9	-0.21079	0.08992	0.28196
27	-0.21994	0.06913	0.3059
27.1	-0.22754	0.05179	0.32765
27.2	-0.23332	0.03878	0.34705
27.3	-0.23702	0.03081	0.36402
27.4	-0.23847	0.02836	0.37858
27.5	-0.23756	0.03163	0.39081
27.6	-0.23433	0.04054	0.40082
27.7	-0.22897	0.05468	0.40872
27.8	-0.22175	0.07333	0.41458
27.9	-0.2131	0.09551	0.41838
28	-0.20352	0.12003	0.42
28.1	-0.19356	0.14562	0.41922
28.2	-0.18381	0.17101	0.41571
28.3	-0.17483	0.19507	0.40909
28.4	-0.16706	0.21687	0.39899
28.5	-0.1608	0.23574	0.38512
28.6	-0.15615	0.25127	0.36731
28.7	-0.15303	0.26325	0.34557
28.8	-0.15114	0.27171	0.32011
28.9	-0.15003	0.27675	0.29133
29	-0.14918	0.27862	0.25978
29.1	-0.14799	0.27759	0.2261
29.2	-0.1459	0.27405	0.19103
29.3	-0.14241	0.26842	0.15528
29.4	-0.13709	0.2612	0.11953
29.5	-0.12965	0.25291	0.08434
29.6	-0.11988	0.24409	0.05018
29.7	-0.10776	0.23526	0.01742
29.8	-0.09342	0.2269	-0.01367
29.9	-0.07717	0.21933	-0.04284
30	-0.05956	0.21278	-0.0699
30.1	-0.04127	0.20725	-0.09466
30.2	-0.02311	0.20257	-0.11693
30.3	-0.00593	0.19837	-0.13658
30.4	0.00949	0.19413	-0.15351
30.5	0.02248	0.18919	-0.16769
30.6	0.03254	0.18287	-0.17918
30.7	0.03938	0.17448	-0.1881
30.8	0.04287	0.16347	-0.19459
30.9	0.04305	0.14945	-0.19885
31	0.04009	0.13226	-0.20108
31.1	0.03426	0.11203	-0.20154
31.2	0.0259	0.08913	-0.2005
31.3	0.0154	0.06417	-0.19827
31.4	0.00321	0.03796	-0.19517
31.5	-0.01016	0.01139	-0.19145
31.6	-0.02419	-0.01464	-0.18733
31.7	-0.03831	-0.03935	-0.183
31.8	-0.05197	-0.06211	-0.17857
31.9	-0.06463	-0.08251	-0.17413
32	-0.07576	-0.10043	-0.16976
32.1	-0.08489	-0.11594	-0.16559
32.2	-0.09157	-0.1293	-0.16177
32.3	-0.0954	-0.14084	-0.15851
32.4	-0.09607	-0.15091	-0.15601
32.5	-0.09336	-0.15974	-0.15442
32.6	-0.08713	-0.1675	-0.15379
32.7	-0.07735	-0.17421	-0.15404
32.8	-0.06412	-0.1798	-0.15494
32.9	-0.04771	-0.18412	-0.15605
33	-0.02855	-0.18699	-0.15682
33.1	-0.00722	-0.18825	-0.15659
33.2	0.01551	-0.18785	-0.15466
33.3	0.0388	-0.18581	-0.15043
33.4	0.06168	-0.18226	-0.14344
33.5	0.08323	-0.1774	-0.13345
33.6	0.10259	-0.17145	-0.12044
33.7	0.11901	-0.16463	-0.10465
33.8	0.13195	-0.15714	-0.08655
33.9	0.14109	-0.14913	-0.06674
34	0.14634	-0.14077	-0.04599
34.1	0.1478	-0.13216	-0.02508
34.2	0.14582	-0.12347	-0.00478
34.3	0.14087	-0.1149	0.01426
34.4	0.13356	-0.1067	0.03152
34.5	0.12452	-0.09916	0.04665
34.6	0.1144	-0.09261	0.05945
34.7	0.1038	-0.08737	0.0698
34.8	0.0932	-0.08367	0.0777
34.9	0.08301	-0.08171	0.0832
35	0.0735	-0.08152	0.08646
35.1	0.06488	-0.083	0.08771
35.2	0.0573	-0.08589	0.08725
35.3	0.05087	-0.08977	0.08542
35.4	0.04572	-0.09413	0.08262
35.5	0.04195	-0.09838	0.07925
35.6	0.03966	-0.10196	0.07567
35.7	0.03891	-0.10439	0.07217
35.8	0.03975	-0.10526	0.06896
35.9	0.04217	-0.10431	0.06609
36	0.04615	-0.10144	0.06355
36.1	0.05161	-0.09672	0.06121
36.2	0.05843	-0.09042	0.05891
36.3	0.06648	-0.08298	0.05647
36.4	0.07556	-0.07497	0.05369
36.5	0.08545	-0.06702	0.05036
36.6	0.09593	-0.05974	0.0463
36.7	0.10677	-0.05372	0.0413
36.8	0.11771	-0.04944	0.03519
36.9	0.12845	-0.04732	0.02785
37	0.13869	-0.04774	0.01923
37.1	0.14804	-0.05098	0.00938
37.2	0.15607	-0.0573	-0.00152
37.3	0.1623	-0.06682	-0.01315
37.4	0.16625	-0.07949	-0.02505
37.5	0.16753	-0.09508	-0.03669
37.6	0.16582	-0.11312	-0.04752
37.7	0.16101	-0.13296	-0.05708
37.8	0.15316	-0.15381	-0.06507
37.9	0.14254	-0.17481	-0.07138
38	0.12957	-0.19509	-0.07612
38.1	0.11475	-0.21386	-0.07957
38.2	0.09856	-0.23048	-0.08209
38.3	0.08147	-0.24445	-0.08412
38.4	0.06382	-0.25547	-0.08601
38.5	0.04584	-0.26344	-0.088
38.6	0.02767	-0.2684	-0.09017
38.7	0.0094	-0.27054	-0.09241
38.8	-0.00889	-0.27007	-0.09445
38.9	-0.02706	-0.26723	-0.09588
39	-0.04489	-0.26221	-0.09625
39.1	-0.06208	-0.25514	-0.09512
39.2	-0.07821	-0.24614	-0.09213
39.3	-0.09278	-0.23529	-0.08705
39.4	-0.10528	-0.22268	-0.07982
39.5	-0.11518	-0.20839	-0.0705
39.6	-0.12201	-0.19255	-0.0593
39.7	-0.12539	-0.1753	-0.04654
39.8	-0.1251	-0.15685	-0.03264
39.9	-0.12107	-0.13746	-0.01806
40	-0.11343	-0.11746	-0.0033
40.1	-0.10251	-0.09725	0.01114
40.2	-0.08883	-0.07729	0.02481
40.3	-0.07304	-0.05808	0.03734
40.4	-0.05592	-0.04014	0.04846
40.5	-0.03831	-0.02394	0.05806
40.6	-0.02101	-0.00984	0.06614
40.7	-0.00476	0.00194	0.07284
40.8	0.00986	0.01138	0.07837
40.9	0.02249	0.01864	0.08296
41	0.03299	0.02408	0.08682
41.1	0.04146	0.02817	0.09015
41.2	0.04822	0.03145	0.09311
41.3	0.05371	0.03449	0.09583
41.4	0.05847	0.03783	0.09839
41.5	0.06304	0.04194	0.10084
41.6	0.06787	0.04723	0.10315
41.7	0.07333	0.05402	0.10522
41.8	0.07966	0.06252	0.10685
41.9	0.08696	0.07279	0.10781
42	0.0952	0.08469	0.10781
42.1	0.10426	0.09788	0.10654
42.2	0.11393	0.11175	0.10376
42.3	0.12398	0.12554	0.09929
42.4	0.13412	0.13829	0.09308
42.5	0.14409	0.149	0.0852
42.6	0.15366	0.15666	0.07586
42.7	0.16261	0.16037	0.06536
42.8	0.17076	0.15941	0.05403
42.9	0.17796	0.15329	0.0422
43	0.18411	0.14185	0.03017
43.1	0.18916	0.12524	0.0182
43.2	0.19311	0.10396	0.00653
43.3	0.19601	0.07884	-0.00456
43.4	0.19789	0.05101	-0.01475
43.5	0.1988	0.0218	-0.02367
43.6	0.19874	-0.00729	-0.03089
43.7	0.19772	-0.03475	-0.03605
43.8	0.19573	-0.05917	-0.03886
43.9	0.19274	-0.07929	-0.03917
44	0.18879	-0.09415	-0.03704
44.1	0.1839	-0.10313	-0.03271
44.2	0.17819	-0.10597	-0.0266
44.3	0.1718	-0.10284	-0.01925
44.4	0.16494	-0.09429	-0.01126
44.5	0.15786	-0.08122	-0.00321
44.6	0.15079	-0.06478	0.00438
44.7	0.14397	-0.04629	0.01111
44.8	0.13758	-0.02713	0.01675
44.9	0.13176	-0.00857	0.02126
45	0.12659	0.00828	0.02479
45.1	0.12209	0.02259	0.02772
45.2	0.11822	0.03385	0.0306
45.3	0.11492	0.04184	0.03416
45.4	0.11208	0.04664	0.03922
45.5	0.10962	0.04855	0.0466
45.6	0.10741	0.04807	0.05708
45.7	0.10536	0.04581	0.07125
45.8	0.10338	0.04242	0.08944
45.9	0.10141	0.03854	0.1117
46	0.09939	0.03474	0.13768
46.1	0.09731	0.0315	0.16671
46.2	0.09517	0.02917	0.19781
46.3	0.09298	0.02793	0.22971
46.4	0.09077	0.02785	0.26095
46.5	0.08856	0.02883	0.29003
46.6	0.08641	0.03068	0.31547
46.7	0.08443	0.03319	0.33598
46.8	0.08273	0.03616	0.3505
46.9	0.08151	0.03944	0.35835
47	0.08099	0.04299	0.3592
47.1	0.08141	0.04686	0.35305
47.2	0.08308	0.05124	0.34026
47.3	0.08625	0.05639	0.32146
47.4	0.09114	0.0626	0.29753
47.5	0.09787	0.07008	0.26954
47.6	0.1064	0.07891	0.23866
47.7	0.11658	0.08896	0.20612
47.8	0.1281	0.09986	0.17314
47.9	0.14058	0.11104	0.14078
48	0.15354	0.12173	0.10989
48.1	0.16651	0.13104	0.08105
48.2	0.17902	0.13804	0.05451
48.3	0.19068	0.14182	0.03021
48.4	0.20113	0.1416	0.00779
48.5	0.2101	0.13671	-0.01327
48.6	0.21735	0.12672	-0.03359
48.7	0.22274	0.11148	-0.05373
48.8	0.22617	0.09112	-0.07415
48.9	0.22762	0.06616	-0.09507
49	0.2271	0.0375	-0.11648
49.1	0.22471	0.00634	-0.13806
49.2	0.22057	-0.02578	-0.15926
49.3	0.2148	-0.05717	-0.17927
49.4	0.20753	-0.08603	-0.19715
49.5	0.19884	-0.11066	-0.21185
49.6	0.18879	-0.12953	-0.22234
49.7	0.17741	-0.14144	-0.22773
49.8	0.16469	-0.14565	-0.2273
49.9	0.15067	-0.1419	-0.22068
50	0.13544	-0.13046	-0.20786
50.1	0.11923	-0.11208	-0.18924
50.2	0.10241	-0.08794	-0.16569
50.3	0.08553	-0.05946	-0.13846
50.4	0.06924	-0.02825	-0.10917
50.5	0.05428	0.00404	-0.07967
50.6	0.04144	0.03579	-0.05192
50.7	0.03144	0.06548	-0.02786
50.8	0.02494	0.09171	-0.00922
50.9	0.02247	0.11329	0.0026
51	0.02437	0.12928	0.00665
51.1	0.0308	0.13898	0.00252
51.2	0.04166	0.14201	-0.0097
51.3	0.05659	0.13833	-0.02941
51.4	0.07499	0.12822	-0.05564
51.5	0.09604	0.11234	-0.08713
51.6	0.11871	0.09166	-0.12246
51.7	0.14184	0.06741	-0.16015
51.8	0.16418	0.04098	-0.19868
51.9	0.1845	0.01384	-0.23664
52	0.20159	-0.01258	-0.27266
52.1	0.21442	-0.03699	-0.30554
52.2	0.22216	-0.05828	-0.33422
52.3	0.22426	-0.07564	-0.35788
52.4	0.22049	-0.08853	-0.37589
52.5	0.21093	-0.09679	-0.38792
52.6	0.19597	-0.1006	-0.39387
52.7	0.17622	-0.10048	-0.39389
52.8	0.15244	-0.0972	-0.38839
52.9	0.12546	-0.09174	-0.37798
53	0.0961	-0.08511	-0.36344
53.1	0.0651	-0.07834	-0.34567
53.2	0.03315	-0.07228	-0.32564
53.3	0.000820478	-0.06753	-0.30431
53.4	-0.0314	-0.0644	-0.28264
53.5	-0.0631	-0.0629	-0.26146
53.6	-0.0939	-0.06271	-0.24152
53.7	-0.12341	-0.06334	-0.22341
53.8	-0.15122	-0.0641	-0.20757
53.9	-0.17685	-0.06428	-0.19425
54	-0.1998	-0.06318	-0.18356
54.1	-0.21955	-0.06019	-0.17543
54.2	-0.23562	-0.05487	-0.16964
54.3	-0.24761	-0.04696	-0.16588
54.4	-0.25527	-0.03638	-0.16376
54.5	-0.25846	-0.02328	-0.16283
54.6	-0.25723	-0.00804	-0.1627
54.7	-0.25177	0.00881	-0.16302
54.8	-0.24239	0.02652	-0.16354
54.9	-0.22951	0.04426	-0.16415
55	-0.2136	0.06111	-0.16482
55.1	-0.19523	0.07617	-0.16569
55.2	-0.17498	0.08859	-0.16698
55.3	-0.1535	0.0977	-0.16898
55.4	-0.13145	0.10304	-0.17196
55.5	-0.10951	0.10446	-0.17617
55.6	-0.08836	0.1021	-0.18175
55.7	-0.06865	0.09643	-0.18873
55.8	-0.05097	0.08815	-0.19701
55.9	-0.03583	0.0781	-0.20644
56	-0.02361	0.06721	-0.21677
56.1	-0.01452	0.05639	-0.22775
56.2	-0.00864	0.0465	-0.23913
56.3	-0.00588	0.03826	-0.25067
56.4	-0.00596	0.03228	-0.26212
56.5	-0.00849	0.02892	-0.27324
56.6	-0.01292	0.02836	-0.28377
56.7	-0.01864	0.0305	-0.29345
56.8	-0.025	0.03499	-0.30206
56.9	-0.03137	0.04125	-0.3094
57	-0.03719	0.04852	-0.31535
57.1	-0.04202	0.05594	-0.31987
57.2	-0.04553	0.06267	-0.32303
57.3	-0.04751	0.068	-0.325
57.4	-0.04792	0.0714	-0.32599
57.5	-0.04685	0.07259	-0.32631
57.6	-0.04455	0.07153	-0.32627
57.7	-0.04142	0.06836	-0.32619
57.8	-0.03795	0.0634	-0.32636
57.9	-0.0347	0.05709	-0.32702
58	-0.03223	0.04989	-0.32828
58.1	-0.03101	0.04229	-0.33014
58.2	-0.03145	0.03479	-0.33244
58.3	-0.03383	0.02783	-0.33485
58.4	-0.03829	0.02178	-0.33689
58.5	-0.04483	0.01694	-0.33802
58.6	-0.05332	0.01346	-0.3377
58.7	-0.06343	0.0114	-0.33543
58.8	-0.07472	0.01064	-0.33085
58.9	-0.08663	0.01097	-0.32376
59	-0.09851	0.01211	-0.31414
59.1	-0.10969	0.01371	-0.30211
59.2	-0.11951	0.01539	-0.28796
59.3	-0.12743	0.01677	-0.27209
59.4	-0.13304	0.01749	-0.25497
59.5	-0.13611	0.01725	-0.23718
59.6	-0.1366	0.01586	-0.21926
59.7	-0.13465	0.01327	-0.20175
59.8	-0.13054	0.00963	-0.18515
59.9	-0.1247	0.00529	-0.1699
60	-0.11757	0.000804901	-0.15638
60.1	-0.10965	-0.00312	-0.14496
60.2	-0.10137	-0.00565	-0.13596
60.3	-0.09313	-0.00593	-0.12969
60.4	-0.08524	-0.00317	-0.12639
60.5	-0.07794	0.0033	-0.12626
60.6	-0.07141	0.01393	-0.1294
60.7	-0.0658	0.02889	-0.13573
60.8	-0.06121	0.04806	-0.14501
60.9	-0.05774	0.071	-0.15681
61	-0.05548	0.09706	-0.17052
61.1	-0.05455	0.12532	-0.1854
61.2	-0.05503	0.15477	-0.2006
61.3	-0.05703	0.18432	-0.2152
61.4	-0.06059	0.21295	-0.22827
61.5	-0.06569	0.23977	-0.23892
61.6	-0.07226	0.26409	-0.24635
61.7	-0.08009	0.28544	-0.24986
61.8	-0.08889	0.30358	-0.24896
61.9	-0.09827	0.31843	-0.24331
62	-0.10777	0.33005	-0.23277
62.1	-0.11687	0.33857	-0.21739
62.2	-0.12506	0.34411	-0.19743
62.3	-0.13186	0.3468	-0.17332
62.4	-0.13684	0.3467	-0.14571
62.5	-0.13967	0.34382	-0.11539
62.6	-0.14013	0.33809	-0.0833
62.7	-0.13811	0.32945	-0.05042
62.8	-0.1336	0.31781	-0.01772
62.9	-0.12673	0.30318	0.0139
63	-0.11766	0.28565	0.04371
63.1	-0.10665	0.26545	0.07113
63.2	-0.09401	0.24296	0.09577
63.3	-0.08008	0.21871	0.11739
63.4	-0.06528	0.19332	0.13588
63.5	-0.05003	0.16747	0.1512
63.6	-0.03476	0.1419	0.16336
63.7	-0.01991	0.1173	0.17238
63.8	-0.00589	0.0943	0.1783
63.9	0.00696	0.0734	0.18113
64	0.01835	0.05493	0.18088
64.1	0.02808	0.03904	0.17748
64.2	0.03605	0.02572	0.17083
64.3	0.04224	0.01487	0.16081
64.4	0.04671	0.00628	0.14729
64.5	0.0496	-0.00028038	0.13023
64.6	0.05107	-0.0051	0.10972
64.7	0.05128	-0.00852	0.08606
64.8	0.05041	-0.01089	0.05976
64.9	0.04858	-0.01259	0.03154
65	0.04588	-0.01398	0.00222
65.1	0.04237	-0.01541	-0.02727
65.2	0.03811	-0.01721	-0.05602
65.3	0.03319	-0.01972	-0.08316
65.4	0.02772	-0.02324	-0.10795
65.5	0.02185	-0.02806	-0.12976
65.6	0.01582	-0.03442	-0.14816
65.7	0.00988	-0.04246	-0.16285
65.8	0.00432	-0.05222	-0.17371
65.9	-0.00056076	-0.06356	-0.18073
66	-0.0045	-0.07619	-0.18401
66.1	-0.00728	-0.08966	-0.18375
66.2	-0.00872	-0.10334	-0.18018
66.3	-0.00874	-0.11651	-0.17361
66.4	-0.0073	-0.12838	-0.16437
66.5	-0.00444	-0.13818	-0.15278
66.6	-0.00029405	-0.14521	-0.13918
66.7	0.00499	-0.14894	-0.12389
66.8	0.01124	-0.14896	-0.10726
66.9	0.01826	-0.14509	-0.08968
67	0.02586	-0.13736	-0.07158
67.1	0.03388	-0.126	-0.05347
67.2	0.04217	-0.1115	-0.03587
67.3	0.05061	-0.09456	-0.01929
67.4	0.05909	-0.07606	-0.00418
67.5	0.06751	-0.05706	0.0091
67.6	0.07582	-0.03872	0.02033
67.7	0.08397	-0.02225	0.02944
67.8	0.09195	-0.00879	0.03652
67.9	0.09979	0.000652949	0.04179
68	0.10754	0.00532	0.04561
68.1	0.11526	0.00471	0.04841
68.2	0.12309	-0.00131	0.0506
68.3	0.13117	-0.01252	0.05257
68.4	0.13972	-0.02832	0.05456
68.5	0.14891	-0.04782	0.05667
68.6	0.1589	-0.06985	0.05886
68.7	0.16977	-0.09313	0.06094
68.8	0.18145	-0.11635	0.06264
68.9	0.19373	-0.1383	0.06365
69	0.20624	-0.15792	0.06362
69.1	0.21849	-0.17438	0.06221
69.2	0.22989	-0.18715	0.05902
69.3	0.23981	-0.19602	0.05367
69.4	0.24765	-0.20106	0.04575
69.5	0.25285	-0.20268	0.03484
69.6	0.25498	-0.20146	0.0206
69.7	0.25375	-0.19819	0.00275
69.8	0.24906	-0.19374	-0.01887
69.9	0.241	-0.18899	-0.04424
70	0.22986	-0.1848	-0.07317
70.1	0.21611	-0.18196	-0.10526
70.2	0.20037	-0.18116	-0.13993
70.3	0.18336	-0.18298	-0.17642
70.4	0.16591	-0.18785	-0.21384
70.5	0.14884	-0.19604	-0.25119
70.6	0.13299	-0.20762	-0.28742
70.7	0.11909	-0.22242	-0.32147
70.8	0.10782	-0.24006	-0.35229
70.9	0.0997	-0.25985	-0.37889
71	0.0951	-0.28094	-0.40039
71.1	0.09421	-0.30227	-0.41606
71.2	0.097	-0.32272	-0.42536
71.3	0.1032	-0.34115	-0.42799
71.4	0.11233	-0.35654	-0.42393
71.5	0.12369	-0.36804	-0.41342
71.6	0.13645	-0.37504	-0.397
71.7	0.1497	-0.37722	-0.37543
71.8	0.16254	-0.37456	-0.3497
71.9	0.17409	-0.36734	-0.32091
72	0.18361	-0.35608	-0.29027
72.1	0.19054	-0.34153	-0.25903
72.2	0.19451	-0.32458	-0.2284
72.3	0.19537	-0.30622	-0.19958
72.4	0.19323	-0.28744	-0.17362
72.5	0.18837	-0.2692	-0.15146
72.6	0.18123	-0.25235	-0.1338
72.7	0.17239	-0.23756	-0.12111
72.8	0.16245	-0.22526	-0.11359
72.9	0.15206	-0.21564	-0.11113
73	0.1418	-0.20859	-0.11334
73.1	0.13223	-0.20375	-0.11962
73.2	0.12379	-0.20057	-0.12913
73.3	0.11683	-0.19836	-0.14098
73.4	0.11158	-0.1964	-0.15421
73.5	0.10816	-0.19401	-0.16789
73.6	0.10658	-0.19061	-0.18117
73.7	0.10678	-0.18586	-0.19333
73.8	0.10863	-0.17963	-0.20375
73.9	0.1119	-0.17202	-0.21197
74	0.11631	-0.16333	-0.21768
74.1	0.1215	-0.15401	-0.22071
74.2	0.12703	-0.14457	-0.22105
74.3	0.13243	-0.13556	-0.21879
74.4	0.13722	-0.1275	-0.21415
74.5	0.14101	-0.12087	-0.20742
74.6	0.14344	-0.11602	-0.19896
74.7	0.14427	-0.11318	-0.18914
74.8	0.14338	-0.11244	-0.17833
74.9	0.14076	-0.11365	-0.1668
75	0.13652	-0.11652	-0.15473
75.1	0.13088	-0.12056	-0.14223
75.2	0.12414	-0.1252	-0.12931
75.3	0.11669	-0.12986	-0.11591
75.4	0.10892	-0.13399	-0.10189
75.5	0.10125	-0.13721	-0.08708
75.6	0.09404	-0.13934	-0.07127
75.7	0.0876	-0.1404	-0.05426
75.8	0.08216	-0.14063	-0.0359
75.9	0.07789	-0.14043	-0.01615
76	0.07489	-0.14029	0.0049
76.1	0.07323	-0.14074	0.02697
76.2	0.07294	-0.14225	0.04965
76.3	0.07402	-0.14517	0.07242
76.4	0.07645	-0.14966	0.09468
76.5	0.08015	-0.15569	0.11582
76.6	0.08504	-0.16295	0.13523
76.7	0.09095	-0.17094	0.15237
76.8	0.09763	-0.17896	0.16679
76.9	0.10477	-0.18622	0.17816
77	0.11194	-0.19194	0.18632
77.1	0.11866	-0.1954	0.19128
77.2	0.12441	-0.19606	0.19324
77.3	0.12864	-0.19361	0.1926
77.4	0.13078	-0.18797	0.18989
77.5	0.13032	-0.17934	0.18583
77.6	0.12684	-0.16815	0.18121
77.7	0.12003	-0.15499	0.17686
77.8	0.10974	-0.14063	0.17358
77.9	0.09601	-0.12588	0.17208
78	0.07908	-0.11155	0.17295
78.1	0.05939	-0.09844	0.17659
78.2	0.03755	-0.08727	0.18325
78.3	0.01437	-0.07866	0.19297
78.4	-0.00922	-0.07309	0.20566
78.5	-0.03219	-0.07086	0.22107
78.6	-0.05349	-0.07209	0.2389
78.7	-0.07212	-0.07676	0.25883
78.8	-0.08722	-0.0847	0.28053
78.9	-0.09808	-0.09561	0.30375
79	-0.10427	-0.10907	0.32826
79.1	-0.10556	-0.1246	0.35384
79.2	-0.10194	-0.14157	0.38028
79.3	-0.09365	-0.15932	0.40732
79.4	-0.08104	-0.17713	0.4346
79.5	-0.06463	-0.19429	0.46168
79.6	-0.04502	-0.21014	0.48797
79.7	-0.02288	-0.22407	0.51277
79.8	0.00111	-0.2356	0.53529
79.9	0.02625	-0.24429	0.55467
80	0.05188	-0.24982	0.57009
80.1	0.0774	-0.25198	0.5808
80.2	0.1023	-0.25061	0.58622
80.3	0.12612	-0.2457	0.58601
80.4	0.14849	-0.2373	0.58007
80.5	0.16911	-0.22562	0.5686
80.6	0.18773	-0.21098	0.55204
80.7	0.20418	-0.1938	0.53104
80.8	0.21832	-0.17464	0.50634
80.9	0.23006	-0.15413	0.47878
81	0.23931	-0.13298	0.44917
81.1	0.24598	-0.11191	0.41828
81.2	0.25001	-0.09165	0.38677
81.3	0.25133	-0.07287	0.35522
81.4	0.2499	-0.05622	0.32411
81.5	0.24575	-0.04227	0.29389
81.6	0.23895	-0.03156	0.265
81.7	0.22962	-0.02459	0.23793
81.8	0.21798	-0.02187	0.2132
81.9	0.20432	-0.0239	0.1914
82	0.18896	-0.03117	0.17308
82.1	0.17227	-0.04413	0.15872
82.2	0.15466	-0.06306	0.14864
82.3	0.13653	-0.08806	0.14298
82.4	0.11831	-0.11888	0.14169
82.5	0.10046	-0.15493	0.14452
82.6	0.08349	-0.19521	0.15111
82.7	0.06792	-0.23837	0.16099
82.8	0.05425	-0.28275	0.17366
82.9	0.04293	-0.32647	0.18868
83	0.03431	-0.36759	0.20565
83.1	0.02861	-0.40421	0.22425
83.2	0.02593	-0.43464	0.24426
83.3	0.02622	-0.45751	0.2655
83.4	0.0293	-0.47186	0.28781
83.5	0.03493	-0.47728	0.31099
83.6	0.04275	-0.47388	0.33472
83.7	0.05239	-0.46231	0.35852
83.8	0.06348	-0.4437	0.38171
83.9	0.07566	-0.41947	0.40343
84	0.08863	-0.39132	0.42275
84.1	0.10214	-0.36105	0.43874
84.2	0.11597	-0.33046	0.45056
84.3	0.12999	-0.30124	0.45757
84.4	0.14407	-0.27486	0.45936
84.5	0.15807	-0.25248	0.45576
84.6	0.17184	-0.23487	0.44684
84.7	0.18523	-0.22237	0.4329
84.8	0.19803	-0.21489	0.41437
84.9	0.21005	-0.21195	0.39183
85	0.22105	-0.21273	0.36589
85.1	0.23081	-0.21615	0.33725
85.2	0.23908	-0.22098	0.30662
85.3	0.24559	-0.22594	0.27479
85.4	0.25006	-0.22978	0.24262
85.5	0.25221	-0.23138	0.21104
85.6	0.25181	-0.22987	0.18104
85.7	0.24866	-0.22466	0.15359
85.8	0.24274	-0.21553	0.1296
85.9	0.23418	-0.20268	0.10983
86	0.22332	-0.18669	0.0948
86.1	0.21064	-0.16851	0.08478
86.2	0.1968	-0.14935	0.07973
86.3	0.18251	-0.13059	0.0793
86.4	0.16852	-0.11361	0.08288
86.5	0.15553	-0.09973	0.08962
86.6	0.14417	-0.09006	0.09844
86.7	0.13491	-0.0855	0.10817
86.8	0.12803	-0.08659	0.11755
86.9	0.12363	-0.09356	0.12541
87	0.12161	-0.10626	0.13067
87.1	0.12174	-0.12414	0.13249
87.2	0.12366	-0.14634	0.13027
87.3	0.12697	-0.17168	0.1237
87.4	0.13121	-0.19877	0.1128
87.5	0.13595	-0.22609	0.09786
87.6	0.14078	-0.25205	0.07948
87.7	0.14535	-0.27511	0.0585
87.8	0.14933	-0.29385	0.03599
87.9	0.15242	-0.30705	0.01311
88	0.15435	-0.31373	-0.00892
88.1	0.1548	-0.31328	-0.02893
88.2	0.15349	-0.30538	-0.04591
88.3	0.15016	-0.29012	-0.05908
88.4	0.14459	-0.26794	-0.06797
88.5	0.13663	-0.23964	-0.07245
88.6	0.12622	-0.20632	-0.07277
88.7	0.11339	-0.16929	-0.06951
88.8	0.09826	-0.13004	-0.06351
88.9	0.08107	-0.09008	-0.0558
89	0.06219	-0.05088	-0.04746
89.1	0.04212	-0.01381	-0.0395
89.2	0.02147	0.02	-0.03281
89.3	0.000968615	0.04967	-0.02806
89.4	-0.01859	0.07465	-0.02567
89.5	-0.0364	0.09464	-0.02576
89.6	-0.05166	0.10963	-0.0282
89.7	-0.06364	0.11983	-0.03255
89.8	-0.07171	0.12562	-0.03819
89.9	-0.07543	0.1275	-0.04429
90	-0.07458	0.12608	-0.04994
90.1	-0.06916	0.12201	-0.05422
90.2	-0.05948	0.11598	-0.05626
90.3	-0.04611	0.10864	-0.05536
90.4	-0.02985	0.10059	-0.05109
90.5	-0.01171	0.09234	-0.04328
90.6	0.00717	0.08427	-0.03207
90.7	0.02564	0.0767	-0.01788
90.8	0.04259	0.06984	-0.00141
90.9	0.05702	0.06381	0.01646
91	0.06816	0.05864	0.03473
91.1	0.07548	0.05426	0.05232
91.2	0.07872	0.05051	0.06822
91.3	0.07787	0.04714	0.08151
91.4	0.0732	0.04385	0.09141
91.5	0.06518	0.04029	0.09738
91.6	0.05443	0.03613	0.09912
91.7	0.04172	0.03106	0.09662
91.8	0.02785	0.02489	0.09017
91.9	0.01367	0.01752	0.0804
92	-7.08898e-05	0.00899	0.06823
92.1	-0.01267	-0.000509262	0.05479
92.2	-0.02356	-0.01074	0.04133
92.3	-0.03232	-0.02137	0.02914
92.4	-0.03868	-0.03206	0.01943
92.5	-0.0425	-0.04247	0.01322
92.6	-0.04373	-0.05234	0.01124
92.7	-0.04242	-0.06143	0.01388
92.8	-0.03867	-0.06962	0.02117
92.9	-0.0326	-0.07684	0.03276
93	-0.02437	-0.08309	0.04794
93.1	-0.01416	-0.08838	0.06577
93.2	-0.00218	-0.09272	0.0851
93.3	0.01133	-0.09603	0.10472
93.4	0.02604	-0.09816	0.12349
93.5	0.0416	-0.09888	0.14039
93.6	0.05753	-0.09788	0.15462
93.7	0.07336	-0.09484	0.16562
93.8	0.08857	-0.08943	0.17309
93.9	0.10268	-0.08143	0.17695
94	0.11523	-0.0707	0.17732
94.1	0.12583	-0.05727	0.17451
94.2	0.13419	-0.04132	0.16895
94.3	0.14008	-0.02319	0.16122
94.4	0.1434	-0.00334	0.15197
94.5	0.14415	0.01768	0.14194
94.6	0.14242	0.03925	0.13188
94.7	0.1384	0.06071	0.12248
94.8	0.13233	0.08144	0.11437
94.9	0.1245	0.10082	0.10805
95	0.11517	0.11831	0.10389
95.1	0.1046	0.13344	0.10212
95.2	0.09302	0.14583	0.10283
95.3	0.08061	0.15517	0.10602
95.4	0.06757	0.16124	0.11158
95.5	0.05409	0.16391	0.11938
95.6	0.0404	0.16312	0.12924
95.7	0.02676	0.15894	0.141
95.8	0.01342	0.15152	0.1545
95.9	0.000653267	0.14116	0.16956
96	-0.01129	0.1282	0.18599
96.1	-0.02221	0.11309	0.20352
96.2	-0.0319	0.09632	0.22182
96.3	-0.04017	0.07845	0.24051
96.4	-0.04684	0.06005	0.25917
96.5	-0.05169	0.04171	0.27737
96.6	-0.05451	0.02405	0.2947
96.7	-0.05508	0.00762	0.31079
96.8	-0.05321	-0.00706	0.32534
96.9	-0.04874	-0.01956	0.33805
97	-0.0416	-0.02962	0.34869
97.1	-0.03179	-0.03711	0.35708
97.2	-0.01943	-0.04208	0.3631
97.3	-0.00477	-0.04476	0.3667
97.4	0.01181	-0.04542	0.36795
97.5	0.02983	-0.04432	0.36702
97.6	0.04867	-0.04169	0.36417
97.7	0.06768	-0.03763	0.35975
97.8	0.08612	-0.03221	0.35416
97.9	0.10323	-0.02545	0.3478
98	0.11827	-0.01743	0.34104
98.1	0.13058	-0.0083	0.33418
98.2	0.13959	0.00168	0.32745
98.3	0.14485	0.01211	0.32102
98.4	0.1461	0.0225	0.315
98.5	0.14325	0.03226	0.30943
98.6	0.13639	0.04074	0.30436
98.7	0.12582	0.04729	0.29978
98.8	0.11197	0.05133	0.29568
98.9	0.09547	0.05237	0.29206
99	0.07702	0.05018	0.28891
99.1	0.05746	0.04473	0.28626
99.2	0.03766	0.0363	0.28417
99.3	0.01854	0.02538	0.28275
99.4	0.000973384	0.01266	0.28218
99.5	-0.0142	-0.001	0.28269
99.6	-0.02629	-0.0147	0.28456
99.7	-0.03477	-0.0275	0.2881
99.8	-0.03931	-0.03852	0.29354
99.9	-0.03984	-0.04703	0.30105
100	-0.03647	-0.05252	0.31068
100.1	-0.0296	-0.0547	0.32224
100.2	-0.01978	-0.05359	0.33537
100.3	-0.00775	-0.04948	0.34948
100.4	0.00563	-0.04289	0.36386
100.5	0.01943	-0.03454	0.37771
100.6	0.0327	-0.02526	0.39028
100.7	0.04455	-0.01597	0.40086
100.8	0.05423	-0.00757	0.40889
100.9	0.06118	-0.000907262	0.41389
101	0.06511	0.00325	0.41548
101.1	0.06602	0.00426	0.41333
101.2	0.06421	0.00161	0.40716
101.3	0.06024	-0.00496	0.39668
101.4	0.05487	-0.01548	0.38168
101.5	0.04899	-0.02965	0.36198
101.6	0.04345	-0.04682	0.33758
101.7	0.03904	-0.06601	0.30861
101.8	0.03631	-0.08595	0.27542
101.9	0.0356	-0.10522	0.23859
102	0.03692	-0.12234	0.19887
102.1	0.04006	-0.13599	0.1572
102.2	0.04457	-0.14507	0.11463
102.3	0.04988	-0.14889	0.07227
102.4	0.05535	-0.14719	0.03123
102.5	0.06037	-0.14019	-0.00745
102.6	0.06444	-0.12858	-0.04279
102.7	0.06722	-0.11347	-0.07396
102.8	0.06859	-0.09631	-0.1002
102.9	0.06867	-0.07872	-0.12093
103	0.06776	-0.06238	-0.13575
103.1	0.06637	-0.04885	-0.14452
103.2	0.06507	-0.03945	-0.14736
103.3	0.06446	-0.03511	-0.14473
103.4	0.06505	-0.03633	-0.13737
103.5	0.06716	-0.04311	-0.12628
103.6	0.07093	-0.05498	-0.11262
103.7	0.07623	-0.07102	-0.09763
103.8	0.08271	-0.08995	-0.08252
103.9	0.08987	-0.11024	-0.0684
104	0.09709	-0.13021	-0.05621
104.1	0.10372	-0.14826	-0.04668
104.2	0.10914	-0.16292	-0.04032
104.3	0.11289	-0.17308	-0.03736
104.4	0.11461	-0.17801	-0.0378
104.5	0.11414	-0.17744	-0.04139
104.6	0.11145	-0.17156	-0.0477
104.7	0.10665	-0.16103	-0.0561
104.8	0.09996	-0.14686	-0.06586
104.9	0.09166	-0.13036	-0.07618
105	0.08213	-0.11295	-0.08624
105.1	0.07179	-0.09604	-0.09528
105.2	0.0611	-0.08083	-0.10263
105.3	0.05052	-0.06828	-0.10776
105.4	0.0405	-0.05901	-0.11032
105.5	0.03141	-0.05334	-0.11009
105.6	0.02357	-0.05132	-0.10707
105.7	0.01721	-0.05276	-0.10144
105.8	0.01243	-0.05732	-0.09359
105.9	0.00927	-0.06454	-0.08412
106	0.00769	-0.07387	-0.07378
106.1	0.00759	-0.08468	-0.06345
106.2	0.00883	-0.09631	-0.05409
106.3	0.01122	-0.10811	-0.04661
106.4	0.01456	-0.11941	-0.04183
106.5	0.01861	-0.12962	-0.04034
106.6	0.02313	-0.13823	-0.04243
106.7	0.02785	-0.14481	-0.04801
106.8	0.03254	-0.14906	-0.0566
106.9	0.03696	-0.15073	-0.0674
107	0.04095	-0.14972	-0.07931
107.1	0.04439	-0.14605	-0.0911
107.2	0.04728	-0.13986	-0.10151
107.3	0.0497	-0.13146	-0.10941
107.4	0.05175	-0.12129	-0.11387
107.5	0.05355	-0.10993	-0.11426
107.6	0.05517	-0.09803	-0.11024
107.7	0.05658	-0.08626	-0.10184
107.8	0.05767	-0.07527	-0.08932
107.9	0.05822	-0.06562	-0.07322
108	0.05799	-0.05772	-0.05422
108.1	0.05671	-0.05176	-0.03311
108.2	0.05418	-0.04773	-0.01071
108.3	0.05028	-0.04537	0.01215
108.4	0.04506	-0.04423	0.03467
108.5	0.03866	-0.04373	0.05611
108.6	0.03143	-0.04321	0.07585
108.7	0.02382	-0.04202	0.09337
108.8	0.01645	-0.03961	0.10836
108.9	0.00998	-0.03559	0.12068
109	0.00506	-0.02977	0.13042
109.1	0.00227	-0.02221	0.13788
109.2	0.002	-0.01318	0.14358
109.3	0.00442	-0.00309	0.14815
109.4	0.00945	0.00749	0.15232
109.5	0.01675	0.01801	0.15681
109.6	0.02578	0.02793	0.16226
109.7	0.03587	0.03683	0.16913
109.8	0.04626	0.04441	0.17771
109.9	0.05624	0.05058	0.18804
110	0.0652	0.05538	0.19995
110.1	0.07267	0.05901	0.21308
110.2	0.07844	0.06177	0.22698
110.3	0.08247	0.06402	0.24114
110.4	0.08496	0.06614	0.25503
110.5	0.08628	0.06855	0.2682
110.6	0.08695	0.07164	0.28022
110.7	0.0876	0.07569	0.29075
110.8	0.08887	0.0809	0.29951
110.9	0.09142	0.08729	0.30634
111	0.09578	0.09468	0.31119
111.1	0.10233	0.10271	0.31418
111.2	0.11124	0.11091	0.3156
111.3	0.1225	0.11869	0.31594
111.4	0.13587	0.12551	0.31589
111.5	0.15099	0.13091	0.31629
111.6	0.16739	0.13462	0.31811
111.7	0.18453	0.13663	0.32234
111.8	0.20187	0.13717	0.32994
111.9	0.21886	0.13672	0.3417
112	0.235	0.13593	0.35818
112.1	0.24984	0.13553	0.37956
112.2	0.263	0.13625	0.40569
112.3	0.27417	0.13871	0.43597
112.4	0.28316	0.1434	0.46947
112.5	0.28986	0.15057	0.50492
112.6	0.29431	0.16024	0.54088
112.7	0.29665	0.17214	0.57582
112.8	0.29715	0.18577	0.60823
112.9	0.29615	0.20044	0.63672
113	0.29404	0.21532	0.66012
113.1	0.2912	0.22957	0.67754
113.2	0.288	0.24237	0.68843
113.3	0.28474	0.25298	0.69262
113.4	0.28166	0.26075	0.6903
113.5	0.27888	0.26513	0.682
113.6	0.27644	0.26571	0.6685
113.7	0.27429	0.26226	0.65073
113.8	0.2723	0.25465	0.6297
113.9	0.27028	0.24295	0.60636
114	0.26808	0.22736	0.58156
114.1	0.26553	0.20826	0.55603
114.2	0.26254	0.18614	0.53042
114.3	0.25908	0.16157	0.50528
114.4	0.25515	0.1352	0.48112
114.5	0.2508	0.10764	0.45839
114.6	0.24612	0.07944	0.43748
114.7	0.2412	0.05107	0.4187
114.8	0.23612	0.02288	0.4022
114.9	0.23094	-0.00487	0.388
115	0.22567	-0.03199	0.37595
115.1	0.22026	-0.05829	0.36579
115.2	0.21459	-0.0836	0.35718
115.3	0.2085	-0.10761	0.34978
115.4	0.20181	-0.12988	0.34329
115.5	0.19433	-0.14981	0.33751
115.6	0.18592	-0.1666	0.33235
115.7	0.17651	-0.17935	0.32791
115.8	0.1661	-0.18712	0.32442
115.9	0.15481	-0.1891	0.32222
116	0.14285	-0.1847	0.32173
116.1	0.13055	-0.17367	0.32332
116.2	0.11825	-0.15622	0.3273
116.3	0.10637	-0.13299	0.33378
116.4	0.09526	-0.10506	0.34272
116.5	0.08524	-0.07382	0.35379
116.6	0.0765	-0.04084	0.36644
116.7	0.06912	-0.00776	0.37988
116.8	0.06307	0.02391	0.39311
116.9	0.05818	0.05283	0.405
117	0.05423	0.07796	0.41436
117.1	0.05092	0.09857	0.4201
117.2	0.04793	0.11427	0.42128
117.3	0.04496	0.125	0.41729
117.4	0.04178	0.13095	0.40787
117.5	0.03819	0.13257	0.39312
117.6	0.03404	0.13045	0.37354
117.7	0.02927	0.1253	0.34996
117.8	0.02385	0.11792	0.32347
117.9	0.0178	0.1091	0.2954
118	0.01124	0.09964	0.26724
118.1	0.00434	0.09025	0.24049
118.2	-0.00264	0.08154	0.21665
118.3	-0.00941	0.07402	0.19705
118.4	-0.01564	0.0681	0.18275
118.5	-0.02096	0.06414	0.17454
118.6	-0.02505	0.06239	0.17279
118.7	-0.02765	0.06304	0.17754
118.8	-0.02861	0.06613	0.18844
118.9	-0.0279	0.07153	0.20488
119	-0.02565	0.07893	0.226
119.1	-0.02209	0.0878	0.2508
119.2	-0.01751	0.09745	0.27819
119.3	-0.0122	0.10703	0.30702
119.4	-0.00643	0.11563	0.33613
119.5	-0.000342369	0.12231	0.36438
119.6	0.00603	0.12618	0.3907
119.7	0.01281	0.12646	0.41417
119.8	0.02026	0.12252	0.434
119.9	0.02871	0.1139	0.4496
120	0.0385	0.10039	0.4606
120.1	0.04991	0.082	0.46689
120.2	0.06308	0.05898	0.46863
120.3	0.07799	0.03184	0.46626
120.4	0.09442	0.00131	0.46046
120.5	0.11193	-0.03166	0.45208
120.6	0.12987	-0.06595	0.44205
120.7	0.14746	-0.10031	0.4313
120.8	0.16379	-0.13347	0.42068
120.9	0.17791	-0.16421	0.41093
121	0.18891	-0.19146	0.40261
121.1	0.19598	-0.21433	0.39616
121.2	0.19848	-0.23218	0.39181
121.3	0.19598	-0.24466	0.38968
121.4	0.1883	-0.25163	0.38967
121.5	0.17546	-0.25322	0.39156
121.6	0.15774	-0.24977	0.39496
121.7	0.1356	-0.24181	0.3993
121.8	0.10967	-0.23006	0.40391
121.9	0.08075	-0.21535	0.40798
122	0.04975	-0.19865	0.41065
122.1	0.01766	-0.18097	0.41108
122.2	-0.01452	-0.16334	0.40852
122.3	-0.04581	-0.14675	0.40238
122.4	-0.07531	-0.13214	0.39234
122.5	-0.10225	-0.12027	0.3783
122.6	-0.12597	-0.11174	0.36046
122.7	-0.146	-0.10694	0.3393
122.8	-0.162	-0.10599	0.31554
122.9	-0.1738	-0.10875	0.29006
123	-0.18141	-0.11486	0.26392
123.1	-0.18498	-0.12373	0.23822
123.2	-0.18483	-0.13457	0.21405
123.3	-0.18138	-0.14642	0.19247
123.4	-0.17517	-0.15825	0.17438
123.5	-0.16677	-0.16899	0.16048
123.6	-0.15679	-0.17767	0.15124
123.7	-0.14581	-0.18342	0.1468
123.8	-0.13437	-0.18559	0.14699
123.9	-0.12297	-0.18371	0.15134
124	-0.11201	-0.17756	0.15907
124.1	-0.10186	-0.16712	0.16922
124.2	-0.09278	-0.15257	0.18065
124.3	-0.08495	-0.13432	0.19222
124.4	-0.07846	-0.11295	0.20286
124.5	-0.0733	-0.0892	0.21161
124.6	-0.06936	-0.06393	0.21775
124.7	-0.06646	-0.03808	0.22081
124.8	-0.06434	-0.01261	0.22062
124.9	-0.06269	0.01158	0.21733
125	-0.06122	0.03374	0.21139
125.1	-0.05964	0.0533	0.20345
125.2	-0.05775	0.06998	0.19437
125.3	-0.05542	0.08376	0.18508
125.4	-0.05258	0.09484	0.17653
125.5	-0.04927	0.10364	0.16963
125.6	-0.04554	0.11065	0.16517
125.7	-0.04152	0.11645	0.16378
125.8	-0.0373	0.12159	0.1659
125.9	-0.03296	0.12656	0.17176
126	-0.02853	0.13177	0.18133
126.1	-0.02396	0.1375	0.19432
126.2	-0.01917	0.14391	0.21017
126.3	-0.01406	0.15103	0.22808
126.4	-0.0085	0.15878	0.24706
126.5	-0.00242	0.16696	0.26595
126.6	0.00427	0.17531	0.28358
126.7	0.01156	0.18347	0.29879
126.8	0.01942	0.19111	0.3106
126.9	0.02776	0.19782	0.31825
127	0.03642	0.20325	0.32137
127.1	0.04525	0.20706	0.31991
127.2	0.05406	0.20891	0.31426
127.3	0.06268	0.20852	0.30512
127.4	0.07095	0.2056	0.29348
127.5	0.07875	0.19989	0.28049
127.6	0.08595	0.1912	0.26738
127.7	0.09247	0.17947	0.25537
127.8	0.09824	0.16478	0.24557
127.9	0.1032	0.14746	0.23887
128	0.10731	0.12804	0.23596
128.1	0.11055	0.10723	0.23721
128.2	0.11294	0.08592	0.24273
128.3	0.11453	0.06507	0.25232
128.4	0.1154	0.04566	0.26556
128.5	0.11568	0.02865	0.28182
128.6	0.11553	0.01488	0.30029
128.7	0.11514	0.00505	0.32005
128.8	0.11473	-0.000371933	0.34014
128.9	0.11457	-0.00114	0.35954
129	0.11492	0.00271	0.37727
129.1	0.11608	0.01093	0.39235
129.2	0.11826	0.023	0.40392
129.3	0.12164	0.0382	0.41121
129.4	0.12628	0.05567	0.41368
129.5	0.13215	0.07443	0.41099
129.6	0.13911	0.09343	0.40308
129.7	0.14696	0.11157	0.39017
129.8	0.15548	0.12781	0.37276
129.9	0.16446	0.14114	0.35161
130	0.17371	0.15071	0.32761
130.1	0.1831	0.15581	0.3018
130.2	0.19252	0.15596	0.27519
130.3	0.20188	0.15086	0.24876
130.4	0.21111	0.14043	0.2234
130.5	0.22015	0.12474	0.19987
130.6	0.22893	0.10404	0.1788
130.7	0.23737	0.07872	0.16065
130.8	0.24536	0.04933	0.14579
130.9	0.25278	0.01656	0.13443
131	0.2595	-0.01873	0.12663
131.1	0.2654	-0.05555	0.12233
131.2	0.27037	-0.0928	0.12128
131.3	0.27432	-0.12925	0.12311
131.4	0.27721	-0.1636	0.12733
131.5	0.27903	-0.19451	0.13334
131.6	0.27988	-0.22068	0.14052
131.7	0.27988	-0.24088	0.14826
131.8	0.27927	-0.25406	0.15605
131.9	0.27829	-0.25941	0.16346
132	0.27718	-0.25643	0.1702
132.1	0.27618	-0.24497	0.17612
132.2	0.27546	-0.22528	0.18119
132.3	0.27511	-0.19801	0.18546
132.4	0.27514	-0.16417	0.18906
132.5	0.27545	-0.12511	0.19217
132.6	0.27589	-0.08248	0.195
132.7	0.27624	-0.03811	0.19776
132.8	0.27622	0.00607	0.20068
132.9	0.27558	0.04814	0.20394
133	0.27406	0.08636	0.2077
133.1	0.27148	0.11922	0.21204
133.2	0.26772	0.14555	0.21691
133.3	0.26274	0.1646	0.22213
133.4	0.2566	0.17602	0.22737
133.5	0.24947	0.17989	0.23214
133.6	0.24155	0.17661	0.2359
133.7	0.23312	0.16685	0.23803
133.8	0.22446	0.15152	0.23796
133.9	0.21588	0.13157	0.23519
134	0.20765	0.108	0.22941
134.1	0.2	0.08177	0.2205
134.2	0.19313	0.05374	0.20858
134.3	0.18713	0.02464	0.19407
134.4	0.18202	-0.00489	0.17763
134.5	0.17776	-0.0343	0.16011
134.6	0.17419	-0.06308	0.14255
134.7	0.17111	-0.09072	0.12603
134.8	0.16829	-0.1167	0.11163
134.9	0.16546	-0.1405	0.10025
135	0.1624	-0.16159	0.09257
135.1	0.15891	-0.17952	0.08899
135.2	0.1549	-0.19388	0.0896
135.3	0.15036	-0.20435	0.0942
135.4	0.14544	-0.21073	0.10232
135.5	0.14037	-0.21287	0.11328
135.6	0.13548	-0.21075	0.12624
135.7	0.13113	-0.20439	0.14028
135.8	0.12764	-0.19392	0.15447
135.9	0.12527	-0.1796	0.16795
136	0.12419	-0.16181	0.17998
136.1	0.12441	-0.14111	0.18998
136.2	0.12577	-0.11825	0.1975
136.3	0.12795	-0.0942	0.20232
136.4	0.13046	-0.07014	0.20432
136.5	0.13272	-0.04736	0.20359
136.6	0.13402	-0.02726	0.20037
136.7	0.1337	-0.01117	0.19508
136.8	0.13112	-0.000297546	0.18828
136.9	0.12576	0.00441	0.1807
137	0.1173	0.00233	0.17311
137.1	0.10563	-0.00674	0.16633
137.2	0.09089	-0.02259	0.16107
137.3	0.0735	-0.04461	0.15793
137.4	0.05411	-0.07178	0.15731
137.5	0.03363	-0.10279	0.15937
137.6	0.01307	-0.13603	0.16406
137.7	-0.00645	-0.16978	0.1711
137.8	-0.02391	-0.20229	0.18003
137.9	-0.03839	-0.23198	0.19029
138	-0.04923	-0.25749	0.20124
138.1	-0.05605	-0.27787	0.21229
138.2	-0.05873	-0.29259	0.22292
138.3	-0.05745	-0.30157	0.23277
138.4	-0.05259	-0.30514	0.24163
138.5	-0.04474	-0.30392	0.24947
138.6	-0.03462	-0.29874	0.25643
138.7	-0.02308	-0.29049	0.26276
138.8	-0.01097	-0.28004	0.26873
138.9	0.000852585	-0.26812	0.27458
139	0.0116	-0.25532	0.28047
139.1	0.0206	-0.24207	0.28642
139.2	0.02734	-0.22864	0.29232
139.3	0.03147	-0.21518	0.29794
139.4	0.03281	-0.2018	0.30298
139.5	0.0314	-0.18854	0.30709
139.6	0.02747	-0.17549	0.30989
139.7	0.02143	-0.16275	0.31105
139.8	0.01381	-0.15053	0.3103
139.9	0.00525	-0.13908	0.30745
140	-0.00358	-0.12878	0.30246
140.1	-0.01203	-0.12001	0.29541
140.2	-0.01951	-0.1132	0.28656
140.3	-0.0256	-0.1087	0.27629
140.4	-0.03003	-0.10672	0.26507
140.5	-0.03272	-0.10731	0.25338
140.6	-0.03378	-0.1103	0.24163
140.7	-0.03345	-0.11534	0.23016
140.8	-0.03207	-0.12188	0.21918
140.9	-0.03003	-0.12923	0.20877
141	-0.02769	-0.13659	0.1989
141.1	-0.02536	-0.14313	0.1894
141.2	-0.02323	-0.14802	0.18008
141.3	-0.02139	-0.15052	0.17071
141.4	-0.01983	-0.1501	0.1611
141.5	-0.01849	-0.14646	0.15112
141.6	-0.01726	-0.13955	0.14071
141.7	-0.01599	-0.12959	0.12992
141.8	-0.01458	-0.11699	0.11884
141.9	-0.01291	-0.10231	0.10764
142	-0.01094	-0.08615	0.09647
142.1	-0.00863	-0.06918	0.0855
142.2	-0.00602	-0.05199	0.07483
142.3	-0.00321	-0.03517	0.06455
142.4	-0.000327746	-0.01918	0.05465
142.5	0.00247	-0.00438	0.04514
142.6	0.005	0.00901	0.036
142.7	0.00712	0.02095	0.02722
142.8	0.00873	0.03153	0.01884
142.9	0.00981	0.04099	0.01092
143	0.01043	0.04966	0.00352
143.1	0.01072	0.05784	-0.0033
143.2	0.01091	0.06578	-0.0095
143.3	0.01129	0.0736	-0.01509
143.4	0.01222	0.08128	-0.02011
143.5	0.01409	0.08861	-0.02461
143.6	0.0173	0.09531	-0.02862
143.7	0.02219	0.10106	-0.0321
143.8	0.02904	0.10558	-0.0349
143.9	0.03804	0.10869	-0.03678
144	0.04926	0.11034	-0.03733
144.1	0.06265	0.11063	-0.03603
144.2	0.07811	0.10976	-0.03229
144.3	0.09545	0.10807	-0.02553
144.4	0.11441	0.106	-0.01529
144.5	0.13471	0.10409	-0.00132
144.6	0.156	0.10294	0.01635
144.7	0.17784	0.10318	0.03739
144.8	0.19978	0.10541	0.06115
144.9	0.22127	0.11015	0.08677
145	0.24176	0.11778	0.11322
145.1	0.2607	0.12853	0.13943
145.2	0.27755	0.1425	0.16436
145.3	0.29185	0.15962	0.18713
145.4	0.3032	0.17974	0.20698
145.5	0.31131	0.2026	0.22341
145.6	0.31604	0.22786	0.23609
145.7	0.31736	0.2551	0.24494
145.8	0.31543	0.28385	0.25
145.9	0.3106	0.31354	0.25142
146	0.30338	0.34352	0.24939
146.1	0.2944	0.37308	0.24415
146.2	0.28444	0.40142	0.23594
146.3	0.2743	0.42768	0.22508
146.4	0.26481	0.45097	0.21199
146.5	0.25672	0.47043	0.19719
146.6	0.25064	0.4853	0.18131
146.7	0.24704	0.49493	0.16504
146.8	0.24618	0.49895	0.14904
146.9	0.24811	0.49721	0.13392
147	0.25274	0.4899	0.12014
147.1	0.25978	0.4775	0.108
147.2	0.26885	0.46084	0.09762
147.3	0.27944	0.44105	0.08895
147.4	0.29098	0.41948	0.08182
147.5	0.30285	0.39765	0.07599
147.6	0.31444	0.37708	0.07114
147.7	0.32518	0.35917	0.06694
147.8	0.33458	0.34508	0.063
147.9	0.34225	0.33558	0.05893
148	0.34795	0.33104	0.0543
148.1	0.35154	0.33137	0.04871
148.2	0.353	0.33609	0.0418
148.3	0.35242	0.34437	0.0333
148.4	0.34995	0.35511	0.02306
148.5	0.34583	0.36706	0.0111
148.6	0.3403	0.37889	-0.00238
148.7	0.33366	0.38926	-0.01703
148.8	0.32615	0.39692	-0.03229
148.9	0.31804	0.40076	-0.04749
149	0.30954	0.39991	-0.06191
149.1	0.30084	0.39378	-0.07481
149.2	0.2921	0.38213	-0.08552
149.3	0.28346	0.36513	-0.09348
149.4	0.27504	0.34334	-0.09826
149.5	0.26697	0.31769	-0.09957
149.6	0.25935	0.28938	-0.09724
149.7	0.25231	0.25983	-0.09122
149.8	0.24592	0.23053	-0.08159
149.9	0.24024	0.20289	-0.06855
150	0.23523	0.17821	-0.05245
150.1	0.23076	0.15752	-0.0338
150.2	0.22664	0.14157	-0.01324
150.3	0.22259	0.13079	0.00849
150.4	0.21833	0.12534	0.03058
150.5	0.21354	0.12512	0.05219
150.6	0.20797	0.12981	0.07246
150.7	0.20143	0.1389	0.09061
150.8	0.19387	0.15173	0.10594
150.9	0.1854	0.16751	0.11791
151	0.1763	0.18537	0.12618
151.1	0.167	0.20438	0.13063
151.2	0.15805	0.22356	0.13139
151.3	0.15006	0.24196	0.1288
151.4	0.14366	0.25863	0.12339
151.5	0.1394	0.27276	0.11582
151.6	0.13774	0.28368	0.10686
151.7	0.13897	0.29095	0.09728
151.8	0.14321	0.29435	0.08788
151.9	0.15032	0.29384	0.07938
152	0.15996	0.28956	0.07244
152.1	0.17157	0.28177	0.06758
152.2	0.18442	0.27084	0.06524
152.3	0.19768	0.25723	0.06572
152.4	0.21048	0.24147	0.06919
152.5	0.22203	0.22415	0.07567
152.6	0.23166	0.20592	0.0851
152.7	0.23888	0.18747	0.0973
152.8	0.2434	0.16945	0.112
152.9	0.24512	0.15247	0.1289
153	0.24417	0.13704	0.1476
153.1	0.24083	0.12351	0.16757
153.2	0.23553	0.11209	0.18819
153.3	0.22882	0.10287	0.20871
153.4	0.22134	0.09583	0.22836
153.5	0.21375	0.09089	0.24637
153.6	0.2067	0.08796	0.2621
153.7	0.20081	0.0869	0.2751
153.8	0.19656	0.08758	0.28516
153.9	0.19435	0.08985	0.2923
154	0.19438	0.09354	0.29678
154.1	0.19672	0.09846	0.29903
154.2	0.20124	0.10439	0.29959
154.3	0.20763	0.11113	0.29906
154.4	0.21541	0.11849	0.298
154.5	0.22399	0.1263	0.29692
154.6	0.23268	0.13443	0.29624
154.7	0.24084	0.14281	0.29627
154.8	0.24784	0.15145	0.29721
154.9	0.25319	0.16041	0.2992
155	0.25653	0.16982	0.3023
155.1	0.25763	0.17985	0.30645
155.2	0.25636	0.19071	0.31157
155.3	0.25272	0.20257	0.31748
155.4	0.24672	0.21558	0.32399
155.5	0.23842	0.2298	0.33092
155.6	0.22787	0.24519	0.33806
155.7	0.21513	0.26157	0.34526
155.8	0.20026	0.27859	0.3523
155.9	0.1834	0.29575	0.35901
156	0.16473	0.31235	0.36515
156.1	0.14453	0.3276	0.37048
156.2	0.12319	0.34067	0.37471
156.3	0.10119	0.35079	0.37754
156.4	0.0791	0.35738	0.37865
156.5	0.05751	0.36006	0.37779
156.6	0.03703	0.35871	0.37474
156.7	0.01826	0.35345	0.36941
156.8	0.00171	0.34461	0.3618
156.9	-0.01222	0.33265	0.35202
157	-0.02325	0.3181	0.34033
157.1	-0.03126	0.30152	0.32711
157.2	-0.03631	0.28347	0.31287
157.3	-0.03856	0.2645	0.29818
157.4	-0.03828	0.24514	0.28368
157.5	-0.03579	0.22592	0.26998
157.6	-0.03139	0.20733	0.25765
157.7	-0.02532	0.18981	0.24714
157.8	-0.01774	0.1737	0.23872
157.9	-0.00868	0.15927	0.23247
158	0.00188	0.14668	0.22825
158.1	0.01405	0.13601	0.22577
158.2	0.0279	0.12724	0.22461
158.3	0.04349	0.1203	0.22432
158.4	0.06074	0.11505	0.22443
158.5	0.07946	0.11132	0.22452
158.6	0.09931	0.10885	0.22421
158.7	0.11983	0.10736	0.22324
158.8	0.1404	0.1065	0.22143
158.9	0.16032	0.1059	0.21873
159	0.17887	0.10524	0.21524
159.1	0.19532	0.10424	0.21121
159.2	0.20901	0.10274	0.20711
159.3	0.21942	0.10067	0.20357
159.4	0.22619	0.0981	0.20138
159.5	0.22917	0.09516	0.20145
159.6	0.22839	0.09202	0.2047
159.7	0.22409	0.08888	0.21198
159.8	0.21665	0.08594	0.22397
159.9	0.20659	0.08341	0.24108
160	0.19449	0.08153	0.26341
160.1	0.18098	0.08057	0.29069
160.2	0.16671	0.08083	0.32225
160.3	0.15231	0.08266	0.35707
160.4	0.13839	0.08639	0.3938
160.5	0.12551	0.09237	0.43084
160.6	0.11418	0.10084	0.46645
160.7	0.10486	0.11195	0.4989
160.8	0.09795	0.12565	0.52655
160.9	0.09379	0.14177	0.54805
161	0.09259	0.15991	0.56242
161.1	0.09451	0.17956	0.5691
161.2	0.09953	0.20006	0.56799
161.3	0.10752	0.2207	0.55943
161.4	0.11825	0.24077	0.54412
161.5	0.13136	0.25958	0.52305
161.6	0.14645	0.27656	0.49741
161.7	0.16308	0.29123	0.46855
161.8	0.18078	0.30326	0.43785
161.9	0.1991	0.31248	0.40665
162	0.21758	0.31885	0.37618
162.1	0.23579	0.32249	0.34746
162.2	0.25326	0.32364	0.32121
162.3	0.26953	0.32271	0.29788
162.4	0.28414	0.32022	0.27754
162.5	0.29664	0.31676	0.25996
162.6	0.30662	0.313	0.24468
162.7	0.31375	0.30957	0.23105
162.8	0.31782	0.30706	0.21841
162.9	0.31877	0.30597	0.20613
163	0.31672	0.30664	0.19372
163.1	0.31198	0.30927	0.18087
163.2	0.30503	0.31387	0.16747
163.3	0.29647	0.32026	0.15361
163.4	0.28701	0.32813	0.13952
163.5	0.27739	0.33699	0.12555
163.6	0.26833	0.34622	0.11209
163.7	0.2605	0.35512	0.09958
163.8	0.25446	0.36292	0.08844
163.9	0.25062	0.36886	0.07908
164	0.24924	0.37222	0.07187
164.1	0.25044	0.37243	0.0671
164.2	0.25417	0.36908	0.06496
164.3	0.26028	0.36199	0.06548
164.4	0.26852	0.35124	0.06848
164.5	0.27857	0.33716	0.07357
164.6	0.29006	0.32028	0.08016
164.7	0.30259	0.30132	0.08746
164.8	0.31573	0.28109	0.0946
164.9	0.32903	0.26041	0.10064
165	0.34208	0.24007	0.10469
165.1	0.35446	0.22077	0.10591
165.2	0.36583	0.2031	0.10368
165.3	0.37587	0.18753	0.0976
165.4	0.38434	0.17443	0.08759
165.5	0.39105	0.16411	0.07383
165.6	0.39588	0.15684	0.05685
165.7	0.39878	0.1528	0.03735
165.8	0.39974	0.15212	0.01623
165.9	0.39881	0.15483	-0.00555
166	0.39601	0.16088	-0.02706
166.1	0.39138	0.17011	-0.0474
166.2	0.38492	0.18231	-0.06574
166.3	0.37662	0.19719	-0.08136
166.4	0.36645	0.21436	-0.09361
166.5	0.35444	0.23336	-0.10197
166.6	0.34062	0.2536	-0.10603
166.7	0.32513	0.27437	-0.10553
166.8	0.30816	0.29483	-0.10041
166.9	0.28999	0.31412	-0.09081
167	0.27094	0.33134	-0.07709
167.1	0.25137	0.3457	-0.05978
167.2	0.23171	0.35654	-0.03963
167.3	0.21236	0.36343	-0.0175
167.4	0.19375	0.3662	0.00566
167.5	0.17632	0.36499	0.02886
167.6	0.16047	0.36026	0.05117
167.7	0.14659	0.35272	0.07178
167.8	0.13505	0.34332	0.09003
167.9	0.12613	0.33311	0.10547
168	0.12007	0.32314	0.11786
168.1	0.11705	0.31432	0.12716
168.2	0.11714	0.30738	0.13348
168.3	0.12036	0.30275	0.13702
168.4	0.12662	0.30063	0.13802
168.5	0.13577	0.30091	0.1367
168.6	0.14751	0.30327	0.1332
168.7	0.16146	0.30717	0.12762
168.8	0.17711	0.31192	0.11998
168.9	0.19387	0.31679	0.1103
169	0.21105	0.32099	0.09865
169.1	0.228	0.32384	0.08517
169.2	0.24407	0.32474	0.07011
169.3	0.25875	0.32323	0.05379
169.4	0.27168	0.31904	0.03656
169.5	0.28269	0.31203	0.01882
169.6	0.29179	0.30219	0.000926971
169.7	0.29914	0.28962	-0.01679
169.8	0.30502	0.27455	-0.03408
169.9	0.30975	0.25729	-0.05072
170	0.31363	0.23824	-0.06655
170.1	0.31693	0.21792	-0.08145
170.2	0.31982	0.19687	-0.09536
170.3	0.32235	0.17567	-0.10829
170.4	0.32447	0.15489	-0.12026
170.5	0.32602	0.13505	-0.13129
170.6	0.32678	0.11663	-0.1414
170.7	0.32654	0.10003	-0.15053
170.8	0.32511	0.08558	-0.15859
170.9	0.32239	0.07353	-0.16544
171	0.31837	0.06405	-0.17088
171.1	0.31312	0.05725	-0.17469
171.2	0.30677	0.05315	-0.17666
171.3	0.29953	0.0517	-0.17658
171.4	0.29159	0.05276	-0.17434
171.5	0.28316	0.05611	-0.1699
171.6	0.27443	0.06142	-0.16335
171.7	0.26557	0.0683	-0.15489
171.8	0.25672	0.07628	-0.14485
171.9	0.248	0.08487	-0.13367
172	0.23953	0.09352	-0.12193
172.1	0.2314	0.10175	-0.11024
172.2	0.22367	0.10913	-0.09926
172.3	0.21639	0.11531	-0.08957
172.4	0.20953	0.12011	-0.08164
172.5	0.20304	0.12343	-0.07572
172.6	0.19686	0.12534	-0.07185
172.7	0.19088	0.12598	-0.06982
172.8	0.18501	0.12556	-0.06918
172.9	0.17917	0.12431	-0.06932
173	0.17329	0.12248	-0.06949
173.1	0.16731	0.12029	-0.06888
173.2	0.16115	0.11791	-0.06672
173.3	0.15477	0.11541	-0.06231
173.4	0.1481	0.11281	-0.0551
173.5	0.14114	0.11001	-0.04472
173.6	0.13391	0.10687	-0.03101
173.7	0.12647	0.10319	-0.01404
173.8	0.11891	0.09877	0.00585
173.9	0.11134	0.09344	0.02807
174	0.10385	0.08712	0.05184
174.1	0.09658	0.0798	0.07619
174.2	0.08963	0.0716	0.10003
174.3	0.08314	0.06272	0.12227
174.4	0.07721	0.05346	0.14188
174.5	0.07194	0.0442	0.158
174.6	0.06738	0.03529	0.17005
174.7	0.06358	0.02711	0.1777
174.8	0.06056	0.01996	0.18094
174.9	0.05833	0.01409	0.18001
175	0.05686	0.00963	0.17537
175.1	0.05614	0.00664	0.16761
175.2	0.05612	0.0051	0.15744
175.3	0.05672	0.00494	0.14552
175.4	0.05786	0.00602	0.13248
175.5	0.05941	0.00815	0.11882
175.6	0.06124	0.01109	0.10494
175.7	0.06317	0.01457	0.0911
175.8	0.06503	0.01832	0.07744
175.9	0.06664	0.02212	0.064
176	0.06788	0.02581	0.05075
176.1	0.06865	0.02939	0.0376
176.2	0.06891	0.03299	0.02439
176.3	0.0687	0.03687	0.01098
176.4	0.06809	0.04136	-0.00276
176.5	0.06717	0.04681	-0.01683
176.6	0.06602	0.05348	-0.03116
176.7	0.0647	0.06152	-0.0455
176.8	0.06322	0.07092	-0.05952
176.9	0.0615	0.08151	-0.07279
177	0.05941	0.09304	-0.08488
177.1	0.05681	0.10516	-0.09538
177.2	0.05353	0.11748	-0.10397
177.3	0.04948	0.12963	-0.11044
177.4	0.04462	0.1413	-0.11472
177.5	0.03897	0.15226	-0.11685
177.6	0.03268	0.16238	-0.11699
177.7	0.02598	0.17166	-0.11537
177.8	0.0192	0.18016	-0.11228
177.9	0.01277	0.18805	-0.10799
178	0.00713	0.19549	-0.10275
178.1	0.00273	0.20264	-0.09676
178.2	-8.42412e-05	0.20964	-0.09013
178.3	-0.00107	0.21656	-0.08288
178.4	-0.000153859	0.22344	-0.07498
178.5	0.00256	0.23024	-0.06636
178.6	0.00681	0.23677	-0.05694
178.7	0.01221	0.24271	-0.04668
178.8	0.01825	0.24756	-0.03558
178.9	0.0244	0.25071	-0.02367
179	0.03018	0.25143	-0.01104
179.1	0.03515	0.24901	0.00217
179.2	0.03903	0.24283	0.0158
179.3	0.04164	0.23244	0.02961
179.4	0.04294	0.21765	0.04334
179.5	0.043	0.19858	0.05665
179.6	0.04195	0.17566	0.06918
179.7	0.03998	0.14961	0.08054
179.8	0.03732	0.12142	0.09038
179.9	0.03421	0.0923	0.09842
180	0.03093	0.06355	0.10446
180.1	0.02776	0.0365	0.1084
180.2	0.025	0.01241	0.11022
180.3	0.02298	-0.00761	0.10999
180.4	0.02203	-0.02264	0.10788
180.5	0.02247	-0.03209	0.10412
180.6	0.02458	-0.03568	0.09902
180.7	0.02857	-0.03351	0.09299
180.8	0.0346	-0.02602	0.08649
180.9	0.04273	-0.01397	0.08005
181	0.05297	0.00163	0.07423
181.1	0.06526	0.01965	0.06954
181.2	0.07947	0.03891	0.06644
181.3	0.09538	0.05826	0.06527
181.4	0.11266	0.07664	0.06624
181.5	0.13085	0.09311	0.06938
181.6	0.14936	0.10681	0.07454
181.7	0.16748	0.11703	0.08141
181.8	0.18445	0.1232	0.08952
181.9	0.19952	0.12486	0.0983
182	0.212	0.12175	0.10715
182.1	0.22141	0.11381	0.11549
182.2	0.22744	0.10119	0.12283
182.3	0.23008	0.08424	0.12882
182.4	0.22953	0.06353	0.13329
182.5	0.22623	0.03983	0.13626
182.6	0.22074	0.01403	0.13798
182.7	0.21374	-0.01291	0.13888
182.8	0.20589	-0.03997	0.13955
182.9	0.19782	-0.0662	0.14067
183	0.19005	-0.09071	0.14292
183.1	0.18299	-0.11277	0.14694
183.2	0.17698	-0.13179	0.15321
183.3	0.17226	-0.14736	0.16201
183.4	0.16902	-0.15921	0.1734
183.5	0.16742	-0.16721	0.18716
183.6	0.16756	-0.17134	0.20288
183.7	0.16952	-0.17168	0.21992
183.8	0.17329	-0.16835	0.23754
183.9	0.17879	-0.16158	0.25493
184	0.18586	-0.15165	0.27129
184.1	0.19422	-0.13889	0.28592
184.2	0.2035	-0.12377	0.29821
184.3	0.21325	-0.10679	0.30774
184.4	0.22294	-0.08856	0.3142
184.5	0.23202	-0.0698	0.31745
184.6	0.23993	-0.0513	0.31748
184.7	0.2462	-0.0339	0.31438
184.8	0.25049	-0.01848	0.30836
184.9	0.25265	-0.00584	0.29969
185	0.25272	0.0033	0.28873
185.1	0.25096	0.00844	0.27592
185.2	0.2478	0.00927	0.26176
185.3	0.24375	0.00575	0.24682
185.4	0.23935	-0.00192	0.23168
185.5	0.23507	-0.01334	0.21691
185.6	0.23123	-0.02787	0.203
185.7	0.22795	-0.04473	0.19034
185.8	0.22523	-0.06296	0.1792
185.9	0.22293	-0.08148	0.16974
186	0.22092	-0.09908	0.16202
186.1	0.2191	-0.11448	0.15609
186.2	0.21746	-0.12641	0.15196
186.3	0.21608	-0.13368	0.14966
186.4	0.21513	-0.13529	0.14924
186.5	0.21481	-0.13049	0.15079
186.6	0.21535	-0.11894	0.15439
186.7	0.21695	-0.10071	0.16009
186.8	0.21977	-0.07632	0.16793
186.9	0.22385	-0.04671	0.17787
187	0.22908	-0.0132	0.18979
187.1	0.23525	0.02267	0.2035
187.2	0.24198	0.05918	0.21873
187.3	0.24878	0.09456	0.23506
187.4	0.25509	0.12711	0.25198
187.5	0.2603	0.15532	0.26888
187.6	0.26379	0.17793	0.28513
187.7	0.26503	0.19405	0.30019
187.8	0.26353	0.20317	0.31362
187.9	0.25894	0.20517	0.32513
188	0.25103	0.20029	0.33466
188.1	0.23979	0.18909	0.34224
188.2	0.22536	0.1724	0.34806
188.3	0.2081	0.15121	0.35231
188.4	0.18851	0.12663	0.3552
188.5	0.16722	0.09982	0.35689
188.6	0.1449	0.07191	0.35749
188.7	0.12225	0.04396	0.35706
188.8	0.09987	0.01691	0.35563
188.9	0.07826	-0.00845	0.35322
189	0.05774	-0.03148	0.34982
189.1	0.03845	-0.05173	0.34543
189.2	0.02037	-0.06897	0.34001
189.3	0.00337	-0.08321	0.33355
189.4	-0.01279	-0.09469	0.32605
189.5	-0.02833	-0.10387	0.31761
189.6	-0.04347	-0.11135	0.3084
189.7	-0.05834	-0.1179	0.29868
189.8	-0.07292	-0.12432	0.28874
189.9	-0.0871	-0.13142	0.27893
190	-0.10062	-0.13993	0.26959
190.1	-0.11311	-0.15044	0.26099
190.2	-0.12415	-0.16335	0.25335
190.3	-0.13331	-0.1788	0.24677
190.4	-0.14022	-0.19667	0.24125
190.5	-0.1446	-0.21651	0.23666
190.6	-0.14633	-0.23754	0.23285
190.7	-0.14549	-0.25874	0.22963
190.8	-0.14236	-0.27884	0.22681
190.9	-0.13743	-0.29651	0.22422
191	-0.13132	-0.3104	0.22177
191.1	-0.12472	-0.31935	0.21938
191.2	-0.11834	-0.32242	0.21708
191.3	-0.11284	-0.31901	0.2149
191.4	-0.10876	-0.30889	0.21293
191.5	-0.10652	-0.2922	0.2113
191.6	-0.10636	-0.26944	0.21021
191.7	-0.10835	-0.24144	0.20986
191.8	-0.11244	-0.20929	0.21054
191.9	-0.11838	-0.17427	0.21251
192	-0.12584	-0.1378	0.21604
192.1	-0.13436	-0.10134	0.22138
192.2	-0.14342	-0.06629	0.22874
192.3	-0.15246	-0.03391	0.23835
192.4	-0.16088	-0.00528	0.25036
192.5	-0.1681	0.01877	0.26488
192.6	-0.17358	0.03765	0.28199
192.7	-0.1768	0.05106	0.30165
192.8	-0.17736	0.05897	0.32373
192.9	-0.1749	0.06165	0.34801
193	-0.16919	0.05961	0.37412
193.1	-0.16008	0.05356	0.40165
193.2	-0.14754	0.04438	0.43014
193.3	-0.13164	0.03305	0.45912
193.4	-0.11261	0.02061	0.48821
193.5	-0.0908	0.00806	0.51701
193.6	-0.06675	-0.00363	0.54516
193.7	-0.04114	-0.01361	0.57223
193.8	-0.01478	-0.02123	0.59774
193.9	0.01138	-0.02603	0.62114
194	0.03635	-0.02782	0.64183
194.1	0.05914	-0.02667	0.6592
194.2	0.07883	-0.02291	0.67264
194.3	0.09471	-0.01709	0.68165
194.4	0.10632	-0.00997	0.68581
194.5	0.11346	-0.00235	0.68487
194.6	0.11624	0.00491	0.67873
194.7	0.11499	0.01108	0.66748
194.8	0.1102	0.01547	0.65132
194.9	0.10237	0.01755	0.63052
195	0.09195	0.01685	0.6054
195.1	0.07927	0.01301	0.57628
195.2	0.06452	0.00578	0.54353
195.3	0.04781	-0.00496	0.5076
195.4	0.02923	-0.01915	0.46905
195.5	0.00888	-0.03655	0.42856
195.6	-0.01302	-0.0567	0.3869
195.7	-0.0361	-0.07892	0.34495
195.8	-0.05981	-0.10235	0.30355
195.9	-0.08344	-0.12599	0.26354
196	-0.10608	-0.14875	0.22562
196.1	-0.12676	-0.16954	0.1904
196.2	-0.14446	-0.18734	0.15831
196.3	-0.1582	-0.20132	0.12963
196.4	-0.16721	-0.21085	0.1045
196.5	-0.17097	-0.2156	0.08291
196.6	-0.1693	-0.21551	0.06479
196.7	-0.1624	-0.21075	0.04998
196.8	-0.15083	-0.20168	0.03828
196.9	-0.13546	-0.18873	0.02944
197	-0.11738	-0.17233	0.02322
197.1	-0.0978	-0.15287	0.01937
197.2	-0.07797	-0.13062	0.01771
197.3	-0.05907	-0.10576	0.01816
197.4	-0.04216	-0.07839	0.02072
197.5	-0.02809	-0.04857	0.02546
197.6	-0.01744	-0.01637	0.0325
197.7	-0.01052	0.01808	0.04196
197.8	-0.00734	0.05457	0.05391
197.9	-0.00759	0.09277	0.06833
198	-0.0107	0.13228	0.08508
198.1	-0.01588	0.17257	0.10385
198.2	-0.02217	0.21304	0.12417
198.3	-0.02853	0.25304	0.14538
198.4	-0.03391	0.29186	0.16671
198.5	-0.03735	0.32877	0.18729
198.6	-0.03806	0.36306	0.20627
198.7	-0.03549	0.39404	0.22289
198.8	-0.02937	0.42109	0.2366
198.9	-0.01971	0.44364	0.24709
199	-0.00686	0.46128	0.25435
199.1	0.00859	0.47369	0.25864
199.2	0.02581	0.48074	0.26049
199.3	0.04385	0.48247	0.26061
199.4	0.06169	0.47906	0.2598
199.5	0.07838	0.47085	0.25885
199.6	0.0931	0.45828	0.25849
199.7	0.10523	0.44188	0.25929
[truncated: 4,703 more rows]

## Sheet: 2b
	Holding pH=7.4
time (ms)	control	100 nM JNJ-67869386	wash 1	wash 2
0	0.2477	-0.23723	-0.09777	-0.22447
0.10001	0.23606	-0.24959	-0.09156	-0.20056
0.2	0.22411	-0.25994	-0.08709	-0.17358
0.3	0.21197	-0.26784	-0.08477	-0.14471
0.39999	0.19991	-0.27303	-0.08485	-0.11526
0.5	0.18837	-0.27543	-0.08741	-0.08663
0.60001	0.17783	-0.2752	-0.09232	-0.0602
0.7	0.16884	-0.27265	-0.09918	-0.0372
0.8	0.16184	-0.26825	-0.1074	-0.01871
0.89999	0.15717	-0.26254	-0.11614	-0.0055
1	0.15497	-0.2561	-0.12439	0.00191
1.10001	0.15523	-0.24944	-0.13109	0.00337
1.2	0.15774	-0.24304	-0.13518	-0.000900904
1.3	0.16216	-0.23724	-0.13575	-0.01037
1.39999	0.168	-0.23232	-0.1321	-0.02415
1.5	0.1747	-0.2285	-0.12387	-0.04109
1.60001	0.18163	-0.22598	-0.11109	-0.05987
1.7	0.18816	-0.22494	-0.09419	-0.07904
1.8	0.19373	-0.22554	-0.07395	-0.09713
1.89999	0.19781	-0.22791	-0.05144	-0.11283
2	0.20004	-0.23212	-0.02793	-0.12498
2.10001	0.20015	-0.23819	-0.00476	-0.13277
2.2	0.19803	-0.24602	0.01672	-0.13569
2.3	0.19366	-0.25542	0.03525	-0.13362
2.39999	0.18712	-0.26613	0.04976	-0.12677
2.5	0.17851	-0.27779	0.05939	-0.11562
2.60001	0.16794	-0.28996	0.06354	-0.10088
2.7	0.15552	-0.30218	0.06192	-0.08336
2.8	0.14137	-0.31393	0.05457	-0.06394
2.89999	0.12559	-0.32473	0.04183	-0.04349
3	0.10833	-0.33411	0.02438	-0.02283
3.10001	0.08979	-0.34171	0.00317	-0.00272
3.2	0.07023	-0.34725	-0.02063	0.01619
3.3	0.04999	-0.35057	-0.04576	0.03333
3.39999	0.02948	-0.35166	-0.07087	0.04827
3.5	0.00916	-0.35064	-0.09463	0.06065
3.60001	-0.01053	-0.34779	-0.11581	0.07017
3.7	-0.02917	-0.34352	-0.1333	0.07663
3.8	-0.04643	-0.33834	-0.14621	0.07989
3.89999	-0.06203	-0.33284	-0.15389	0.07991
4	-0.07577	-0.32757	-0.15596	0.07677
4.10001	-0.08753	-0.32306	-0.15229	0.07067
4.2	-0.09725	-0.31966	-0.14302	0.06191
4.3	-0.10493	-0.31756	-0.12854	0.05088
4.39999	-0.11059	-0.31671	-0.10944	0.03797
4.5	-0.11428	-0.31684	-0.08653	0.02356
4.60001	-0.11609	-0.31745	-0.06075	0.00804
4.7	-0.11605	-0.31789	-0.03314	-0.00818
4.8	-0.11422	-0.31741	-0.00478	-0.02468
4.89999	-0.11058	-0.31531	0.02328	-0.04098
5	-0.10509	-0.31098	0.05003	-0.0566
5.10001	-0.09768	-0.30405	0.07455	-0.07098
5.2	-0.0883	-0.29441	0.09601	-0.08359
5.3	-0.07695	-0.2822	0.11371	-0.09391
5.39999	-0.0637	-0.26783	0.12709	-0.10146
5.5	-0.04876	-0.2519	0.13569	-0.10586
5.60001	-0.03245	-0.23513	0.13917	-0.10682
5.7	-0.01517	-0.2183	0.13733	-0.10425
5.8	0.00263	-0.20222	0.13011	-0.09822
5.89999	0.02052	-0.18762	0.11762	-0.08898
6	0.03813	-0.17518	0.10017	-0.077
6.10001	0.05515	-0.16538	0.0783	-0.0629
6.2	0.0714	-0.15851	0.05269	-0.04742
6.3	0.08678	-0.15465	0.02418	-0.03136
6.39999	0.10124	-0.15362	-0.00628	-0.01552
6.5	0.11478	-0.15508	-0.03772	-0.000615438
6.60001	0.12743	-0.15852	-0.06917	0.01271
6.7	0.13917	-0.16335	-0.09975	0.02396
6.8	0.15	-0.16893	-0.12871	0.03277
6.89999	0.15986	-0.17458	-0.15549	0.03894
7	0.16866	-0.17962	-0.17976	0.04241
7.10001	0.17631	-0.18337	-0.20137	0.04325
7.2	0.18272	-0.18515	-0.22039	0.04163
7.3	0.18783	-0.18432	-0.23698	0.03781
7.39999	0.19158	-0.18027	-0.25144	0.03202
7.5	0.19391	-0.17249	-0.26405	0.0245
7.60001	0.19477	-0.16063	-0.27506	0.01543
7.7	0.19407	-0.14452	-0.28467	0.00489
7.8	0.19168	-0.12428	-0.29293	-0.00713
7.89999	0.18747	-0.1003	-0.29983	-0.0207
8	0.18128	-0.0733	-0.30523	-0.03603
8.10001	0.17296	-0.04424	-0.30901	-0.05332
8.2	0.16244	-0.0143	-0.31097	-0.07281
8.3	0.14967	0.01529	-0.31102	-0.09461
8.39999	0.13476	0.04326	-0.3091	-0.11871
8.5	0.11792	0.06848	-0.30526	-0.14483
8.60001	0.09952	0.08993	-0.29968	-0.17241
8.7	0.08006	0.1068	-0.29263	-0.20063
8.8	0.06015	0.11852	-0.28444	-0.22839
8.89999	0.0405	0.12478	-0.2755	-0.25447
9	0.02186	0.12557	-0.26613	-0.27758
9.10001	0.00498	0.12114	-0.25666	-0.29652
9.2	-0.00941	0.11199	-0.24733	-0.31027
9.3	-0.02064	0.09885	-0.23838	-0.31813
9.39999	-0.02815	0.08256	-0.23003	-0.3197
9.5	-0.03148	0.06409	-0.22254	-0.31497
9.60001	-0.03029	0.04442	-0.2162	-0.30423
9.7	-0.0244	0.0245	-0.21128	-0.28806
9.8	-0.01375	0.00529	-0.20805	-0.26724
9.89999	0.00157	-0.0123	-0.20669	-0.24269
10	0.02135	-0.02743	-0.20726	-0.21539
10.1	0.04528	-0.03934	-0.20966	-0.18635
10.2	0.07297	-0.04738	-0.21366	-0.15655
10.3	0.10395	-0.05106	-0.21892	-0.12692
10.4	0.13779	-0.05008	-0.22506	-0.09834
10.5	0.17405	-0.04436	-0.23161	-0.07162
10.6	0.21237	-0.03402	-0.23817	-0.04754
10.7	0.25246	-0.01936	-0.2443	-0.02679
10.8	0.29404	-0.000883102	-0.24966	-0.01
10.9	0.33685	0.02075	-0.25391	0.00234
11	0.38057	0.04478	-0.25681	0.00983
11.1	0.42478	0.07036	-0.2582	0.01223
11.2	0.46891	0.09669	-0.25801	0.00945
11.3	0.51218	0.123	-0.25633	0.00149
11.4	0.55367	0.14861	-0.25336	-0.01156
11.5	0.59229	0.17298	-0.24951	-0.0295
11.6	0.6269	0.19567	-0.24531	-0.05206
11.7	0.65636	0.21635	-0.2414	-0.07886
11.8	0.67959	0.23477	-0.2385	-0.10938
11.9	0.69568	0.25072	-0.23732	-0.14302
12	0.70397	0.26404	-0.23848	-0.17909
12.1	0.70404	0.27459	-0.24246	-0.21683
12.2	0.69582	0.28232	-0.24947	-0.25548
12.3	0.67949	0.28723	-0.25947	-0.29428
12.4	0.65558	0.28945	-0.27207	-0.3325
12.5	0.62483	0.28916	-0.28659	-0.36949
12.6	0.58823	0.28664	-0.30207	-0.40463
12.7	0.54694	0.28223	-0.31732	-0.43737
12.8	0.50225	0.2763	-0.33103	-0.46724
12.9	0.4555	0.26925	-0.34186	-0.49385
13	0.40806	0.26146	-0.34858	-0.51691
13.1	0.36121	0.25331	-0.35021	-0.53625
13.2	0.31613	0.24516	-0.34608	-0.55184
13.3	0.27387	0.23731	-0.33595	-0.56381
13.4	0.23527	0.23002	-0.31995	-0.57245
13.5	0.20102	0.22343	-0.29861	-0.5782
13.6	0.17162	0.21758	-0.27278	-0.58161
13.7	0.14739	0.21235	-0.24357	-0.58328
13.8	0.12849	0.20749	-0.21226	-0.5838
13.9	0.1149	0.20262	-0.18016	-0.58366
14	0.10651	0.19727	-0.1486	-0.58319
14.1	0.10304	0.19091	-0.11877	-0.5825
14.2	0.10414	0.18301	-0.0917	-0.58142
14.3	0.10932	0.17308	-0.06824	-0.5795
14.4	0.11798	0.16077	-0.04907	-0.57603
14.5	0.12938	0.1459	-0.03468	-0.57015
14.6	0.1427	0.12847	-0.02542	-0.56095
14.7	0.15706	0.10872	-0.02144	-0.54761
14.8	0.1716	0.08708	-0.02279	-0.52957
14.9	0.1855	0.06415	-0.02932	-0.5066
15	0.19805	0.04064	-0.04074	-0.47888
15.1	0.20869	0.01731	-0.0566	-0.44703
15.2	0.21706	-0.00508	-0.07631	-0.412
15.3	0.22301	-0.02579	-0.09916	-0.37508
15.4	0.22658	-0.04413	-0.1243	-0.33772
15.5	0.228	-0.05951	-0.15082	-0.30145
15.6	0.22764	-0.0715	-0.1778	-0.2677
15.7	0.2259	-0.0798	-0.20428	-0.23769
15.8	0.2232	-0.08437	-0.22941	-0.21234
15.9	0.21986	-0.08536	-0.25238	-0.19219
16	0.21608	-0.08312	-0.27253	-0.17741
16.1	0.21191	-0.07818	-0.2893	-0.16783
16.2	0.20721	-0.0712	-0.30227	-0.163
16.3	0.20176	-0.06296	-0.31113	-0.1623
16.4	0.19524	-0.05429	-0.31571	-0.16499
16.5	0.18734	-0.04604	-0.31601	-0.17032
16.6	0.17778	-0.03901	-0.31217	-0.17755
16.7	0.16635	-0.03394	-0.30453	-0.18596
16.8	0.15295	-0.03143	-0.2936	-0.19489
16.9	0.13759	-0.03189	-0.28006	-0.20369
17	0.12041	-0.03559	-0.26471	-0.21177
17.1	0.10164	-0.04259	-0.24846	-0.21856
17.2	0.08166	-0.05277	-0.23229	-0.22362
17.3	0.06091	-0.06585	-0.21711	-0.22659
17.4	0.03991	-0.08139	-0.2038	-0.22728
17.5	0.01921	-0.09879	-0.1931	-0.22567
17.6	-0.000648816	-0.11732	-0.18559	-0.22184
17.7	-0.01917	-0.13618	-0.18168	-0.21599
17.8	-0.03592	-0.15455	-0.18158	-0.20838
17.9	-0.05057	-0.17162	-0.18527	-0.19927
18	-0.06287	-0.1867	-0.19249	-0.18895
18.1	-0.07262	-0.19921	-0.20274	-0.17772
18.2	-0.07965	-0.20876	-0.21527	-0.16594
18.3	-0.08382	-0.21507	-0.22914	-0.154
18.4	-0.085	-0.21803	-0.24327	-0.14237
18.5	-0.08308	-0.21767	-0.25652	-0.13157
18.6	-0.07799	-0.21409	-0.26777	-0.12211
18.7	-0.06968	-0.20748	-0.27602	-0.11447
18.8	-0.05819	-0.19805	-0.28043	-0.10901
18.9	-0.04363	-0.186	-0.2804	-0.10597
19	-0.0262	-0.17153	-0.27559	-0.10539
19.1	-0.00619	-0.15478	-0.26594	-0.10715
19.2	0.01599	-0.13585	-0.25173	-0.11094
19.3	0.03984	-0.11485	-0.23351	-0.11632
19.4	0.06482	-0.0919	-0.21214	-0.12276
19.5	0.0903	-0.06722	-0.1887	-0.12969
19.6	0.11566	-0.04109	-0.16441	-0.13658
19.7	0.14031	-0.01393	-0.14059	-0.14293
19.8	0.16372	0.01376	-0.11852	-0.1483
19.9	0.18543	0.04146	-0.09936	-0.15238
20	0.20509	0.0686	-0.08409	-0.1549
20.1	0.22243	0.09467	-0.0734	-0.15573
20.2	0.23726	0.11921	-0.06769	-0.15484
20.3	0.24946	0.14184	-0.06703	-0.15229
20.4	0.259	0.16222	-0.07117	-0.14818
20.5	0.26589	0.18011	-0.0796	-0.14267
20.6	0.27017	0.19527	-0.09152	-0.13589
20.7	0.2719	0.20747	-0.10592	-0.12798
20.8	0.27108	0.2165	-0.12165	-0.11906
20.9	0.26768	0.22212	-0.13749	-0.10922
21	0.26158	0.22413	-0.15222	-0.09856
21.1	0.25264	0.22235	-0.1648	-0.08719
21.2	0.24068	0.21667	-0.17441	-0.07528
21.3	0.22554	0.20705	-0.18061	-0.0631
21.4	0.20714	0.19361	-0.18331	-0.05104
21.5	0.18551	0.1766	-0.18283	-0.03962
21.6	0.16084	0.1565	-0.17983	-0.02943
21.7	0.13351	0.13397	-0.17518	-0.02115
21.8	0.10407	0.10988	-0.16987	-0.01544
21.9	0.07324	0.08525	-0.16488	-0.01289
22	0.04192	0.06122	-0.16105	-0.01394
22.1	0.01112	0.03886	-0.15892	-0.01884
22.2	-0.01809	0.01918	-0.15874	-0.02766
22.3	-0.04461	0.00293	-0.16035	-0.04023
22.4	-0.06742	-0.0094	-0.16321	-0.05626
22.5	-0.08561	-0.01768	-0.16653	-0.0753
22.6	-0.09848	-0.02213	-0.16932	-0.09679
22.7	-0.10557	-0.02329	-0.17056	-0.12009
22.8	-0.10676	-0.02197	-0.16935	-0.14445
22.9	-0.10222	-0.0191	-0.16504	-0.16904
23	-0.09244	-0.01565	-0.15728	-0.19298
23.1	-0.07818	-0.01247	-0.14603	-0.21529
23.2	-0.06038	-0.01026	-0.13153	-0.23502
23.3	-0.04009	-0.00942	-0.11424	-0.25122
23.4	-0.01842	-0.01011	-0.09473	-0.26307
23.5	0.00357	-0.01218	-0.07362	-0.26992
23.6	0.02493	-0.01521	-0.05152	-0.27137
23.7	0.04483	-0.01863	-0.02895	-0.26731
23.8	0.06264	-0.02177	-0.00633	-0.25792
23.9	0.07795	-0.02395	0.016	-0.24371
24	0.09055	-0.02459	0.03779	-0.22549
24.1	0.1005	-0.02329	0.05883	-0.20433
24.2	0.10803	-0.01984	0.07893	-0.18151
24.3	0.11357	-0.01429	0.09795	-0.15844
24.4	0.11766	-0.00692	0.11577	-0.13659
24.5	0.1209	0.00183	0.13231	-0.11738
24.6	0.12395	0.01136	0.14748	-0.10201
24.7	0.12743	0.02102	0.16116	-0.09141
24.8	0.13189	0.03013	0.1732	-0.08608
24.9	0.13778	0.03806	0.1834	-0.08601
25	0.14536	0.0442	0.19153	-0.0907
25.1	0.15473	0.04805	0.19731	-0.09917
25.2	0.16581	0.04913	0.20053	-0.11008
25.3	0.17837	0.04709	0.20101	-0.12184
25.4	0.19207	0.04167	0.19865	-0.13279
25.5	0.20648	0.03279	0.19347	-0.14133
25.6	0.22111	0.02055	0.18555	-0.14606
25.7	0.23548	0.00526	0.17508	-0.14595
25.8	0.24908	-0.01252	0.16227	-0.14035
25.9	0.26147	-0.03199	0.14737	-0.1291
26	0.27223	-0.0522	0.13061	-0.1125
26.1	0.28105	-0.07208	0.11221	-0.09133
26.2	0.28766	-0.09055	0.09237	-0.06673
26.3	0.29188	-0.1066	0.07122	-0.04008
26.4	0.29357	-0.11945	0.04891	-0.01291
26.5	0.29265	-0.12858	0.02552	0.01327
26.6	0.28909	-0.13384	0.00118	0.03701
26.7	0.28291	-0.13544	-0.02399	0.05708
26.8	0.27423	-0.13392	-0.04979	0.07243
26.9	0.26322	-0.13004	-0.07598	0.08227
27	0.25021	-0.12473	-0.10223	0.08607
27.1	0.2356	-0.11895	-0.12813	0.08355
27.2	0.21994	-0.11354	-0.15322	0.07466
27.3	0.20386	-0.10918	-0.17704	0.05963
27.4	0.18804	-0.1063	-0.19915	0.03896
27.5	0.17319	-0.10504	-0.21929	0.01341
27.6	0.15993	-0.10529	-0.23732	-0.01597
27.7	0.14881	-0.10672	-0.25336	-0.04789
27.8	0.14022	-0.10889	-0.26773	-0.08089
27.9	0.13437	-0.11129	-0.2809	-0.1134
28	0.13129	-0.11346	-0.29345	-0.14389
28.1	0.13084	-0.11504	-0.30598	-0.17094
28.2	0.13265	-0.11578	-0.319	-0.19334
28.3	0.13624	-0.11555	-0.33286	-0.21014
28.4	0.14097	-0.11442	-0.34769	-0.22074
28.5	0.14619	-0.11253	-0.36341	-0.22491
28.6	0.15122	-0.11019	-0.37966	-0.22279
28.7	0.15547	-0.10774	-0.39584	-0.2149
28.8	0.1585	-0.10558	-0.41112	-0.20206
28.9	0.16002	-0.10408	-0.42455	-0.18532
29	0.16	-0.10357	-0.43508	-0.16588
29.1	0.15864	-0.10426	-0.44172	-0.14496
29.2	0.15631	-0.10623	-0.44354	-0.12371
29.3	0.15355	-0.10939	-0.4398	-0.1031
29.4	0.1509	-0.11344	-0.42997	-0.08394
29.5	0.14888	-0.11795	-0.41378	-0.06676
29.6	0.14787	-0.12242	-0.39122	-0.05191
29.7	0.1481	-0.12628	-0.36257	-0.03951
29.8	0.14959	-0.12899	-0.32841	-0.02957
29.9	0.1522	-0.1301	-0.28955	-0.02192
30	0.15565	-0.12922	-0.24704	-0.01634
30.1	0.15952	-0.12603	-0.20208	-0.01253
30.2	0.16335	-0.1203	-0.15598	-0.01021
30.3	0.16666	-0.1119	-0.11011	-0.0091
30.4	0.16899	-0.10072	-0.06577	-0.00898
30.5	0.16998	-0.08675	-0.02421	-0.0097
30.6	0.16937	-0.07006	0.01349	-0.01117
30.7	0.16704	-0.05081	0.04646	-0.01335
30.8	0.163	-0.02926	0.07404	-0.01617
30.9	0.15741	-0.00578	0.09581	-0.01958
31	0.15054	0.0191	0.11162	-0.02345
31.1	0.14272	0.04474	0.12157	-0.02757
31.2	0.13438	0.07037	0.12601	-0.03168
31.3	0.12595	0.09509	0.12552	-0.03543
31.4	0.11787	0.11797	0.12082	-0.03849
31.5	0.11051	0.13805	0.11274	-0.04054
31.6	0.1042	0.15439	0.10215	-0.0414
31.7	0.09916	0.16618	0.08985	-0.041
31.8	0.09556	0.17274	0.0766	-0.03944
31.9	0.09347	0.1736	0.06305	-0.03693
32	0.0929	0.16848	0.04974	-0.03376
32.1	0.09385	0.15732	0.03709	-0.03022
32.2	0.09631	0.1403	0.02539	-0.02653
32.3	0.10031	0.1178	0.01483	-0.02283
32.4	0.1059	0.09045	0.00549	-0.01908
32.5	0.11316	0.05914	-0.00258	-0.01516
32.6	0.12218	0.02495	-0.00943	-0.01077
32.7	0.13301	-0.01083	-0.01508	-0.00557
32.8	0.14565	-0.04681	-0.0196	0.000827154
32.9	0.16002	-0.08159	-0.02306	0.00879
33	0.17595	-0.1139	-0.02557	0.01859
33.1	0.19315	-0.14269	-0.02728	0.03039
33.2	0.21128	-0.1672	-0.02837	0.04423
33.3	0.22987	-0.18704	-0.02913	0.05998
33.4	0.24841	-0.20212	-0.02991	0.07737
33.5	0.26632	-0.21267	-0.03114	0.09599
33.6	0.28298	-0.21922	-0.03328	0.11534
33.7	0.29777	-0.22248	-0.03679	0.13486
33.8	0.31006	-0.22341	-0.04207	0.15394
33.9	0.31926	-0.22308	-0.04938	0.17196
34	0.32483	-0.22265	-0.05885	0.18834
34.1	0.32634	-0.22333	-0.07047	0.2025
34.2	0.3235	-0.22623	-0.08402	0.21393
34.3	0.3162	-0.23235	-0.09914	0.22219
34.4	0.30456	-0.24241	-0.11532	0.22699
34.5	0.28891	-0.25682	-0.13194	0.2282
34.6	0.26978	-0.27564	-0.14832	0.22587
34.7	0.24792	-0.29856	-0.1638	0.22027
34.8	0.22421	-0.3249	-0.17779	0.21184
34.9	0.19963	-0.35364	-0.18986	0.20117
35	0.17522	-0.38349	-0.19976	0.18891
35.1	0.152	-0.41296	-0.2074	0.17579
35.2	0.13094	-0.44046	-0.21283	0.16253
35.3	0.11288	-0.46438	-0.21613	0.14985
35.4	0.09852	-0.48324	-0.21734	0.1384
35.5	0.08839	-0.49578	-0.2164	0.12881
35.6	0.08279	-0.50104	-0.21308	0.12158
35.7	0.08179	-0.49843	-0.20706	0.11707
35.8	0.08519	-0.48782	-0.19793	0.11552
35.9	0.09252	-0.46952	-0.18529	0.11695
36	0.10305	-0.44426	-0.16883	0.1212
36.1	0.11584	-0.41316	-0.1484	0.12797
36.2	0.12981	-0.37767	-0.12406	0.13688
36.3	0.1438	-0.33944	-0.09604	0.14751
36.4	0.15667	-0.30022	-0.06476	0.1595
36.5	0.16741	-0.26175	-0.03081	0.1726
36.6	0.17516	-0.22559	0.00509	0.18667
36.7	0.17928	-0.19303	0.04209	0.20172
36.8	0.17938	-0.16498	0.07919	0.21784
36.9	0.17532	-0.14192	0.11528	0.23515
37	0.16719	-0.12389	0.14916	0.25372
37.1	0.15528	-0.11053	0.17962	0.27359
37.2	0.1401	-0.10115	0.20553	0.29468
37.3	0.12227	-0.09485	0.22593	0.31677
37.4	0.10253	-0.09064	0.24007	0.33955
37.5	0.08171	-0.08755	0.24754	0.36257
37.6	0.06066	-0.08478	0.24823	0.38528
37.7	0.0402	-0.08171	0.2424	0.40708
37.8	0.02109	-0.07801	0.23063	0.42731
37.9	0.00399	-0.0736	0.21375	0.44532
38	-0.0106	-0.06868	0.19285	0.46046
38.1	-0.0223	-0.06365	0.16911	0.47209
38.2	-0.03093	-0.05911	0.14379	0.47968
38.3	-0.03644	-0.05577	0.1181	0.4828
38.4	-0.03896	-0.05439	0.09313	0.48116
38.5	-0.03875	-0.05568	0.0698	0.47468
38.6	-0.03625	-0.0602	0.04881	0.46345
38.7	-0.03201	-0.06831	0.03063	0.44779
38.8	-0.02668	-0.08011	0.01549	0.42817
38.9	-0.02098	-0.0954	0.00344	0.40529
39	-0.01559	-0.11375	-0.00568	0.37994
39.1	-0.01112	-0.1345	-0.01213	0.35304
39.2	-0.00802	-0.15689	-0.01628	0.32549
39.3	-0.00657	-0.1801	-0.01851	0.29812
39.4	-0.00682	-0.20339	-0.01921	0.27161
39.5	-0.00859	-0.22617	-0.0187	0.24642
39.6	-0.01155	-0.24798	-0.0172	0.22284
39.7	-0.0152	-0.26859	-0.01481	0.20096
39.8	-0.01897	-0.28787	-0.01156	0.18076
39.9	-0.02229	-0.30575	-0.00741	0.16217
40	-0.02462	-0.32215	-0.00229	0.14508
40.1	-0.02557	-0.3369	0.00385	0.12941
40.2	-0.02489	-0.34976	0.01101	0.11506
40.3	-0.02258	-0.36039	0.01915	0.10197
40.4	-0.01878	-0.36843	0.02813	0.09009
40.5	-0.01383	-0.37352	0.03771	0.07937
40.6	-0.00823	-0.37538	0.04757	0.06975
40.7	-0.00248	-0.37379	0.0573	0.06114
40.8	0.00286	-0.36864	0.06641	0.05343
40.9	0.00736	-0.35997	0.07443	0.04647
41	0.01071	-0.3479	0.0809	0.04004
41.1	0.01279	-0.33272	0.08551	0.03388
41.2	0.01366	-0.3148	0.08812	0.02771
41.3	0.01354	-0.29461	0.0888	0.02123
41.4	0.01275	-0.27264	0.08785	0.0142
41.5	0.01171	-0.24944	0.08573	0.00643
41.6	0.01081	-0.22552	0.08306	-0.00216
41.7	0.01043	-0.20142	0.08052	-0.01152
41.8	0.01089	-0.17765	0.07883	-0.02153
41.9	0.01241	-0.15469	0.07867	-0.03193
42	0.01512	-0.13297	0.0806	-0.04241
42.1	0.01901	-0.11284	0.08502	-0.05265
42.2	0.02396	-0.09459	0.09215	-0.06231
42.3	0.02976	-0.07837	0.10196	-0.07114
42.4	0.03613	-0.06423	0.11419	-0.07898
42.5	0.0428	-0.05211	0.12838	-0.08579
42.6	0.0495	-0.04185	0.14387	-0.09164
42.7	0.05606	-0.03318	0.15985	-0.0967
42.8	0.06238	-0.0258	0.17546	-0.1012
42.9	0.06847	-0.01935	0.18984	-0.10541
43	0.07442	-0.01345	0.20222	-0.10958
43.1	0.08033	-0.00772	0.21198	-0.11386
43.2	0.0863	-0.00181	0.21866	-0.11825
43.3	0.09239	0.00456	0.22206	-0.12255
43.4	0.09859	0.01165	0.22219	-0.12633
43.5	0.10484	0.01959	0.21933	-0.12905
43.6	0.11097	0.02839	0.21397	-0.13006
43.7	0.11681	0.03793	0.20682	-0.12873
43.8	0.12215	0.04795	0.19865	-0.12456
43.9	0.12682	0.05806	0.19032	-0.11723
44	0.13073	0.0678	0.18265	-0.10669
44.1	0.13385	0.07662	0.17635	-0.09317
44.2	0.13625	0.084	0.17199	-0.07714
44.3	0.13805	0.08944	0.16999	-0.0593
44.4	0.1394	0.0925	0.17056	-0.04048
44.5	0.14043	0.09284	0.17373	-0.02161
44.6	0.14126	0.09026	0.17936	-0.00359
44.7	0.14192	0.08463	0.18713	0.01282
44.8	0.14241	0.07595	0.19662	0.027
44.9	0.14262	0.06433	0.2073	0.03862
45	0.14239	0.04997	0.21861	0.04757
45.1	0.14149	0.03318	0.23008	0.05402
45.2	0.13962	0.01436	0.24129	0.05833
45.3	0.13646	-0.00603	0.252	0.06104
45.4	0.13167	-0.02743	0.26212	0.06282
45.5	0.12492	-0.04924	0.27171	0.0644
45.6	0.11593	-0.07083	0.28091	0.0665
45.7	0.10453	-0.09159	0.28993	0.06981
45.8	0.0906	-0.11093	0.29897	0.07484
45.9	0.07419	-0.12836	0.30818	0.082
46	0.05543	-0.14351	0.31764	0.09144
46.1	0.03463	-0.15612	0.32736	0.10316
46.2	0.01218	-0.16608	0.33727	0.11692
46.3	-0.01141	-0.17337	0.34724	0.13234
46.4	-0.03553	-0.17812	0.3571	0.14889
46.5	-0.05953	-0.18054	0.36666	0.16592
46.6	-0.08275	-0.18095	0.37568	0.18273
46.7	-0.10451	-0.17969	0.38393	0.19862
46.8	-0.1242	-0.17715	0.3912	0.21297
46.9	-0.14129	-0.17366	0.39728	0.22526
47	-0.15538	-0.16953	0.40202	0.23517
47.1	-0.16624	-0.16501	0.40535	0.24257
47.2	-0.17381	-0.16033	0.40726	0.2475
47.3	-0.17817	-0.15568	0.40788	0.25023
47.4	-0.17952	-0.15124	0.40742	0.25118
47.5	-0.17813	-0.14714	0.4062	0.25086
47.6	-0.17432	-0.14352	0.4046	0.24986
47.7	-0.16835	-0.14049	0.40306	0.2487
47.8	-0.16044	-0.13818	0.40198	0.24784
47.9	-0.15069	-0.13671	0.40174	0.24762
48	-0.13916	-0.13622	0.40263	0.24823
48.1	-0.12583	-0.13684	0.40483	0.24967
48.2	-0.11067	-0.13873	0.4084	0.25182
48.3	-0.09368	-0.14201	0.41326	0.2544
48.4	-0.07496	-0.14681	0.41919	0.25708
48.5	-0.05469	-0.15326	0.42581	0.25953
48.6	-0.03317	-0.16146	0.43265	0.26148
48.7	-0.01078	-0.17148	0.43909	0.2628
48.8	0.01206	-0.1833	0.44451	0.26348
48.9	0.0349	-0.19684	0.44824	0.2637
49	0.05731	-0.21191	0.4497	0.26376
49.1	0.07892	-0.2282	0.44836	0.26406
49.2	0.0994	-0.24528	0.44383	0.26508
49.3	0.11848	-0.26261	0.43585	0.26723
49.4	0.13594	-0.27953	0.42437	0.27088
49.5	0.15157	-0.2953	0.40952	0.27625
49.6	0.16521	-0.30913	0.39164	0.28342
49.7	0.1767	-0.32024	0.37124	0.29235
49.8	0.18593	-0.32794	0.349	0.3029
49.9	0.19287	-0.33168	0.32573	0.3149
50	0.19754	-0.33109	0.30228	0.32819
50.1	0.20009	-0.32604	0.27957	0.34266
50.2	0.20074	-0.31664	0.25849	0.35823
50.3	0.19985	-0.30323	0.23984	0.37488
50.4	0.19784	-0.28634	0.22431	0.39262
50.5	0.19521	-0.26666	0.2124	0.41143
50.6	0.19247	-0.24506	0.20437	0.43135
50.7	0.19012	-0.2225	0.20028	0.45237
50.8	0.18862	-0.20002	0.19996	0.47447
50.9	0.18836	-0.1787	0.20304	0.49763
51	0.18963	-0.15959	0.20906	0.52176
51.1	0.19258	-0.14365	0.21749	0.54672
51.2	0.19724	-0.13167	0.22776	0.5723
51.3	0.20343	-0.12418	0.2393	0.59822
51.4	0.21084	-0.12144	0.25151	0.62411
51.5	0.21903	-0.1233	0.26373	0.64951
51.6	0.22746	-0.12928	0.27525	0.67389
51.7	0.23554	-0.1385	0.28533	0.69663
51.8	0.24271	-0.14977	0.29318	0.7171
51.9	0.24845	-0.16168	0.29806	0.73463
52	0.25234	-0.17269	0.29932	0.74862
52.1	0.25407	-0.18125	0.29646	0.75852
52.2	0.25351	-0.18593	0.28918	0.76391
52.3	0.25071	-0.18552	0.27742	0.76451
52.4	0.24591	-0.17907	0.26139	0.76016
52.5	0.23951	-0.16595	0.24154	0.75088
52.6	0.23206	-0.14587	0.21858	0.73684
52.7	0.22417	-0.11891	0.19345	0.71831
52.8	0.21645	-0.08544	0.16724	0.69574
52.9	0.20946	-0.04618	0.14116	0.66967
53	0.20365	-0.00211	0.11642	0.64079
53.1	0.19932	0.04552	0.09416	0.60991
53.2	0.19665	0.09531	0.07542	0.57799
53.3	0.19571	0.14577	0.06105	0.54608
53.4	0.19642	0.1954	0.05165	0.51532
53.5	0.19865	0.24274	0.04757	0.48683
53.6	0.2022	0.28648	0.04888	0.46167
53.7	0.20683	0.32545	0.05538	0.44074
53.8	0.21227	0.35863	0.06665	0.42471
53.9	0.21827	0.3852	0.0821	0.414
54	0.22457	0.40448	0.10098	0.40878
54.1	0.23094	0.41602	0.12245	0.40893
54.2	0.23714	0.41959	0.14564	0.41414
54.3	0.24302	0.4152	0.16964	0.42389
54.4	0.24845	0.40316	0.19355	0.43754
54.5	0.25339	0.384	0.2165	0.45435
54.6	0.25785	0.3585	0.23768	0.4735
54.7	0.26191	0.32762	0.25636	0.49412
54.8	0.26568	0.29241	0.27191	0.51531
54.9	0.26924	0.25398	0.28386	0.53618
55	0.27267	0.21344	0.29187	0.55588
55.1	0.27599	0.17184	0.29579	0.57363
55.2	0.27916	0.13016	0.29562	0.58878
55.3	0.28209	0.08928	0.29153	0.60084
55.4	0.28466	0.04997	0.28382	0.60948
55.5	0.28672	0.01286	0.27294	0.61458
55.6	0.28813	-0.02157	0.25939	0.61613
55.7	0.28875	-0.05301	0.24376	0.61431
55.8	0.28845	-0.08129	0.22669	0.60938
55.9	0.28711	-0.1064	0.20883	0.60167
56	0.28465	-0.12848	0.19087	0.59154
56.1	0.28101	-0.14775	0.17349	0.57934
56.2	0.27618	-0.1645	0.15734	0.56536
56.3	0.27022	-0.17905	0.14304	0.54975
56.4	0.26329	-0.1917	0.1311	0.53257
56.5	0.25561	-0.20273	0.12194	0.51376
56.6	0.2475	-0.21233	0.11583	0.49316
56.7	0.23931	-0.22067	0.11289	0.47055
56.8	0.23144	-0.22781	0.11308	0.44569
56.9	0.22429	-0.23376	0.11619	0.41834
57	0.21819	-0.23847	0.12187	0.38838
57.1	0.21344	-0.24182	0.12961	0.35579
57.2	0.21021	-0.24363	0.13884	0.32077
57.3	0.2086	-0.24362	0.14894	0.28371
57.4	0.20855	-0.24146	0.15928	0.24527
57.5	0.20993	-0.23682	0.16924	0.20628
57.6	0.2125	-0.22934	0.17827	0.16774
57.7	0.21596	-0.21875	0.18586	0.13071
57.8	0.21996	-0.20488	0.19152	0.0962
57.9	0.22411	-0.18766	0.19488	0.06513
58	0.22799	-0.16724	0.19563	0.03819
58.1	0.2312	-0.14391	0.19363	0.01579
58.2	0.23339	-0.11815	0.18887	-0.00193
58.3	0.23424	-0.09064	0.18156	-0.01513
58.4	0.23357	-0.06219	0.17207	-0.02418
58.5	0.23127	-0.03374	0.16097	-0.0296
58.6	0.22736	-0.00629	0.14893	-0.03199
58.7	0.22193	0.01911	0.13668	-0.03194
58.8	0.21516	0.04145	0.12488	-0.03003
58.9	0.20723	0.05985	0.11405	-0.02678
59	0.19838	0.07361	0.10449	-0.02269
59.1	0.18882	0.08234	0.09619	-0.01822
59.2	0.17876	0.08595	0.08885	-0.01381
59.3	0.1684	0.08475	0.08188	-0.00987
59.4	0.15795	0.07931	0.07445	-0.00672
59.5	0.14763	0.07052	0.06562	-0.00465
59.6	0.13773	0.05935	0.05443	-0.00381
59.7	0.12858	0.04688	0.04007	-0.00431
59.8	0.12058	0.03411	0.02195	-0.00616
59.9	0.11422	0.02192	-0.000168482	-0.00932
60	0.11003	0.01104	-0.02615	-0.01369
60.1	0.10857	0.00198	-0.05548	-0.01913
60.2	0.11041	-0.00499	-0.08731	-0.02546
60.3	0.11601	-0.00988	-0.12049	-0.03248
60.4	0.12571	-0.01294	-0.15368	-0.03994
60.5	0.13962	-0.01469	-0.18541	-0.04754
60.6	0.15759	-0.01577	-0.21421	-0.05492
60.7	0.1792	-0.01698	-0.23875	-0.06168
60.8	0.20378	-0.01912	-0.2579	-0.06732
60.9	0.23041	-0.02296	-0.27087	-0.07134
61	0.25806	-0.02918	-0.2772	-0.07326
61.1	0.2856	-0.03836	-0.27681	-0.07261
61.2	0.31188	-0.05091	-0.26999	-0.06904
61.3	0.33584	-0.06709	-0.25736	-0.06229
61.4	0.35649	-0.08699	-0.23978	-0.05223
61.5	0.37303	-0.11048	-0.21835	-0.03886
61.6	0.38486	-0.1372	-0.19427	-0.02229
61.7	0.39164	-0.16656	-0.16881	-0.00277
61.8	0.39327	-0.19774	-0.14326	0.0194
61.9	0.38994	-0.22973	-0.11881	0.04385
62	0.38204	-0.26142	-0.09658	0.0701
62.1	0.37015	-0.29162	-0.07755	0.09763
62.2	0.35496	-0.31917	-0.06257	0.12584
62.3	0.33726	-0.34295	-0.05231	0.15403
62.4	0.31781	-0.36197	-0.04728	0.18143
62.5	0.29738	-0.37542	-0.04781	0.20722
62.6	0.27662	-0.38272	-0.05399	0.2306
62.7	0.25609	-0.3836	-0.06563	0.25081
62.8	0.23618	-0.37809	-0.08228	0.26722
62.9	0.21716	-0.36652	-0.10314	0.27931
63	0.19913	-0.34945	-0.12711	0.28673
63.1	0.18207	-0.32766	-0.1528	0.2893
63.2	0.16583	-0.30205	-0.17857	0.287
63.3	0.1502	-0.27359	-0.20266	0.28
63.4	0.13491	-0.24325	-0.22326	0.26862
63.5	0.11964	-0.21197	-0.23865	0.25337
63.6	0.10411	-0.18062	-0.24729	0.2349
63.7	0.08806	-0.14998	-0.248	0.21405
63.8	0.07127	-0.12075	-0.24	0.19174
63.9	0.05364	-0.0935	-0.22299	0.16896
64	0.03517	-0.06866	-0.1972	0.14674
64.1	0.01596	-0.04646	-0.16332	0.12614
64.2	-0.0038	-0.02695	-0.12246	0.10817
64.3	-0.02383	-0.00993	-0.07612	0.09379
64.4	-0.04385	0.00494	-0.02598	0.08388
64.5	-0.0636	0.01819	0.02612	0.07909
64.6	-0.08289	0.03041	0.07839	0.07992
64.7	-0.1016	0.04221	0.12912	0.08659
64.8	-0.11974	0.05419	0.17683	0.09913
64.9	-0.13734	0.06682	0.22021	0.11734
65	-0.15449	0.08048	0.25819	0.14085
65.1	-0.17123	0.09537	0.2899	0.16916
65.2	-0.18754	0.11156	0.31462	0.20163
65.3	-0.20325	0.12899	0.33183	0.23758
65.4	-0.21808	0.14751	0.34123	0.27618
65.5	-0.2316	0.16685	0.34271	0.31657
65.6	-0.24328	0.18671	0.33648	0.35782
65.7	-0.25257	0.2067	0.323	0.39896
65.8	-0.25894	0.22635	0.30306	0.439
65.9	-0.26199	0.2452	0.27771	0.47693
66	-0.26148	0.26272	0.24821	0.51182
66.1	-0.25737	0.27842	0.21599	0.54277
66.2	-0.2498	0.29186	0.18254	0.56901
66.3	-0.23914	0.30271	0.14934	0.58994
66.4	-0.22588	0.31082	0.11774	0.60516
66.5	-0.21065	0.31619	0.08893	0.6145
66.6	-0.19418	0.31904	0.0639	0.61801
66.7	-0.17717	0.3197	0.04338	0.6159
66.8	-0.16024	0.31859	0.02783	0.60856
66.9	-0.14392	0.31616	0.01741	0.59642
67	-0.12854	0.31274	0.01199	0.57999
67.1	-0.11422	0.30859	0.0112	0.55973
67.2	-0.10088	0.30375	0.01443	0.53608
67.3	-0.08826	0.29805	0.02093	0.50949
67.4	-0.07591	0.29118	0.02989	0.48041
67.5	-0.06327	0.28263	0.04046	0.44936
67.6	-0.04971	0.27183	0.05187	0.41692
67.7	-0.03462	0.25822	0.06336	0.38377
67.8	-0.01748	0.24129	0.07431	0.35058
67.9	0.00206	0.22073	0.08415	0.31796
68	0.02414	0.19642	0.09242	0.2864
68.1	0.04862	0.16847	0.09872	0.25621
68.2	0.0751	0.13722	0.1028	0.22756
68.3	0.10294	0.10319	0.1045	0.2005
68.4	0.13126	0.06708	0.10384	0.17504
68.5	0.15906	0.02963	0.10099	0.15125
68.6	0.18523	-0.00835	0.09624	0.12929
68.7	0.2086	-0.04607	0.08997	0.10946
68.8	0.2281	-0.08283	0.08268	0.09215
68.9	0.24272	-0.11794	0.0749	0.07783
69	0.25166	-0.15085	0.06716	0.06699
69.1	0.25434	-0.18105	0.05995	0.06006
69.2	0.25051	-0.2081	0.05368	0.05738
69.3	0.24019	-0.23161	0.0487	0.05917
69.4	0.22373	-0.25119	0.0453	0.06545
69.5	0.20174	-0.26651	0.04373	0.0761
69.6	0.17504	-0.27729	0.04419	0.09084
69.7	0.14459	-0.2834	0.04683	0.10928
69.8	0.11145	-0.28482	0.05173	0.13087
69.9	0.07664	-0.28175	0.05893	0.15492
70	0.04113	-0.27455	0.06841	0.18065
70.1	0.00572	-0.26374	0.0801	0.20711
70.2	-0.02897	-0.24992	0.09384	0.23327
70.3	-0.06248	-0.23378	0.10936	0.25801
70.4	-0.09451	-0.21606	0.1263	0.28016
70.5	-0.12486	-0.19748	0.14417	0.29862
70.6	-0.15339	-0.17873	0.16243	0.31243
70.7	-0.17995	-0.1604	0.18054	0.32084
70.8	-0.20438	-0.14297	0.19796	0.32346
70.9	-0.22646	-0.12673	0.21423	0.32025
71	-0.24592	-0.11181	0.22901	0.31159
71.1	-0.26238	-0.09815	0.24202	0.29822
71.2	-0.27543	-0.08554	0.25307	0.28119
71.3	-0.28464	-0.07361	0.26203	0.26174
71.4	-0.28963	-0.06192	0.26879	0.24118
71.5	-0.29008	-0.04994	0.2733	0.22074
71.6	-0.28585	-0.03717	0.27558	0.20147
71.7	-0.27697	-0.02313	0.2757	0.18419
71.8	-0.26365	-0.00745	0.27379	0.1694
71.9	-0.24629	0.01008	0.27003	0.15731
72	-0.22546	0.02951	0.2646	0.14786
72.1	-0.20185	0.05064	0.25769	0.14076
72.2	-0.17628	0.07304	0.24947	0.13557
72.3	-0.14959	0.09598	0.24008	0.13181
72.4	-0.12266	0.11852	0.22962	0.12896
72.5	-0.09633	0.13952	0.21813	0.12659
72.6	-0.07137	0.15771	0.20563	0.12433
72.7	-0.0485	0.17179	0.19212	0.12192
72.8	-0.02832	0.18051	0.17762	0.1192
72.9	-0.01133	0.18274	0.16216	0.11611
73	0.0021	0.17762	0.14591	0.11263
73.1	0.01172	0.16458	0.12913	0.10881
73.2	0.0174	0.14346	0.11223	0.10466
73.3	0.01909	0.11449	0.09575	0.10019
73.4	0.01683	0.07832	0.0803	0.09534
73.5	0.01075	0.03599	0.06657	0.08998
73.6	0.00106	-0.01114	0.05519	0.08388
73.7	-0.01195	-0.06146	0.04671	0.07677
73.8	-0.02785	-0.1132	0.04155	0.06838
73.9	-0.04613	-0.16456	0.03994	0.05851
74	-0.06611	-0.21374	0.04192	0.04709
74.1	-0.08707	-0.25904	0.04733	0.03427
74.2	-0.10816	-0.29895	0.05579	0.02034
74.3	-0.12854	-0.3322	0.06676	0.00571
74.4	-0.14737	-0.35776	0.07949	-0.00917
74.5	-0.16391	-0.37498	0.0931	-0.02385
74.6	-0.17756	-0.38352	0.10663	-0.03794
74.7	-0.18792	-0.38346	0.1191	-0.05115
74.8	-0.19475	-0.37523	0.12965	-0.06333
74.9	-0.19798	-0.35963	0.13762	-0.07442
75	-0.19769	-0.33776	0.14261	-0.0845
75.1	-0.19399	-0.31099	0.14456	-0.09373
75.2	-0.18707	-0.28083	0.14378	-0.10235
75.3	-0.17713	-0.2489	0.14094	-0.11064
75.4	-0.16441	-0.21679	0.13704	-0.11888
75.5	-0.14919	-0.18602	0.13332	-0.12734
75.6	-0.13183	-0.15789	0.13105	-0.13625
75.7	-0.11273	-0.13346	0.1314	-0.14571
75.8	-0.09237	-0.11345	0.13525	-0.15572
75.9	-0.07131	-0.09814	0.14299	-0.1661
76	-0.05013	-0.0874	0.15451	-0.17655
76.1	-0.02943	-0.08065	0.16915	-0.18664
76.2	-0.00981	-0.07691	0.18581	-0.19595
76.3	0.00819	-0.07494	0.20303	-0.20403
76.4	0.02411	-0.07336	0.21913	-0.21057
76.5	0.03761	-0.07083	0.2324	-0.21535
76.6	0.04847	-0.0662	0.24123	-0.21836
76.7	0.0566	-0.05862	0.24424	-0.21976
76.8	0.06203	-0.04763	0.24038	-0.21987
76.9	0.0649	-0.03323	0.22906	-0.21915
77	0.06548	-0.01585	0.21021	-0.21815
77.1	0.0641	0.00368	0.18426	-0.21748
77.2	0.06118	0.02423	0.1522	-0.21776
77.3	0.05715	0.04445	0.11546	-0.21961
77.4	0.05243	0.06292	0.07582	-0.22362
77.5	0.04742	0.07823	0.0353	-0.23027
77.6	0.04243	0.08906	-0.00396	-0.23993
77.7	0.03768	0.09432	-0.03992	-0.25282
77.8	0.03335	0.09318	-0.07069	-0.26893
77.9	0.02952	0.08511	-0.09472	-0.28804
78	0.02627	0.06998	-0.11091	-0.30966
78.1	0.0237	0.04804	-0.11869	-0.33304
78.2	0.02192	0.0199	-0.11807	-0.35721
78.3	0.02107	-0.01342	-0.10957	-0.38108
78.4	0.02138	-0.05065	-0.09422	-0.40347
78.5	0.02308	-0.09026	-0.07341	-0.42325
78.6	0.02642	-0.13063	-0.04879	-0.43941
78.7	0.03161	-0.1701	-0.02206	-0.45115
78.8	0.03875	-0.20706	0.00509	-0.4579
78.9	0.04782	-0.24002	0.03114	-0.45932
79	0.05857	-0.26766	0.05484	-0.45533
79.1	0.07059	-0.28892	0.07531	-0.44608
79.2	0.08327	-0.30297	0.09202	-0.43197
79.3	0.09593	-0.30926	0.10482	-0.41363
79.4	0.10779	-0.30748	0.11387	-0.39187
79.5	0.11813	-0.29753	0.11959	-0.3676
79.6	0.12634	-0.27947	0.12252	-0.34174
79.7	0.13194	-0.25358	0.12329	-0.31522
79.8	0.13462	-0.2203	0.12246	-0.28889
79.9	0.13427	-0.18028	0.1205	-0.26344
80	0.13094	-0.13439	0.11773	-0.23945
80.1	0.12481	-0.08372	0.11435	-0.21724
80.2	0.11618	-0.02957	0.11043	-0.19694
80.3	0.10542	0.02659	0.10598	-0.17846
80.4	0.09292	0.08314	0.10096	-0.16155
80.5	0.07914	0.13843	0.09535	-0.14581
80.6	0.06452	0.1908	0.08911	-0.1308
80.7	0.04951	0.2387	0.08217	-0.11607
80.8	0.03455	0.28075	0.07443	-0.10127
80.9	0.0201	0.3159	0.0657	-0.08609
81	0.00652	0.34341	0.05572	-0.07034
81.1	-0.00585	0.36293	0.04412	-0.0539
81.2	-0.01678	0.37445	0.03047	-0.03676
81.3	-0.02613	0.3783	0.01432	-0.019
81.4	-0.03385	0.37503	-0.00473	-0.000813166
81.5	-0.03998	0.36534	-0.02697	0.01753
81.6	-0.04462	0.34997	-0.05247	0.03567
81.7	-0.04791	0.32964	-0.08106	0.05322
81.8	-0.05001	0.30497	-0.1123	0.06984
81.9	-0.0511	0.2764	-0.14553	0.08525
82	-0.05133	0.24427	-0.17991	0.09929
82.1	-0.05085	0.20879	-0.21453	0.11194
82.2	-0.04979	0.17012	-0.24845	0.12331
82.3	-0.04826	0.12842	-0.28079	0.13356
82.4	-0.04634	0.08391	-0.31078	0.1429
82.5	-0.0441	0.03692	-0.33776	0.15154
82.6	-0.04164	-0.01204	-0.36128	0.15961
82.7	-0.03902	-0.0623	-0.38103	0.16721
82.8	-0.03633	-0.11296	-0.39692	0.17438
82.9	-0.03366	-0.16298	-0.40899	0.18118
83	-0.03114	-0.21118	-0.41742	0.18769
83.1	-0.02889	-0.2564	-0.42244	0.19406
83.2	-0.02708	-0.29751	-0.42431	0.20045
83.3	-0.02588	-0.33355	-0.42328	0.20702
83.4	-0.02545	-0.36378	-0.41958	0.21393
83.5	-0.02598	-0.38766	-0.4134	0.22122
83.6	-0.0276	-0.40497	-0.40497	0.22885
83.7	-0.03041	-0.41569	-0.39451	0.23667
83.8	-0.03449	-0.42004	-0.3823	0.24442
83.9	-0.03986	-0.41844	-0.36865	0.25179
84	-0.04648	-0.41148	-0.35389	0.25846
84.1	-0.05424	-0.39992	-0.33829	0.26412
84.2	-0.06296	-0.38467	-0.32209	0.2685
84.3	-0.07238	-0.36682	-0.30544	0.27141
84.4	-0.08216	-0.34758	-0.28839	0.27275
84.5	-0.09192	-0.32824	-0.27094	0.27247
84.6	-0.10124	-0.31007	-0.25305	0.27052
84.7	-0.10976	-0.29425	-0.23465	0.26688
84.8	-0.11716	-0.28178	-0.21569	0.26148
84.9	-0.12318	-0.2734	-0.19611	0.25426
85	-0.12765	-0.26957	-0.17588	0.24522
85.1	-0.13047	-0.27043	-0.15495	0.23445
85.2	-0.1316	-0.27584	-0.13327	0.22215
85.3	-0.13109	-0.28541	-0.11088	0.20869
85.4	-0.12903	-0.29856	-0.08789	0.19457
85.5	-0.1256	-0.31453	-0.06455	0.18043
85.6	-0.12103	-0.33244	-0.04126	0.16699
85.7	-0.11562	-0.35129	-0.01853	0.15502
85.8	-0.10971	-0.36995	0.00301	0.1453
85.9	-0.10368	-0.38722	0.02274	0.13854
86	-0.09792	-0.40185	0.04006	0.13536
86.1	-0.09279	-0.41264	0.05455	0.13615
86.2	-0.0886	-0.4185	0.06595	0.14106
86.3	-0.08556	-0.41857	0.07431	0.14996
86.4	-0.0838	-0.41224	0.07992	0.16239
86.5	-0.08332	-0.39922	0.08335	0.17761
86.6	-0.08405	-0.37961	0.0853	0.19466
86.7	-0.0858	-0.35379	0.08653	0.21247
86.8	-0.08835	-0.32248	0.08772	0.22994
86.9	-0.0914	-0.28657	0.08938	0.2461
87	-0.09463	-0.2471	0.09172	0.26014
87.1	-0.09774	-0.20514	0.09469	0.27148
87.2	-0.10047	-0.16175	0.09797	0.27979
87.3	-0.10261	-0.11793	0.10103	0.28494
87.4	-0.10409	-0.07461	0.10324	0.28704
87.5	-0.10498	-0.03265	0.10398	0.28634
87.6	-0.10547	0.00711	0.10272	0.28327
87.7	-0.10583	0.04388	0.09906	0.27837
87.8	-0.10638	0.07686	0.09278	0.27224
87.9	-0.10742	0.10528	0.08381	0.26556
88	-0.10918	0.12848	0.07226	0.25895
88.1	-0.11175	0.14595	0.05841	0.25301
88.2	-0.11509	0.15736	0.04265	0.2482
88.3	-0.119	0.16261	0.02547	0.24484
88.4	-0.12314	0.16183	0.00747	0.24306
88.5	-0.12706	0.15535	-0.0108	0.24278
88.6	-0.13023	0.14366	-0.02874	0.24373
88.7	-0.13213	0.12743	-0.04587	0.24548
88.8	-0.13226	0.10742	-0.06178	0.24751
88.9	-0.13029	0.08448	-0.07614	0.24929
89	-0.12604	0.05955	-0.08875	0.25033
89.1	-0.11952	0.03355	-0.09948	0.25021
89.2	-0.1109	0.00744	-0.10823	0.24869
89.3	-0.10051	-0.0179	-0.11493	0.24567
89.4	-0.08877	-0.04163	-0.11953	0.24121
89.5	-0.07612	-0.06306	-0.12194	0.23549
89.6	-0.06307	-0.08165	-0.12205	0.22882
89.7	-0.05007	-0.09702	-0.11974	0.22156
89.8	-0.0376	-0.10901	-0.11489	0.21407
89.9	-0.02607	-0.11766	-0.10739	0.20674
90	-0.01587	-0.1232	-0.09714	0.19984
90.1	-0.0073	-0.12603	-0.08413	0.1936
90.2	-0.000618935	-0.12666	-0.06846	0.18813
90.3	0.00399	-0.1257	-0.05036	0.18344
90.4	0.00638	-0.12381	-0.03022	0.17945
90.5	0.00651	-0.12164	-0.00858	0.17604
90.6	0.00439	-0.11981	0.01394	0.17309
90.7	7.94729e-05	-0.11888	0.03663	0.17047
90.8	-0.00627	-0.11934	0.05877	0.16812
90.9	-0.0145	-0.12154	0.07963	0.16602
91	-0.02443	-0.12575	0.09857	0.16418
91.1	-0.03589	-0.1321	0.11502	0.16271
91.2	-0.04873	-0.1406	0.12852	0.1617
91.3	-0.06282	-0.15113	0.13878	0.16133
91.4	-0.07803	-0.16347	0.14566	0.16177
91.5	-0.09421	-0.17733	0.14916	0.1632
91.6	-0.11116	-0.19234	0.14941	0.16575
91.7	-0.12865	-0.20805	0.14657	0.16953
91.8	-0.14636	-0.224	0.14082	0.17457
91.9	-0.1639	-0.23971	0.1323	0.18086
92	-0.18082	-0.25478	0.1211	0.18839
92.1	-0.1966	-0.26894	0.10731	0.1971
92.2	-0.21069	-0.28202	0.09101	0.20689
92.3	-0.22254	-0.29404	0.07237	0.21764
92.4	-0.23165	-0.30508	0.05166	0.22918
92.5	-0.23762	-0.31528	0.02932	0.24126
92.6	-0.24021	-0.32471	0.00594	0.25354
92.7	-0.23934	-0.33333	-0.01778	0.26561
92.8	-0.23519	-0.34094	-0.04105	0.27699
92.9	-0.22811	-0.34718	-0.0631	0.28717
93	-0.21864	-0.35157	-0.0832	0.29571
93.1	-0.20742	-0.35361	-0.10079	0.30222
93.2	-0.19513	-0.35284	-0.11544	0.30647
93.3	-0.18246	-0.34892	-0.12694	0.30837
93.4	-0.17	-0.34172	-0.13525	0.308
93.5	-0.15824	-0.33129	-0.14048	0.30557
93.6	-0.14751	-0.31788	-0.14284	0.30141
93.7	-0.13802	-0.30187	-0.14259	0.29594
93.8	-0.12982	-0.2837	-0.13995	0.28957
93.9	-0.12289	-0.26387	-0.13508	0.28275
94	-0.1172	-0.24281	-0.12803	0.27586
94.1	-0.11269	-0.22092	-0.11875	0.26918
94.2	-0.10929	-0.19855	-0.10707	0.26296
94.3	-0.10697	-0.17597	-0.09285	0.25732
94.4	-0.10565	-0.15345	-0.07596	0.25235
94.5	-0.10528	-0.13118	-0.05644	0.2481
94.6	-0.10576	-0.10936	-0.03453	0.24456
94.7	-0.107	-0.08815	-0.01074	0.24172
94.8	-0.10889	-0.0677	0.01415	0.23951
94.9	-0.11133	-0.04812	0.03916	0.23783
95	-0.11422	-0.02958	0.0632	0.23655
95.1	-0.11747	-0.01226	0.08522	0.23549
95.2	-0.12097	0.00356	0.10424	0.23448
95.3	-0.1246	0.01756	0.11953	0.23333
95.4	-0.12814	0.02936	0.13061	0.23189
95.5	-0.13136	0.03855	0.13731	0.22995
95.6	-0.13388	0.04475	0.13972	0.22732
95.7	-0.13528	0.04763	0.13818	0.22375
95.8	-0.13501	0.04696	0.13319	0.21891
95.9	-0.13253	0.04267	0.12533	0.21247
96	-0.12728	0.03479	0.11521	0.20408
96.1	-0.1188	0.02349	0.10343	0.19349
96.2	-0.10676	0.00904	0.09055	0.18057
96.3	-0.09102	-0.0082	0.07713	0.16536
96.4	-0.07166	-0.02783	0.06373	0.14807
96.5	-0.04898	-0.04938	0.05092	0.12906
96.6	-0.02348	-0.07231	0.03925	0.10875
96.7	0.00418	-0.09597	0.02925	0.08761
96.8	0.03321	-0.11963	0.02142	0.06606
96.9	0.06278	-0.14247	0.01615	0.04444
97	0.09205	-0.16361	0.01372	0.02299
97.1	0.12021	-0.18215	0.01423	0.00191
97.2	0.14656	-0.19719	0.01763	-0.01869
97.3	0.17055	-0.2079	0.0237	-0.03866
97.4	0.19178	-0.2136	0.03204	-0.05781
97.5	0.21004	-0.21376	0.04212	-0.07581
97.6	0.22527	-0.20811	0.05327	-0.09221
97.7	0.23753	-0.19664	0.06474	-0.10643
97.8	0.24697	-0.17963	0.07574	-0.11784
97.9	0.25377	-0.15763	0.0855	-0.1258
98	0.25812	-0.13152	0.09329	-0.12976
98.1	0.26017	-0.10242	0.09858	-0.12933
98.2	0.26001	-0.07162	0.10099	-0.12433
98.3	0.25772	-0.04055	0.10038	-0.11483
98.4	0.25337	-0.01058	0.09683	-0.10112
98.5	0.24707	0.01697	0.09061	-0.08372
98.6	0.239	0.04103	0.08214	-0.0633
98.7	0.22945	0.06075	0.07198	-0.04058
98.8	0.2188	0.0756	0.06071	-0.01635
98.9	0.20755	0.08533	0.04892	0.0087
99	0.19622	0.09003	0.0371	0.03397
99.1	0.18535	0.09003	0.02564	0.05899
99.2	0.17537	0.08595	0.01475	0.08345
99.3	0.16654	0.07855	0.00445	0.10717
99.4	0.15893	0.06876	-0.00537	0.13007
99.5	0.15235	0.05754	-0.01495	0.15213
99.6	0.14642	0.04583	-0.02458	0.17333
99.7	0.1406	0.03451	-0.03459	0.19359
99.8	0.13431	0.02429	-0.04525	0.21273
99.9	0.12702	0.01567	-0.05674	0.23047
100	0.11831	0.00891	-0.06917	0.24641
100.1	0.108	0.00402	-0.08252	0.26012
100.2	0.0961	0.000739415	-0.09665	0.27122
100.3	0.08284	-0.00138	-0.11132	0.27941
100.4	0.06857	-0.00292	-0.12619	0.28453
100.5	0.05372	-0.0045	-0.1408	0.28657
100.6	0.03874	-0.00665	-0.15464	0.28568
100.7	0.02403	-0.00976	-0.16715	0.28213
100.8	0.00989	-0.01399	-0.17771	0.27632
100.9	-0.00344	-0.0193	-0.18572	0.26875
101	-0.01585	-0.02544	-0.19061	0.26006
101.1	-0.02728	-0.03198	-0.19192	0.25092
101.2	-0.03772	-0.03841	-0.18931	0.24207
101.3	-0.04719	-0.04417	-0.18267	0.2342
101.4	-0.05575	-0.04874	-0.17207	0.2279
101.5	-0.06354	-0.05175	-0.15781	0.22361
101.6	-0.07074	-0.05301	-0.14034	0.22149
101.7	-0.07763	-0.05256	-0.12027	0.22145
101.8	-0.08459	-0.0507	-0.09828	0.22312
101.9	-0.09204	-0.0479	-0.0751	0.22586
102	-0.10043	-0.04481	-0.05144	0.22884
102.1	-0.1102	-0.04211	-0.02799	0.23107
102.2	-0.12171	-0.0405	-0.00538	0.23152
102.3	-0.13519	-0.0406	0.01582	0.22914
102.4	-0.15077	-0.04287	0.03514	0.22298
102.5	-0.16839	-0.04765	0.05215	0.2122
102.6	-0.18789	-0.05506	0.06652	0.19612
102.7	-0.20897	-0.06502	0.07798	0.17429
102.8	-0.23129	-0.07726	0.08637	0.14651
102.9	-0.25447	-0.09128	0.09162	0.11286
103	-0.2781	-0.1064	0.09381	0.07372
103.1	-0.30179	-0.12182	0.09314	0.02981
103.2	-0.32517	-0.13667	0.08994	-0.01788
103.3	-0.34785	-0.15014	0.08468	-0.06806
103.4	-0.36945	-0.16153	0.07788	-0.11925
103.5	-0.38957	-0.17032	0.07015	-0.16985
103.6	-0.40782	-0.17624	0.06209	-0.21824
103.7	-0.4238	-0.17921	0.05429	-0.26288
103.8	-0.4371	-0.17937	0.04728	-0.30245
103.9	-0.44739	-0.17698	0.04153	-0.3359
104	-0.45435	-0.17237	0.03743	-0.36252
104.1	-0.4578	-0.16592	0.03526	-0.38198
104.2	-0.45771	-0.15798	0.03522	-0.39432
104.3	-0.45422	-0.14887	0.0374	-0.39991
104.4	-0.44772	-0.13891	0.04172	-0.39936
104.5	-0.43877	-0.12836	0.048	-0.39348
104.6	-0.42807	-0.11754	0.05594	-0.38321
104.7	-0.41643	-0.10674	0.0652	-0.3696
104.8	-0.40465	-0.0963	0.0754	-0.35376
104.9	-0.39344	-0.08655	0.08619	-0.33681
105	-0.38338	-0.0778	0.09724	-0.31984
105.1	-0.37485	-0.0703	0.10817	-0.30385
105.2	-0.36803	-0.06419	0.11862	-0.28965
105.3	-0.3629	-0.05946	0.12815	-0.27784
105.4	-0.35931	-0.05598	0.13629	-0.26877
105.5	-0.35699	-0.05347	0.14249	-0.26248
105.6	-0.3556	-0.05158	0.14619	-0.25872
105.7	-0.35482	-0.04992	0.14684	-0.25698
105.8	-0.3543	-0.04817	0.14394	-0.25655
105.9	-0.35373	-0.04606	0.13712	-0.25659
106	-0.35282	-0.04346	0.12614	-0.25624
106.1	-0.3513	-0.04034	0.11097	-0.25469
106.2	-0.34894	-0.03677	0.09177	-0.25124
106.3	-0.34554	-0.03283	0.06889	-0.24538
106.4	-0.34088	-0.02864	0.04285	-0.23676
106.5	-0.33479	-0.02428	0.01438	-0.22528
106.6	-0.32709	-0.01981	-0.01568	-0.21108
106.7	-0.31767	-0.01526	-0.04633	-0.19449
106.8	-0.30645	-0.01069	-0.07651	-0.176
106.9	-0.29346	-0.00615	-0.10512	-0.15627
107	-0.27883	-0.00173	-0.13115	-0.136
107.1	-0.2628	0.00244	-0.15373	-0.11593
107.2	-0.2457	0.00618	-0.1722	-0.09677
107.3	-0.22794	0.00935	-0.18618	-0.07916
107.4	-0.20997	0.0118	-0.19553	-0.06369
107.5	-0.19227	0.01347	-0.20039	-0.05089
107.6	-0.1753	0.01443	-0.20113	-0.04126
107.7	-0.1595	0.01482	-0.19826	-0.03525
107.8	-0.1453	0.01483	-0.19244	-0.03322
107.9	-0.13306	0.01466	-0.18434	-0.03546
108	-0.12303	0.01439	-0.17465	-0.0421
108.1	-0.11537	0.01394	-0.16399	-0.05316
108.2	-0.11003	0.01309	-0.15294	-0.0685
108.3	-0.10681	0.01147	-0.14201	-0.08789
108.4	-0.10533	0.00865	-0.13165	-0.111
108.5	-0.1051	0.00421	-0.12223	-0.13739
108.6	-0.10555	-0.00226	-0.11412	-0.1665
108.7	-0.10617	-0.01114	-0.1076	-0.19772
108.8	-0.1065	-0.02277	-0.10289	-0.23028
108.9	-0.10629	-0.0375	-0.10015	-0.26337
109	-0.10548	-0.05565	-0.09945	-0.29613
109.1	-0.10426	-0.07755	-0.10074	-0.32768
109.2	-0.103	-0.10345	-0.10389	-0.35722
109.3	-0.10226	-0.13354	-0.10872	-0.38401
109.4	-0.10265	-0.16783	-0.11501	-0.40742
109.5	-0.1048	-0.2061	-0.12255	-0.42695
109.6	-0.10928	-0.24784	-0.13121	-0.44231
109.7	-0.1165	-0.29221	-0.14093	-0.45334
109.8	-0.12672	-0.33798	-0.15174	-0.4601
109.9	-0.13997	-0.38359	-0.16381	-0.46282
110	-0.15611	-0.42724	-0.17733	-0.46186
110.1	-0.1748	-0.46695	-0.19255	-0.4577
110.2	-0.19559	-0.50074	-0.20966	-0.45086
110.3	-0.21791	-0.52676	-0.2287	-0.44193
110.4	-0.2411	-0.54345	-0.24949	-0.43144
110.5	-0.26448	-0.54967	-0.27155	-0.41986
110.6	-0.28733	-0.5448	-0.29407	-0.40755
110.7	-0.3089	-0.52883	-0.31594	-0.39471
110.8	-0.32845	-0.50233	-0.33581	-0.38142
110.9	-0.34531	-0.46646	-0.35218	-0.36759
111	-0.35889	-0.42287	-0.36355	-0.35308
111.1	-0.36874	-0.37359	-0.36851	-0.33774
111.2	-0.37457	-0.32094	-0.36595	-0.32151
111.3	-0.37624	-0.26735	-0.35511	-0.30444
111.4	-0.37377	-0.21523	-0.33578	-0.28675
111.5	-0.36732	-0.1668	-0.30828	-0.26873
111.6	-0.35714	-0.12399	-0.27351	-0.25077
111.7	-0.3436	-0.08825	-0.2329	-0.2332
111.8	-0.32711	-0.06051	-0.18825	-0.21629
111.9	-0.3081	-0.04117	-0.1416	-0.20019
112	-0.28702	-0.03005	-0.0951	-0.18491
112.1	-0.26424	-0.02651	-0.05081	-0.17035
112.2	-0.24008	-0.02948	-0.01056	-0.15633
112.3	-0.21475	-0.0376	0.02412	-0.14262
112.4	-0.18832	-0.04932	0.05215	-0.12906
112.5	-0.16078	-0.06296	0.07289	-0.11555
112.6	-0.13205	-0.07688	0.08618	-0.10216
112.7	-0.10202	-0.08953	0.09232	-0.08908
112.8	-0.07064	-0.09958	0.09203	-0.07665
112.9	-0.03793	-0.10594	0.08637	-0.06529
113	-0.00405	-0.1078	0.07663	-0.05547
113.1	0.0307	-0.10466	0.06424	-0.04768
113.2	0.06593	-0.09633	0.05072	-0.04228
113.3	0.10114	-0.0829	0.03754	-0.03949
113.4	0.13581	-0.06474	0.02607	-0.03934
113.5	0.16934	-0.04239	0.01751	-0.04163
113.6	0.20115	-0.01655	0.01278	-0.04595
113.7	0.23067	0.01201	0.01245	-0.0517
113.8	0.25733	0.04251	0.01672	-0.05816
113.9	0.28068	0.0742	0.0254	-0.06454
114	0.30034	0.10641	0.03795	-0.07007
114.1	0.31606	0.13854	0.05355	-0.07403
114.2	0.32769	0.17005	0.07116	-0.07577
114.3	0.33517	0.2004	0.0896	-0.07477
114.4	0.33851	0.22905	0.1077	-0.07068
114.5	0.33774	0.25538	0.12435	-0.06328
114.6	0.3329	0.27872	0.13861	-0.05255
114.7	0.32403	0.29842	0.14978	-0.03867
114.8	0.31119	0.31389	0.15742	-0.02195
114.9	0.29449	0.3247	0.16142	-0.00286
115	0.27411	0.33066	0.16195	0.01808
115.1	0.25033	0.33181	0.15943	0.0403
115.2	0.22352	0.32847	0.15453	0.06323
115.3	0.19414	0.32118	0.14806	0.08631
115.4	0.16275	0.31067	0.14091	0.10904
115.5	0.12998	0.29778	0.13396	0.13091
115.6	0.09648	0.28334	0.12806	0.15143
115.7	0.0629	0.26809	0.12393	0.17009
115.8	0.0299	0.25256	0.12216	0.18639
115.9	-0.00194	0.23702	0.12315	0.19984
116	-0.03207	0.2215	0.12713	0.20994
116.1	-0.06003	0.20575	0.1341	0.21624
116.2	-0.0854	0.18932	0.14384	0.21832
116.3	-0.10785	0.17162	0.1559	0.21588
116.4	-0.1271	0.15199	0.16964	0.20874
116.5	-0.1429	0.12982	0.18427	0.19695
116.6	-0.15506	0.10462	0.19892	0.18078
116.7	-0.16345	0.07612	0.21269	0.16078
116.8	-0.168	0.04429	0.22473	0.13778
116.9	-0.16877	0.00933	0.23435	0.11284
117	-0.16598	-0.02831	0.24101	0.08724
117.1	-0.16005	-0.06798	0.24444	0.06238
117.2	-0.1516	-0.10881	0.24454	0.03964
117.3	-0.14139	-0.14983	0.24144	0.02026
117.4	-0.13033	-0.18993	0.2354	0.00526
117.5	-0.11935	-0.22791	0.22682	-0.00467
117.6	-0.10935	-0.26258	0.21616	-0.00922
117.7	-0.10109	-0.29274	0.20392	-0.00845
117.8	-0.09514	-0.31731	0.19061	-0.00276
117.9	-0.09184	-0.3354	0.17672	0.00715
118	-0.09129	-0.34637	0.16272	0.02036
118.1	-0.0933	-0.34991	0.14902	0.03577
118.2	-0.0975	-0.34607	0.13601	0.05219
118.3	-0.10333	-0.33528	0.12409	0.06834
118.4	-0.11009	-0.31832	0.11363	0.08295
118.5	-0.11705	-0.29628	0.10499	0.09481
118.6	-0.12342	-0.27048	0.09849	0.1029
118.7	-0.12847	-0.24236	0.09439	0.10641
118.8	-0.13155	-0.21337	0.09284	0.10488
118.9	-0.13211	-0.18485	0.09379	0.09815
119	-0.12975	-0.15795	0.09703	0.08639
119.1	-0.1242	-0.1335	0.10212	0.07006
119.2	-0.11541	-0.11198	0.10846	0.0498
119.3	-0.10348	-0.09352	0.1153	0.02641
119.4	-0.08874	-0.07798	0.12188	0.000717799
119.5	-0.07175	-0.06494	0.12751	-0.02644
119.6	-0.05319	-0.0539	0.13165	-0.05429
119.7	-0.03391	-0.04429	0.13402	-0.08217
119.8	-0.01477	-0.03563	0.13458	-0.10951
119.9	0.00334	-0.02752	0.13349	-0.13588
120	0.01961	-0.01974	0.13111	-0.16098
120.1	0.03326	-0.01218	0.12789	-0.18456
120.2	0.04364	-0.00487	0.12437	-0.20644
120.3	0.05015	0.00202	0.12109	-0.22645
120.4	0.05234	0.00827	0.11863	-0.24439
120.5	0.04981	0.01359	0.11751	-0.26003
120.6	0.04233	0.01771	0.11822	-0.27308
120.7	0.02976	0.02037	0.12109	-0.28322
120.8	0.01211	0.02139	0.1263	-0.2901
120.9	-0.01046	0.02071	0.13378	-0.29345
121	-0.03762	0.01844	0.14321	-0.29304
121.1	-0.06886	0.01486	0.15395	-0.28878
121.2	-0.10356	0.01043	0.1651	-0.28073
121.3	-0.14094	0.00571	0.17552	-0.26914
121.4	-0.18013	0.00133	0.18392	-0.25442
121.5	-0.22021	-0.00214	0.18894	-0.2372
121.6	-0.26024	-0.00427	0.18928	-0.21819
121.7	-0.29931	-0.00483	0.18385	-0.19819
121.8	-0.33656	-0.00386	0.17185	-0.178
121.9	-0.37129	-0.00167	0.15298	-0.15835
122	-0.40297	0.00123	0.12738	-0.13987
122.1	-0.43131	0.00415	0.09576	-0.12307
122.2	-0.45621	0.00632	0.05923	-0.10835
122.3	-0.47778	0.00693	0.01928	-0.09599
122.4	-0.49633	0.00523	-0.02244	-0.08623
122.5	-0.51226	0.000551224	-0.06419	-0.07924
122.6	-0.52602	-0.00763	-0.10428	-0.07519
122.7	-0.53807	-0.01968	-0.14118	-0.07416
122.8	-0.5488	-0.03577	-0.17359	-0.07614
122.9	-0.55852	-0.0559	-0.20046	-0.08096
123	-0.56743	-0.07984	-0.22104	-0.08819
123.1	-0.57566	-0.10718	-0.23486	-0.09719
123.2	-0.58329	-0.13733	-0.24166	-0.10701
123.3	-0.59036	-0.16955	-0.24135	-0.11659
123.4	-0.5969	-0.20299	-0.23399	-0.12471
123.5	-0.60295	-0.23671	-0.21975	-0.13024
123.6	-0.60857	-0.26977	-0.19889	-0.13219
123.7	-0.61381	-0.30123	-0.17179	-0.1298
123.8	-0.61872	-0.33021	-0.13896	-0.12268
123.9	-0.62332	-0.35592	-0.10102	-0.11077
124	-0.62762	-0.3777	-0.05876	-0.09436
124.1	-0.63156	-0.39502	-0.01307	-0.0741
124.2	-0.63501	-0.40745	0.03499	-0.05091
124.3	-0.63774	-0.41469	0.08426	-0.02593
124.4	-0.63943	-0.41654	0.13354	-0.000480016
124.5	-0.63966	-0.41298	0.18161	0.02406
124.6	-0.63795	-0.40408	0.22728	0.04632
124.7	-0.63382	-0.39013	0.26946	0.06505
124.8	-0.62687	-0.37154	0.30715	0.07925
124.9	-0.61681	-0.34887	0.33946	0.08825
125	-0.60353	-0.32279	0.36567	0.09179
125.1	-0.58711	-0.29408	0.38517	0.09002
125.2	-0.5678	-0.26359	0.39753	0.08351
125.3	-0.54599	-0.23218	0.40253	0.07315
125.4	-0.52218	-0.20071	0.40012	0.06006
125.5	-0.49693	-0.16999	0.39048	0.04549
125.6	-0.4708	-0.14075	0.37398	0.03071
125.7	-0.44435	-0.11362	0.35117	0.0169
125.8	-0.4181	-0.08913	0.32273	0.00501
125.9	-0.39254	-0.06766	0.28946	-0.00425
126	-0.36812	-0.0495	0.25219	-0.01049
126.1	-0.34526	-0.0348	0.21181	-0.01365
126.2	-0.32428	-0.02362	0.16925	-0.01394
126.3	-0.30551	-0.01588	0.12547	-0.01182
126.4	-0.28917	-0.01145	0.08146	-0.00791
126.5	-0.27543	-0.01012	0.0382	-0.00292
126.6	-0.26437	-0.01164	-0.00332	0.00238
126.7	-0.256	-0.01581	-0.04217	0.00725
126.8	-0.25025	-0.02243	-0.07745	0.01098
126.9	-0.24698	-0.03137	-0.10837	0.01293
127	-0.24601	-0.04255	-0.13426	0.01258
127.1	-0.24714	-0.05596	-0.15461	0.00947
127.2	-0.25014	-0.07157	-0.16908	0.00328
127.3	-0.25483	-0.08939	-0.17755	-0.00617
127.4	-0.26104	-0.10937	-0.18013	-0.01891
127.5	-0.26866	-0.13139	-0.1771	-0.03479
127.6	-0.27761	-0.15527	-0.16893	-0.05353
127.7	-0.28785	-0.18074	-0.15628	-0.07466
127.8	-0.29933	-0.20743	-0.13991	-0.09764
127.9	-0.31201	-0.23494	-0.12073	-0.12182
128	-0.3258	-0.26281	-0.09967	-0.1465
128.1	-0.34061	-0.29057	-0.07769	-0.171
128.2	-0.35633	-0.31779	-0.05567	-0.19468
128.3	-0.37287	-0.34408	-0.03442	-0.21704
128.4	-0.39017	-0.36915	-0.01458	-0.23777
128.5	-0.4082	-0.39274	0.00334	-0.25673
128.6	-0.42701	-0.41464	0.01901	-0.27395
128.7	-0.44666	-0.43465	0.03223	-0.28962
128.8	-0.46721	-0.45256	0.04295	-0.30397
128.9	-0.4887	-0.46819	0.05119	-0.31722
129	-0.51103	-0.48137	0.05706	-0.32952
129.1	-0.534	-0.49195	0.06067	-0.3409
129.2	-0.55724	-0.49984	0.06222	-0.35122
129.3	-0.58026	-0.50504	0.06195	-0.3602
129.4	-0.60248	-0.5076	0.06016	-0.36746
129.5	-0.62326	-0.50767	0.05727	-0.37256
129.6	-0.64193	-0.5055	0.05377	-0.37509
129.7	-0.65792	-0.50142	0.05024	-0.37474
129.8	-0.6707	-0.49588	0.04733	-0.37135
129.9	-0.67988	-0.48944	0.04574	-0.36495
130	-0.68523	-0.48272	0.04616	-0.35577
130.1	-0.68666	-0.47637	0.04928	-0.3442
130.2	-0.68422	-0.47102	0.05573	-0.3308
130.3	-0.6781	-0.46722	0.06601	-0.3162
130.4	-0.66857	-0.46537	0.08047	-0.30104
130.5	-0.65599	-0.46572	0.09924	-0.28594
130.6	-0.64078	-0.46833	0.12223	-0.27141
130.7	-0.62344	-0.47312	0.14909	-0.25783
130.8	-0.60455	-0.47983	0.17923	-0.24541
130.9	-0.58474	-0.48803	0.21182	-0.23427
131	-0.56472	-0.49708	0.24581	-0.22441
131.1	-0.54521	-0.50619	0.27999	-0.21579
131.2	-0.52695	-0.51441	0.31304	-0.20839
131.3	-0.51067	-0.52073	0.3436	-0.20215
131.4	-0.49704	-0.52413	0.37035	-0.19701
131.5	-0.48666	-0.52366	0.39205	-0.1929
131.6	-0.47997	-0.51852	0.40764	-0.1897
131.7	-0.47725	-0.50812	0.41629	-0.18721
131.8	-0.47857	-0.49208	0.41742	-0.18514
131.9	-0.48375	-0.47031	0.41074	-0.18304
132	-0.49243	-0.44295	0.39628	-0.18037
132.1	-0.50406	-0.41042	0.37439	-0.17646
132.2	-0.51799	-0.37337	0.3457	-0.17061
132.3	-0.53355	-0.33268	0.31113	-0.16212
132.4	-0.55007	-0.28936	0.27183	-0.15035
132.5	-0.567	-0.24456	0.22911	-0.1348
132.6	-0.58391	-0.1995	0.18443	-0.11522
132.7	-0.60055	-0.1554	0.1393	-0.0916
132.8	-0.61681	-0.11349	0.09523	-0.06426
132.9	-0.63268	-0.07494	0.05364	-0.03381
133	-0.6482	-0.04085	0.01582	-0.00113
133.1	-0.66342	-0.0122	-0.01722	0.0327
133.2	-0.67832	0.01019	-0.04474	0.06655
133.3	-0.69277	0.02565	-0.06644	0.09927
133.4	-0.70656	0.03371	-0.08241	0.12986
133.5	-0.71932	0.0341	-0.09314	0.15752
133.6	-0.73056	0.02676	-0.09944	0.18173
133.7	-0.73969	0.01185	-0.10239	0.20229
133.8	-0.74603	-0.01021	-0.10317	0.2193
133.9	-0.7489	-0.03872	-0.10298	0.23313
134	-0.74767	-0.07269	-0.10292	0.24432
134.1	-0.74183	-0.11085	-0.10392	0.25356
134.2	-0.73106	-0.15167	-0.10662	0.26155
134.3	-0.7153	-0.19343	-0.11141	0.2689
134.4	-0.69476	-0.23428	-0.11834	0.27614
134.5	-0.66992	-0.27235	-0.12724	0.28361
134.6	-0.6415	-0.30589	-0.13769	0.29147
134.7	-0.61039	-0.33341	-0.14917	0.29964
134.8	-0.57761	-0.35379	-0.16113	0.30787
134.9	-0.54426	-0.36637	-0.17306	0.3157
135	-0.51141	-0.37098	-0.18459	0.32261
135.1	-0.48006	-0.36797	-0.19552	0.32799
135.2	-0.45106	-0.35808	-0.20582	0.33124
135.3	-0.42507	-0.34246	-0.2156	0.33182
135.4	-0.40254	-0.32246	-0.22513	0.32929
135.5	-0.38367	-0.29956	-0.2347	0.32337
135.6	-0.3685	-0.27525	-0.24461	0.31404
135.7	-0.35689	-0.25089	-0.25509	0.30159
135.8	-0.34862	-0.22765	-0.26626	0.28668
135.9	-0.34334	-0.20645	-0.27809	0.27036
136	-0.34068	-0.18793	-0.29042	0.25395
136.1	-0.34018	-0.17243	-0.30287	0.23899
136.2	-0.34135	-0.16005	-0.3149	0.22702
136.3	-0.34369	-0.15062	-0.32573	0.21951
136.4	-0.34667	-0.14378	-0.33445	0.21761
136.5	-0.34978	-0.13902	-0.34004	0.22212
136.6	-0.35254	-0.13572	-0.34143	0.23334
136.7	-0.35455	-0.13325	-0.33765	0.25106
136.8	-0.35548	-0.13097	-0.32794	0.27457
136.9	-0.3551	-0.12834	-0.31185	0.30268
137	-0.35325	-0.1249	-0.28934	0.3339
137.1	-0.3498	-0.12033	-0.26076	0.36653
137.2	-0.34469	-0.11444	-0.2269	0.39888
137.3	-0.33786	-0.10711	-0.18887	0.4294
137.4	-0.3292	-0.09833	-0.14809	0.45687
137.5	-0.31863	-0.08812	-0.10614	0.48042
137.6	-0.30601	-0.07653	-0.06469	0.49965
137.7	-0.29124	-0.06366	-0.02542	0.51453
137.8	-0.27427	-0.04959	0.01005	0.5254
137.9	-0.25515	-0.03449	0.04024	0.5328
138	-0.23409	-0.01854	0.06387	0.53744
138.1	-0.21146	-0.00196	0.07993	0.54006
138.2	-0.18787	0.01495	0.08775	0.5414
138.3	-0.16414	0.03186	0.08699	0.54211
138.4	-0.14126	0.04839	0.07771	0.54274
138.5	-0.12037	0.06416	0.06033	0.54379
138.6	-0.10262	0.07878	0.03565	0.54562
138.7	-0.08914	0.09188	0.00479	0.54859
138.8	-0.08086	0.1032	-0.03087	0.55297
138.9	-0.0785	0.11251	-0.06974	0.55902
139	-0.08244	0.11974	-0.11013	0.56694
139.1	-0.0927	0.12491	-0.15031	0.57688
139.2	-0.10892	0.12811	-0.18865	0.58888
139.3	-0.13038	0.12951	-0.22366	0.60289
139.4	-0.15607	0.12928	-0.25414	0.6187
139.5	-0.18473	0.12761	-0.27916	0.63588
139.6	-0.21497	0.1246	-0.29817	0.65383
139.7	-0.24533	0.12033	-0.31101	0.6717
139.8	-0.2744	0.11476	-0.31783	0.6885
139.9	-0.30085	0.1078	-0.31916	0.70317
140	-0.32359	0.09923	-0.31573	0.71465
140.1	-0.34177	0.08882	-0.30851	0.72203
140.2	-0.35487	0.07631	-0.29859	0.72461
140.3	-0.3627	0.06148	-0.28709	0.72195
140.4	-0.36544	0.0442	-0.27513	0.71393
140.5	-0.36359	0.02447	-0.2637	0.70073
140.6	-0.35798	0.00241	-0.25367	0.68277
140.7	-0.34962	-0.02173	-0.24568	0.66067
140.8	-0.33972	-0.04758	-0.24015	0.63517
140.9	-0.32945	-0.07467	-0.23725	0.60705
141	-0.31993	-0.10241	-0.23687	0.57706
141.1	-0.31202	-0.13008	-0.2387	0.5459
141.2	-0.30634	-0.1569	-0.24225	0.51416
141.3	-0.30318	-0.18203	-0.24691	0.48237
141.4	-0.30251	-0.20463	-0.25204	0.45093
141.5	-0.30406	-0.22395	-0.25704	0.42015
141.6	-0.30738	-0.23939	-0.26142	0.39021
141.7	-0.31188	-0.25052	-0.26481	0.36117
141.8	-0.31695	-0.25716	-0.26703	0.33298
141.9	-0.32198	-0.25941	-0.26801	0.30554
142	-0.32648	-0.25763	-0.26782	0.27874
142.1	-0.33007	-0.25239	-0.26659	0.2525
142.2	-0.33254	-0.24442	-0.26451	0.2269
142.3	-0.33386	-0.23449	-0.2618	0.20212
142.4	-0.33422	-0.2233	-0.25872	0.17856
142.5	-0.33396	-0.21138	-0.25557	0.15672
142.6	-0.33358	-0.19913	-0.25267	0.13722
142.7	-0.33367	-0.18671	-0.25038	0.12074
142.8	-0.3348	-0.17413	-0.24913	0.10787
142.9	-0.33745	-0.16129	-0.2494	0.09908
143	-0.34196	-0.14805	-0.2517	0.09461
143.1	-0.3484	-0.13426	-0.25655	0.09443
143.2	-0.35662	-0.11988	-0.26439	0.09819
143.3	-0.36623	-0.105	-0.2755	0.10524
143.4	-0.37669	-0.08986	-0.28995	0.11469
143.5	-0.38734	-0.07488	-0.30753	0.12541
143.6	-0.39755	-0.06062	-0.32777	0.13613
143.7	-0.40675	-0.0477	-0.34987	0.14556
143.8	-0.4145	-0.03681	-0.37278	0.15242
143.9	-0.42051	-0.02859	-0.39522	0.15564
144	-0.42466	-0.02362	-0.41575	0.1544
144.1	-0.42699	-0.02231	-0.43289	0.14823
144.2	-0.42767	-0.0249	-0.44525	0.1371
144.3	-0.42699	-0.03138	-0.45156	0.12141
144.4	-0.42531	-0.04152	-0.45085	0.10198
144.5	-0.42304	-0.05487	-0.4425	0.07994
144.6	-0.42063	-0.07087	-0.42633	0.0567
144.7	-0.41852	-0.08882	-0.40262	0.03376
144.8	-0.41712	-0.10804	-0.37214	0.01258
144.9	-0.4168	-0.12787	-0.33605	-0.00554
145	-0.41782	-0.1477	-0.29584	-0.01961
145.1	-0.42033	-0.16699	-0.25317	-0.02905
145.2	-0.4243	-0.18526	-0.20973	-0.03369
145.3	-0.42956	-0.20208	-0.16709	-0.03386
145.4	-0.43581	-0.21706	-0.1266	-0.03026
145.5	-0.44267	-0.2298	-0.08931	-0.02393
145.6	-0.44972	-0.23998	-0.0559	-0.01608
145.7	-0.45653	-0.2473	-0.02675	-0.00796
145.8	-0.46273	-0.2515	-0.00192	-0.000698725
145.9	-0.46796	-0.25241	0.0188	0.00477
146	-0.47192	-0.24993	0.03583	0.0078
146.1	-0.47434	-0.24406	0.04975	0.00813
146.2	-0.47495	-0.23492	0.06122	0.00585
146.3	-0.47349	-0.22274	0.07094	0.00144
146.4	-0.46972	-0.20789	0.07954	-0.0043
146.5	-0.46336	-0.19086	0.08756	-0.01037
146.6	-0.45418	-0.17224	0.09537	-0.01569
146.7	-0.44201	-0.15266	0.10317	-0.01925
146.8	-0.42675	-0.13277	0.111	-0.0202
146.9	-0.40843	-0.11319	0.11878	-0.01798
147	-0.38728	-0.0944	0.12631	-0.01232
147.1	-0.36371	-0.07677	0.13334	-0.0033
147.2	-0.33834	-0.06045	0.13954	0.00875
147.3	-0.31195	-0.04539	0.14455	0.0233
147.4	-0.28548	-0.03137	0.14794	0.03969
147.5	-0.25996	-0.01802	0.14927	0.05726
147.6	-0.23644	-0.00492	0.14813	0.07536
147.7	-0.216	0.00835	0.14422	0.09347
147.8	-0.19964	0.02215	0.13739	0.11116
147.9	-0.18825	0.03668	0.12772	0.12813
148	-0.18258	0.05203	0.11555	0.14414
148.1	-0.18318	0.06808	0.10146	0.15904
148.2	-0.19038	0.08455	0.08628	0.17269
148.3	-0.20426	0.10097	0.07097	0.18502
148.4	-0.22466	0.11671	0.05655	0.19596
148.5	-0.25116	0.13104	0.04403	0.20551
148.6	-0.28309	0.1432	0.03425	0.21377
148.7	-0.31955	0.15244	0.02792	0.22091
148.8	-0.35946	0.15816	0.0255	0.22715
148.9	-0.40158	0.15993	0.02724	0.23277
149	-0.44459	0.15751	0.03315	0.23801
149.1	-0.48717	0.15092	0.04306	0.24309
149.2	-0.52804	0.14035	0.05657	0.24809
149.3	-0.56605	0.12625	0.0731	0.25302
149.4	-0.60023	0.10921	0.09188	0.25782
149.5	-0.62981	0.08997	0.11199	0.26235
149.6	-0.65426	0.06938	0.13239	0.26651
149.7	-0.67326	0.04833	0.152	0.27024
149.8	-0.68671	0.02768	0.16973	0.27359
149.9	-0.69469	0.00825	0.1846	0.27678
150	-0.69746	-0.00928	0.19575	0.28019
150.1	-0.69539	-0.02434	0.20253	0.28441
150.2	-0.68903	-0.0365	0.20451	0.29013
150.3	-0.67901	-0.0455	0.2015	0.29804
150.4	-0.66608	-0.05116	0.19354	0.30874
150.5	-0.6511	-0.05344	0.18094	0.32257
150.6	-0.63495	-0.05232	0.16421	0.33956
150.7	-0.61855	-0.04789	0.1441	0.35939
150.8	-0.60273	-0.04033	0.12148	0.38141
150.9	-0.58825	-0.02994	0.09735	0.40466
151	-0.57572	-0.01717	0.07277	0.42803
151.1	-0.56558	-0.00263	0.04878	0.45035
151.2	-0.55808	0.01291	0.0264	0.47048
151.3	-0.55325	0.02856	0.00649	0.48742
151.4	-0.55093	0.04337	-0.01029	0.5004
151.5	-0.55074	0.05638	-0.02351	0.50886
151.6	-0.55212	0.06674	-0.03303	0.51252
151.7	-0.55435	0.07374	-0.03896	0.51137
151.8	-0.55665	0.07693	-0.04166	0.50562
151.9	-0.55818	0.07609	-0.04168	0.49571
152	-0.55816	0.07131	-0.03973	0.48225
152.1	-0.5559	0.06296	-0.03661	0.46596
152.2	-0.55086	0.0517	-0.03313	0.44764
152.3	-0.54267	0.03841	-0.03005	0.42808
152.4	-0.5312	0.02416	-0.02805	0.40806
152.5	-0.51657	0.01011	-0.02766	0.38825
152.6	-0.49911	-0.00257	-0.02924	0.36923
152.7	-0.47937	-0.01279	-0.03298	0.35143
152.8	-0.45801	-0.01963	-0.03889	0.33513
152.9	-0.43577	-0.02239	-0.04673	0.32045
153	-0.4134	-0.02065	-0.05613	0.30734
153.1	-0.39157	-0.01425	-0.06655	0.29561
153.2	-0.37088	-0.00339	-0.07737	0.28496
153.3	-0.35178	0.01153	-0.08794	0.27497
153.4	-0.33456	0.02985	-0.0977	0.26513
153.5	-0.31942	0.05082	-0.10619	0.25492
153.6	-0.30641	0.07362	-0.11311	0.24381
153.7	-0.29553	0.09743	-0.11833	0.23134
153.8	-0.28673	0.12148	-0.12189	0.21719
153.9	-0.27989	0.14508	-0.12398	0.20122
154	-0.27487	0.16765	-0.12489	0.18352
154.1	-0.27145	0.18876	-0.12496	0.16447
154.2	-0.26939	0.20809	-0.12452	0.14469
154.3	-0.26835	0.22545	-0.12386	0.12503
154.4	-0.26798	0.24075	-0.12321	0.10656
154.5	-0.26789	0.25397	-0.12268	0.09042
154.6	-0.26768	0.26515	-0.12236	0.0778
154.7	-0.26699	0.27438	-0.12226	0.06981
154.8	-0.2655	0.28176	-0.1224	0.0674
154.9	-0.26296	0.28741	-0.12282	0.07128
155	-0.25919	0.29145	-0.12367	0.0818
155.1	-0.25415	0.29403	-0.12514	0.09897
155.2	-0.24789	0.29527	-0.12754	0.12242
155.3	-0.24062	0.29535	-0.13119	0.15144
155.4	-0.23267	0.29448	-0.13642	0.185
155.5	-0.22449	0.29297	-0.14349	0.22189
155.6	-0.21658	0.29116	-0.15253	0.26071
155.7	-0.20952	0.28952	-0.16355	0.30006
155.8	-0.20384	0.28851	-0.17638	0.33852
155.9	-0.20003	0.28863	-0.19071	0.3748
156	-0.19843	0.2903	-0.20608	0.40775
156.1	-0.19927	0.29378	-0.22193	0.43637
156.2	-0.20263	0.29917	-0.2376	0.45988
156.3	-0.20842	0.30633	-0.25241	0.47775
156.4	-0.21647	0.31487	-0.26571	0.48967
156.5	-0.22646	0.32416	-0.27694	0.49557
156.6	-0.238	0.33334	-0.28567	0.49557
156.7	-0.25064	0.34144	-0.29166	0.48996
156.8	-0.26391	0.34735	-0.2948	0.47921
156.9	-0.27736	0.34996	-0.29517	0.46388
157	-0.29057	0.34819	-0.29295	0.44463
157.1	-0.30322	0.34109	-0.28843	0.42224
157.2	-0.31507	0.32799	-0.28199	0.39759
157.3	-0.32597	0.30854	-0.27401	0.37158
157.4	-0.33582	0.28282	-0.26487	0.34519
157.5	-0.34464	0.25135	-0.25495	0.31934
157.6	-0.35246	0.21511	-0.24464	0.29491
157.7	-0.35936	0.17546	-0.23437	0.27268
157.8	-0.3654	0.13406	-0.22459	0.25327
157.9	-0.37064	0.09277	-0.21585	0.23713
158	-0.37511	0.05348	-0.20871	0.22451
158.1	-0.37878	0.01804	-0.20378	0.21541
158.2	-0.38156	-0.01194	-0.20168	0.20964
158.3	-0.38333	-0.03516	-0.20297	0.20681
158.4	-0.3839	-0.05074	-0.20812	0.20643
158.5	-0.38305	-0.05827	-0.21742	0.20796
158.6	-0.38056	-0.05776	-0.23094	0.21093
158.7	-0.3762	-0.04966	-0.2485	0.21498
158.8	-0.36983	-0.03473	-0.26965	0.2199
158.9	-0.36134	-0.01403	-0.29375	0.22561
159	-0.35074	0.01124	-0.31996	0.23216
159.1	-0.33813	0.03975	-0.34738	0.23964
159.2	-0.32373	0.07015	-0.37505	0.24809
159.3	-0.30787	0.10113	-0.40208	0.25741
159.4	-0.29094	0.13148	-0.42763	0.26734
159.5	-0.27343	0.16013	-0.45099	0.27746
159.6	-0.25587	0.18622	-0.4716	0.28727
159.7	-0.2388	0.20914	-0.48905	0.29624
159.8	-0.22278	0.22851	-0.50311	0.30397
159.9	-0.20833	0.24421	-0.51368	0.31021
160	-0.19591	0.25633	-0.52084	0.31491
160.1	-0.18587	0.26514	-0.52479	0.31821
160.2	-0.17844	0.27104	-0.52582	0.32043
160.3	-0.1737	0.27444	-0.52434	0.32203
160.4	-0.1715	0.27577	-0.5208	0.32354
160.5	-0.17153	0.27534	-0.51569	0.32556
160.6	-0.17331	0.27338	-0.50948	0.32871
160.7	-0.17624	0.26995	-0.50258	0.33355
160.8	-0.17971	0.26497	-0.49537	0.34057
160.9	-0.18316	0.25827	-0.48812	0.35012
161	-0.18617	0.24962	-0.48109	0.36244
161.1	-0.18851	0.23878	-0.47454	0.3776
161.2	-0.19014	0.22557	-0.46875	0.39554
161.3	-0.19126	0.20994	-0.46409	0.41609
161.4	-0.19224	0.19199	-0.46097	0.43898
161.5	-0.19354	0.17203	-0.45988	0.46387
161.6	-0.19568	0.15053	-0.46127	0.49037
161.7	-0.19917	0.12818	-0.46558	0.51802
161.8	-0.20442	0.10577	-0.47313	0.54625
161.9	-0.21172	0.08412	-0.48412	0.57446
162	-0.22119	0.06406	-0.49855	0.60192
162.1	-0.23278	0.04629	-0.5162	0.62784
162.2	-0.24625	0.03137	-0.53662	0.65137
162.3	-0.26119	0.01963	-0.55921	0.67159
162.4	-0.27708	0.01118	-0.58327	0.6876
162.5	-0.29331	0.00593	-0.60806	0.69854
162.6	-0.30925	0.00358	-0.63293	0.70365
162.7	-0.32433	0.00375	-0.65731	0.70239
162.8	-0.33807	0.006	-0.68074	0.69448
162.9	-0.35008	0.00992	-0.70287	0.67995
163	-0.36015	0.01516	-0.72341	0.65922
163.1	-0.36818	0.02148	-0.74214	0.63305
163.2	-0.37424	0.02875	-0.75883	0.60251
163.3	-0.3785	0.03701	-0.77323	0.56893
163.4	-0.38123	0.04641	-0.78506	0.53375
163.5	-0.38278	0.05723	-0.79403	0.49842
163.6	-0.38354	0.06982	-0.79986	0.46428
163.7	-0.38389	0.08454	-0.80234	0.43244
163.8	-0.38416	0.10173	-0.80133	0.4037
163.9	-0.38464	0.12163	-0.79687	0.37857
164	-0.3855	0.14434	-0.78909	0.35726
164.1	-0.38689	0.16981	-0.77825	0.33971
164.2	-0.38881	0.19783	-0.76473	0.32573
164.3	-0.39121	0.22806	-0.74896	0.31493
164.4	-0.39395	0.26003	-0.73142	0.30688
164.5	-0.39682	0.29324	-0.71258	0.30105
164.6	-0.39961	0.32712	-0.6929	0.29687
164.7	-0.4021	0.3611	-0.67284	0.29376
164.8	-0.40408	0.39455	-0.6528	0.29118
164.9	-0.40541	0.42686	-0.63326	0.28863
165	-0.40595	0.45736	-0.61469	0.28571
165.1	-0.40564	0.48541	-0.59763	0.28213
165.2	-0.40443	0.51033	-0.5827	0.27775
165.3	-0.40233	0.53144	-0.57049	0.27255
165.4	-0.39937	0.54807	-0.56158	0.26665
165.5	-0.39562	0.55957	-0.55641	0.26026
165.6	-0.39119	0.56534	-0.55523	0.25367
165.7	-0.38622	0.56492	-0.55806	0.24719
165.8	-0.38086	0.55797	-0.56464	0.24114
165.9	-0.37527	0.54438	-0.57444	0.23581
166	-0.36955	0.52427	-0.58674	0.23151
166.1	-0.36374	0.498	-0.60066	0.22853
166.2	-0.35776	0.46616	-0.61523	0.22716
166.3	-0.35142	0.4296	-0.62953	0.22774
166.4	-0.34442	0.38936	-0.64268	0.23059
166.5	-0.3364	0.34664	-0.65396	0.23603
166.6	-0.32695	0.30277	-0.66281	0.2443
166.7	-0.31568	0.25914	-0.66885	0.25546
166.8	-0.30231	0.21721	-0.6719	0.26931
166.9	-0.28671	0.17842	-0.67193	0.28539
167	-0.26895	0.14414	-0.66902	0.30289
167.1	-0.24931	0.11565	-0.66338	0.32074
167.2	-0.22831	0.09401	-0.65525	0.33766
167.3	-0.20662	0.08003	-0.64491	0.35232
167.4	-0.18504	0.0742	-0.63262	0.36344
167.5	-0.1644	0.07668	-0.61865	0.36992
167.6	-0.14556	0.08729	-0.60324	0.37097
167.7	-0.12925	0.10546	-0.58663	0.36614
167.8	-0.1161	0.13029	-0.56907	0.35539
167.9	-0.10652	0.16053	-0.55083	0.33907
168	-0.10073	0.19467	-0.53222	0.3179
168.1	-0.09867	0.23098	-0.51366	0.29292
168.2	-0.10006	0.26765	-0.49557	0.26542
168.3	-0.10441	0.30284	-0.47846	0.23682
168.4	-0.11104	0.33486	-0.4628	0.20864
168.5	-0.11919	0.36225	-0.44904	0.18227
168.6	-0.12803	0.38393	-0.43749	0.15898
168.7	-0.13678	0.39926	-0.42833	0.13974
168.8	-0.14476	0.40807	-0.4216	0.1252
168.9	-0.15144	0.41073	-0.41715	0.11568
169	-0.15649	0.40802	-0.4147	0.11107
169.1	-0.15982	0.40118	-0.41387	0.11092
169.2	-0.16151	0.39174	-0.41414	0.11448
169.3	-0.16187	0.38144	-0.41494	0.12071
169.4	-0.16134	0.37211	-0.41562	0.12847
169.5	-0.16048	0.36551	-0.41546	0.13653
169.6	-0.15995	0.36323	-0.4137	0.14381
169.7	-0.16041	0.36652	-0.40962	0.1494
169.8	-0.16252	0.3762	-0.40252	0.15263
169.9	-0.16689	0.39261	-0.39184	0.15319
170	-0.17402	0.41555	-0.37719	0.15104
170.1	-0.1843	0.44428	-0.35836	0.14653
170.2	-0.19801	0.4776	-0.33538	0.14024
170.3	-0.21527	0.5139	-0.30849	0.13302
170.4	-0.23606	0.5513	-0.27815	0.12587
170.5	-0.26018	0.58777	-0.245	0.11986
170.6	-0.28727	0.62129	-0.20977	0.11602
170.7	-0.31679	0.65001	-0.17329	0.11525
170.8	-0.348	0.67234	-0.13638	0.11826
170.9	-0.38003	0.68709	-0.09993	0.12547
171	-0.41187	0.69352	-0.06482	0.13703
171.1	-0.44245	0.69136	-0.03197	0.1528
171.2	-0.47063	0.68082	-0.0023	0.17232
171.3	-0.49531	0.66256	0.02335	0.19491
171.4	-0.51544	0.6376	0.04422	0.21964
171.5	-0.53008	0.60727	0.05976	0.2454
171.6	-0.53844	0.57312	0.06965	0.27099
171.7	-0.53994	0.53678	0.07384	0.29514
171.8	-0.5343	0.49989	0.07256	0.31657
171.9	-0.5215	0.46399	0.06631	0.33412
172	-0.5019	0.4304	0.05578	0.34675
172.1	-0.47621	0.4002	0.04183	0.35366
172.2	-0.44548	0.37412	0.0254	0.35431
172.3	-0.41105	0.35259	0.00746	0.34849
172.4	-0.37449	0.33569	-0.01108	0.3363
172.5	-0.3375	0.3232	-0.02942	0.31816
172.6	-0.30182	0.31465	-0.04688	0.29473
172.7	-0.2691	0.30942	-0.06299	0.2669
172.8	-0.24081	0.30672	-0.07745	0.23569
172.9	-0.21823	0.3057	-0.09016	0.20223
173	-0.20229	0.30548	-0.10117	0.16778
173.1	-0.19361	0.30517	-0.1106	0.1336
173.2	-0.19246	0.30393	-0.11864	0.10105
173.3	-0.19872	0.30105	-0.12551	0.0714
173.4	-0.21189	0.29599	-0.13139	0.04582
173.5	-0.23114	0.28841	-0.13646	0.02522
173.6	-0.2554	0.27827	-0.14087	0.0102
173.7	-0.28338	0.26574	-0.14477	0.001
173.8	-0.31373	0.25125	-0.14832	-0.00252
173.9	-0.34514	0.23536	-0.1517	-0.000839869
174	-0.37642	0.21877	-0.15509	0.00527
174.1	-0.40657	0.20229	-0.15869	0.01478
174.2	-0.43485	0.18681	-0.16264	0.0265
174.3	-0.46073	0.17327	-0.167	0.03915
174.4	-0.4839	0.16262	-0.17169	0.05141
174.5	-0.50423	0.15575	-0.17653	0.06206
174.6	-0.52173	0.15342	-0.18123	0.07006
174.7	-0.53646	0.15616	-0.18546	0.07459
174.8	-0.54855	0.16422	-0.18886	0.07513
174.9	-0.5581	0.17755	-0.19112	0.07143
175	-0.56523	0.19572	-0.192	0.06357
175.1	-0.57002	0.218	-0.19136	0.05187
175.2	-0.57251	0.24334	-0.18922	0.0369
175.3	-0.57271	0.27045	-0.18575	0.01942
175.4	-0.57065	0.29789	-0.18126	0.0003287
175.5	-0.56635	0.32416	-0.17617	-0.01939
175.6	-0.55987	0.3478	-0.17094	-0.03874
175.7	-0.55134	0.36753	-0.16605	-0.05674
175.8	-0.54098	0.38233	-0.16196	-0.07251
175.9	-0.52905	0.39155	-0.15908	-0.08532
176	-0.51593	0.39492	-0.15773	-0.09463
176.1	-0.5021	0.3926	-0.15811	-0.10012
176.2	-0.48807	0.38512	-0.1603	-0.10168
176.3	-0.4744	0.37332	-0.16423	-0.09941
176.4	-0.46166	0.35827	-0.16973	-0.09358
176.5	-0.45034	0.34111	-0.17655	-0.08459
176.6	-0.44084	0.32304	-0.18431	-0.07299
176.7	-0.43338	0.30512	-0.19261	-0.0594
176.8	-0.42805	0.28828	-0.201	-0.04447
176.9	-0.42478	0.27324	-0.20906	-0.0289
177	-0.42338	0.26046	-0.21637	-0.01334
177.1	-0.42356	0.25022	-0.2226	0.00161
177.2	-0.42495	0.24256	-0.22743	0.01544
177.3	-0.42716	0.23735	-0.23063	0.02774
177.4	-0.42977	0.23427	-0.23193	0.03821
177.5	-0.43237	0.23284	-0.23105	0.04668
177.6	-0.43457	0.23244	-0.22769	0.05312
177.7	-0.43606	0.23239	-0.22154	0.05759
177.8	-0.4366	0.232	-0.21232	0.06023
177.9	-0.43607	0.2307	-0.19975	0.06124
178	-0.4345	0.22802	-0.18367	0.06083
178.1	-0.43202	0.22367	-0.16398	0.05922
178.2	-0.4289	0.21754	-0.14073	0.05665
178.3	-0.42555	0.20967	-0.11409	0.05334
178.4	-0.42242	0.20028	-0.08442	0.04948
178.5	-0.42004	0.18968	-0.05228	0.04528
178.6	-0.41899	0.17831	-0.01837	0.04087
178.7	-0.41985	0.16662	0.01645	0.03639
178.8	-0.42316	0.15514	0.05124	0.03198
178.9	-0.42945	0.14435	0.08503	0.02774
179	-0.43913	0.13476	0.11687	0.02379
179.1	-0.45251	0.12684	0.14596	0.02021
179.2	-0.46971	0.12104	0.17166	0.01704
179.3	-0.49069	0.11778	0.19351	0.01428
179.4	-0.51518	0.11745	0.21122	0.0119
179.5	-0.54271	0.12033	0.22466	0.00987
179.6	-0.57263	0.12654	0.23385	0.00812
179.7	-0.60411	0.13602	0.23894	0.00659
179.8	-0.63623	0.14848	0.24023	0.00524
179.9	-0.668	0.16344	0.2381	0.004
180	-0.69842	0.18023	0.2331	0.00288
180.1	-0.72653	0.19798	0.22586	0.00189
180.2	-0.75145	0.21572	0.21708	0.00112
180.3	-0.77245	0.23236	0.20752	0.00068601
180.4	-0.78895	0.24677	0.19792	0.000746409
180.5	-0.8006	0.25785	0.18897	0.00145
180.6	-0.80726	0.2646	0.18124	0.00291
180.7	-0.80906	0.26621	0.17517	0.00514
180.8	-0.80635	0.26217	0.17104	0.00802
180.9	-0.79968	0.25226	0.16897	0.01131
181	-0.78975	0.2366	0.1689	0.01462
181.1	-0.77729	0.21568	0.17061	0.0175
181.2	-0.76303	0.19031	0.17369	0.01947
181.3	-0.74756	0.16156	0.17755	0.0201
181.4	-0.73132	0.13073	0.18146	0.01904
181.5	-0.71455	0.09923	0.18458	0.01602
181.6	-0.69731	0.06847	0.18607	0.01094
181.7	-0.67952	0.03978	0.18513	0.00383
181.8	-0.66098	0.01432	0.18113	-0.0051
181.9	-0.64145	-0.00701	0.17366	-0.01549
182	-0.62066	-0.02357	0.16258	-0.02687
182.1	-0.59839	-0.03506	0.14804	-0.03865
182.2	-0.57452	-0.04154	0.13047	-0.0502
182.3	-0.54902	-0.04342	0.11049	-0.06094
182.4	-0.52202	-0.04145	0.08889	-0.07032
182.5	-0.49377	-0.03663	0.06648	-0.07792
182.6	-0.4647	-0.0302	0.04402	-0.08348
182.7	-0.43533	-0.02346	0.0221	-0.08688
182.8	-0.40631	-0.01778	0.00113	-0.08816
182.9	-0.37835	-0.01443	-0.01871	-0.0875
183	-0.35219	-0.01454	-0.03745	-0.08517
183.1	-0.32855	-0.01901	-0.05529	-0.0815
183.2	-0.3081	-0.02847	-0.07255	-0.07679
183.3	-0.29143	-0.0432	-0.08966	-0.07128
183.4	-0.279	-0.06309	-0.10703	-0.06514
183.5	-0.27113	-0.08768	-0.12504	-0.05844
183.6	-0.26797	-0.11613	-0.14398	-0.05116
183.7	-0.26945	-0.14735	-0.164	-0.04323
183.8	-0.27532	-0.18002	-0.18511	-0.03451
183.9	-0.28514	-0.21276	-0.20711	-0.02486
184	-0.29828	-0.24417	-0.22962	-0.01411
184.1	-0.31401	-0.27294	-0.25209	-0.00207
184.2	-0.33152	-0.29794	-0.27385	0.0114
184.3	-0.34994	-0.31823	-0.29413	0.02643
184.4	-0.36843	-0.33311	-0.31216	0.04306
184.5	-0.38622	-0.34212	-0.32718	0.06122
184.6	-0.40264	-0.34506	-0.33849	0.08073
184.7	-0.41718	-0.342	-0.34548	0.10124
184.8	-0.42953	-0.33322	-0.34773	0.1223
184.9	-0.43953	-0.31922	-0.34497	0.14334
185	-0.44723	-0.30074	-0.33721	0.16374
185.1	-0.45281	-0.27865	-0.32465	0.18294
185.2	-0.45657	-0.25397	-0.30775	0.20044
185.3	-0.45888	-0.22782	-0.28713	0.21594
185.4	-0.46013	-0.2013	-0.26355	0.22926
185.5	-0.46069	-0.17543	-0.23791	0.24039
185.6	-0.46085	-0.15106	-0.21115	0.24943
185.7	-0.4609	-0.12881	-0.18429	0.25651
185.8	-0.46101	-0.10895	-0.15834	0.26183
185.9	-0.46125	-0.09137	-0.13425	0.26559
186	-0.46161	-0.07559	-0.1128	0.26804
186.1	-0.4619	-0.0608	-0.09462	0.26943
186.2	-0.46189	-0.04595	-0.08011	0.27007
186.3	-0.46125	-0.02986	-0.06949	0.27024
186.4	-0.45965	-0.01141	-0.06276	0.27022
186.5	-0.45681	0.01035	-0.05979	0.27021
186.6	-0.45251	0.03604	-0.06029	0.27034
186.7	-0.44665	0.06588	-0.06382	0.27059
186.8	-0.43924	0.09967	-0.06984	0.27088
186.9	-0.43035	0.13676	-0.07773	0.271
187	-0.42014	0.17613	-0.08677	0.27074
187.1	-0.40879	0.21648	-0.09627	0.26987
187.2	-0.39653	0.25633	-0.10554	0.26822
187.3	-0.38358	0.29416	-0.11398	0.2657
187.4	-0.37014	0.32854	-0.12112	0.26231
187.5	-0.35641	0.35824	-0.1267	0.2582
187.6	-0.34257	0.38233	-0.13063	0.25362
187.7	-0.32873	0.40022	-0.133	0.24893
187.8	-0.31498	0.41167	-0.13409	0.24453
187.9	-0.30136	0.41678	-0.13428	0.24084
188	-0.28789	0.41592	-0.13401	0.23821
188.1	-0.27457	0.40975	-0.13377	0.2369
188.2	-0.2614	0.3991	-0.13405	0.23709
188.3	-0.24838	0.38493	-0.13529	0.23883
188.4	-0.23554	0.36831	-0.13782	0.24209
188.5	-0.22294	0.35034	-0.1419	0.24673
188.6	-0.21063	0.33208	-0.14763	0.2525
188.7	-0.19876	0.31454	-0.15497	0.25907
188.8	-0.18748	0.29858	-0.16382	0.26601
188.9	-0.17701	0.28485	-0.17395	0.27283
189	-0.16763	0.27376	-0.18509	0.27901
189.1	-0.15966	0.26536	-0.19694	0.28403
189.2	-0.15347	0.2594	-0.20917	0.28742
189.3	-0.14945	0.2553	-0.22144	0.28878
189.4	-0.14801	0.25221	-0.23339	0.28781
189.5	-0.14951	0.24907	-0.2447	0.28426
189.6	-0.15425	0.24478	-0.25507	0.27795
189.7	-0.16243	0.23823	-0.26427	0.26874
189.8	-0.17416	0.22848	-0.27215	0.25653
189.9	-0.18943	0.21481	-0.27866	0.24131
190	-0.2081	0.19684	-0.28378	0.22313
190.1	-0.22993	0.17449	-0.28753	0.20213
190.2	-0.25455	0.14807	-0.2899	0.17854
190.3	-0.2815	0.11818	-0.29087	0.15268
190.4	-0.31024	0.08569	-0.29037	0.12491
190.5	-0.34012	0.05163	-0.2883	0.09561
190.6	-0.37045	0.01711	-0.28459	0.06513
190.7	-0.40045	-0.01673	-0.27924	0.03381
190.8	-0.42933	-0.0488	-0.27229	0.0019
190.9	-0.45627	-0.07814	-0.26388	-0.03033
191	-0.48046	-0.10396	-0.25424	-0.06265
191.1	-0.50117	-0.12568	-0.2437	-0.09477
191.2	-0.51777	-0.1429	-0.23266	-0.12637
191.3	-0.52978	-0.15545	-0.22159	-0.15702
191.4	-0.53689	-0.1633	-0.21101	-0.18623
191.5	-0.53903	-0.16659	-0.20148	-0.21337
191.6	-0.53629	-0.16556	-0.19356	-0.23771
191.7	-0.52897	-0.16059	-0.18778	-0.25845
191.8	-0.51752	-0.15218	-0.18462	-0.27476
191.9	-0.50252	-0.14094	-0.18451	-0.28595
192	-0.48467	-0.12757	-0.1878	-0.29154
192.1	-0.46475	-0.11282	-0.19471	-0.29139
192.2	-0.44357	-0.0974	-0.20535	-0.2857
192.3	-0.42196	-0.08194	-0.2197	-0.27506
192.4	-0.40067	-0.06694	-0.23764	-0.26032
192.5	-0.38035	-0.05269	-0.25894	-0.24254
192.6	-0.36155	-0.03933	-0.28336	-0.22281
192.7	-0.34467	-0.02682	-0.31058	-0.20218
192.8	-0.32998	-0.01499	-0.34021	-0.18155
192.9	-0.31765	-0.00361	-0.37182	-0.16162
193	-0.30772	0.0076	-0.40485	-0.14289
193.1	-0.30016	0.01894	-0.43866	-0.12566
193.2	-0.29487	0.03067	-0.4725	-0.11
193.3	-0.29169	0.04304	-0.50552	-0.09585
193.4	-0.29042	0.05623	-0.5368	-0.08298
193.5	-0.29082	0.07036	-0.56542	-0.07107
193.6	-0.29258	0.08549	-0.59051	-0.05977
193.7	-0.29533	0.10158	-0.61129	-0.04871
193.8	-0.29863	0.11851	-0.62714	-0.0376
193.9	-0.30198	0.13608	-0.63762	-0.0262
194	-0.30478	0.15402	-0.64246	-0.01441
194.1	-0.30642	0.17199	-0.6416	-0.00224
194.2	-0.30628	0.1896	-0.63514	0.01018
194.3	-0.30377	0.2064	-0.62334	0.02265
194.4	-0.29839	0.22187	-0.60655	0.03496
194.5	-0.28974	0.23549	-0.58521	0.04689
194.6	-0.27762	0.24672	-0.55975	0.05829
194.7	-0.26203	0.25507	-0.53064	0.06906
194.8	-0.24328	0.26006	-0.49845	0.07911
194.9	-0.22204	0.2612	-0.46389	0.08829
195	-0.19929	0.25798	-0.42789	0.09631
195.1	-0.17635	0.2499	-0.39161	0.10279
195.2	-0.15469	0.2365	-0.35641	0.10722
195.3	-0.13586	0.21746	-0.32378	0.10908
195.4	-0.12129	0.19271	-0.2952	0.10789
195.5	-0.11217	0.16254	-0.27201	0.10329
195.6	-0.10934	0.12768	-0.25529	0.09512
195.7	-0.11318	0.08929	-0.24574	0.08344
195.8	-0.12363	0.04898	-0.24356	0.06856
195.9	-0.14018	0.00866	-0.2485	0.05099
196	-0.16197	-0.0295	-0.2598	0.03141
196.1	-0.1879	-0.06331	-0.27632	0.01061
196.2	-0.21678	-0.09066	-0.29661	-0.01052
196.3	-0.24741	-0.10966	-0.31908	-0.03112
196.4	-0.27871	-0.11884	-0.34208	-0.05037
196.5	-0.30976	-0.11718	-0.36407	-0.06753
196.6	-0.33985	-0.10431	-0.38367	-0.08207
196.7	-0.36845	-0.0805	-0.39972	-0.0936
196.8	-0.39522	-0.04671	-0.41137	-0.10198
196.9	-0.41997	-0.0046	-0.41806	-0.10732
197	-0.44259	0.04368	-0.41954	-0.10995
197.1	-0.46303	0.09555	-0.41582	-0.11042
197.2	-0.48124	0.14827	-0.40719	-0.1094
197.3	-0.49717	0.1991	-0.39406	-0.10765
197.4	-0.51074	0.2455	-0.37701	-0.10591
197.5	-0.52184	0.28529	-0.35665	-0.10485
197.6	-0.53037	0.31678	-0.33361	-0.105
197.7	-0.53624	0.33885	-0.3085	-0.10669
197.8	-0.53938	0.35099	-0.28185	-0.11002
197.9	-0.53975	0.35332	-0.25413	-0.11485
198	-0.53741	0.34656	-0.22573	-0.12081
198.1	-0.53248	0.33191	-0.19694	-0.12736
198.2	-0.52518	0.31101	-0.16802	-0.1338
198.3	-0.51584	0.28577	-0.13919	-0.13941
198.4	-0.50488	0.25824	-0.11065	-0.14344
198.5	-0.4928	0.23043	-0.08264	-0.14526
198.6	-0.48021	0.20423	-0.05543	-0.14438
198.7	-0.46778	0.18123	-0.02932	-0.14056
198.8	-0.45621	0.16269	-0.00468	-0.13381
198.9	-0.44626	0.14947	0.01811	-0.12442
199	-0.43866	0.14198	0.03863	-0.11292
199.1	-0.43411	0.14027	0.05644	-0.09994
199.2	-0.43322	0.14396	0.07109	-0.08621
199.3	-0.4365	0.15244	0.08212	-0.07239
199.4	-0.44427	0.16483	0.08915	-0.05903
199.5	-0.45662	0.18015	0.09193	-0.04653
199.6	-0.47344	0.19739	0.09034	-0.03508
199.7	-0.49438	0.21562	0.08449	-0.02471
[truncated: 4,703 more rows]

## Sheet: 2c
time (s)	% pH7.4 control	% pH8.2 control
-110	98.6286	97.9328
-100	97.6865	99.5721
-90	99.8233	98.5667
-80	98.9534	100.474
-70	105.079	104.447
-60	99.8296	99.0071
-50	6.71949	47.2145
-40	4.50612	5.68978
-30	3.33784	4.90131
-20	3.5764	4.86799
-10	4.7269	7.36975
0	4.86162	4.49094
10	36.5469	18.1833
20	90.8369	43.8225
30	132.538	63.8115
40	161.604	78.5105
50	157.344	78.8607
60	153.471	93.2298
70	157.059	87.4272
80	151.658	90.6742
90	149.396	90.749
100	151.738	91.5319
110	141.357	90.6463
120	127.322	89.6537
130	116.21	92.4597
140	120.133	92.9644
150	108.541	92.1758
160	117.251	92.9603
170	108.75
180	100.365
190	95.076
200	97.0394
210	100.529
220	101.006

## Sheet: 2d
Holding pH	% pH8.2 current (X)	se(X)	n	max - % pH7.4 or 8.2 Control (Y)	se(Y)	n	ss - % pH7.4 or 8.2 Control (Y)	se(X)	se(Y)	n
7.4	41.6632	3.54014	4	154.358	9.95382	4	95.3209	3.54014	5.67372	4
8.2	100			96.9357	4.84424	4	96.7504		7.85444	3

## Sheet: 2e
Conditioning pH	% control			% 100 nM JNJ-67869386			% 1 uM JNJ-67869386			% 10 uM JNJ-67869386
	mean	se	n	mean	se	n	mean	se	n	mean	se	n
8.2	100	0	15	100	0	8	100	0	4	100	0	4
7.8	97.6405	0.94329	9	98.6007	3.18149	4	95.5423	0.74404	4	95.9378	1.20435	4
7.4	40.2297	2.84619	14	88.7837	2.87497	8	84.5591	2.47649	4	85.4581	0.97901	4
7.1	0.1928	0.06612	10	1.64265	0.34344	8	8.98882	0.87067	4	10.7772	0.71405	4
6.8				0.12978	0.02151	4	0.02049	0.10199	4	-0.09518	0.14545	4

## Sheet: 3a
time (s)	0 sec	0.4 sec	0.8 sec	1.6 sec	3.2 sec	6.4 sec	12.8 sec	25.6 sec
0	-1.74272	-1.6638	1.76276	1.0292	1.20893	-0.11294	2.30026	-3.30538
0.001	-0.67461	-0.90086	-1.13641	2.09731	-1.69024	2.93882	2.45285	-2.54244
0.002	0.70231	-0.40203	-3.89256	1.81921	-2.2121	3.9411	1.85751	-1.96086
0.003	0.0787	-0.00471	-2.15003	1.3647	-0.42478	1.75909	1.01829	-1.33202
0.004	-1.48944	-2.08593	-1.03595	1.80537	0.69436	-0.0262	-0.42294	-1.45204
0.005	-1.14024	-3.53925	-1.32867	1.97269	-0.49574	1.858	-0.32252	-2.35149
0.006	-0.38082	-1.59855	-0.76628	1.57622	-1.45873	1.75592	-0.04825	-1.20646
0.007	-1.69579	-0.45909	-2.25793	-0.33174	-1.88603	0.34116	-0.20724	-2.21952
0.008	-1.58824	0.74173	-3.71273	1.24046	-1.77322	0.89605	-0.98212	-2.1991
0.009	-0.924	1.13478	-4.28618	1.5795	-2.64433	1.65503	0.1637	-0.99249
0.01	-2.03135	-0.27722	-2.05303	1.03177	-2.13157	0.33257	1.34607	-1.79172
0.011	-0.67785	-1.5869	-0.51546	0.2919	-0.87271	0.73328	0.5809	-3.74376
0.012	-1.69698	-2.0448	-2.34893	1.10195	-0.48294	0.04297	-1.3442	-4.66954
0.013	-1.68959	-1.86196	-2.17176	1.68504	-0.51987	-1.05603	-1.30177	-3.30286
0.014	-1.12939	-1.75683	-1.87595	1.82268	-1.07431	0.1947	-1.44971	-2.95966
0.015	-3.46614	0.18547	-2.41231	2.89861	-1.09009	0.50715	-0.68254	-3.07591
0.016	-2.48875	0.50553	-2.88457	2.33043	-0.65885	-0.85967	-0.05202	-2.4358
0.017	-1.42938	0.63939	-2.39935	0.23316	-0.69788	-1.92925	0.60557	-1.43657
0.018	-1.79676	1.18685	-2.74894	-0.18331	-1.4025	-0.80911	0.86781	-1.08475
0.019	-0.96032	2.42647	-3.35135	0.33093	-1.0133	-1.36392	0.72832	-3.04993
0.02	-1.47766	1.94493	-2.73585	-0.01413	-0.46454	-1.22399	1.02852	-2.53592
0.021	-2.42174	-0.37239	-1.17277	1.17857	0.99715	-2.17661	1.77194	-2.55945
0.022	-2.4407	-1.51496	-1.02522	1.36286	1.22204	-3.05946	2.73526	-2.65612
0.023	-2.45018	0.70981	-2.18247	0.80786	-0.61329	-1.71179	2.63056	-1.45366
0.024	-4.02844	2.29679	-1.34881	-0.09716	-1.2601	-1.29514	1.2072	-0.48412
0.025	-2.72556	2.20948	-1.57925	-1.52572	-0.79775	-0.56958	0.73553	-0.09783
0.026	-1.45128	0.71785	-1.33688	-1.32295	-0.73464	0.13767	2.0816	-0.38522
0.027	-2.13369	-0.16844	-0.01105	-0.50842	0.90817	-1.39104	1.64668	-1.43071
0.028	-4.15511	1.6191	0.56403	0.54943	2.07579	-1.37975	2.91512	-1.65846
0.029	-2.92729	2.07658	0.52419	1.72343	1.34741	-0.35464	2.6318	-0.55387
0.03	-1.72439	1.06561	-1.55863	1.68	0.27393	0.14916	1.37848	-1.37228
0.031	-2.77871	1.05213	-1.85021	0.49261	0.27833	-1.79576	1.79455	-2.90498
0.032	-3.5695	-0.57414	-0.75922	-0.11789	0.33115	-1.6496	2.64039	-2.48538
0.033	-3.74731	-3.62008	-1.11754	-0.000128746	-1.14294	-0.62488	2.16208	-1.76101
0.034	-4.0842	-4.16721	-1.09952	0.62516	-1.3491	-0.1931	-0.25896	-2.44826
0.035	-3.09244	-3.04553	-1.04209	1.59292	1.82237	-1.54278	0.03549	-2.14217
0.036	-5.10397	-4.41624	-3.03766	1.10124	2.56969	-2.72989	0.5302	-2.49613
0.037	-5.09263	-4.73981	-3.7554	1.33392	1.41492	-1.94025	0.3446	-1.7787
0.038	-3.29289	-2.41454	-1.53241	2.23401	1.0233	-1.06507	0.99862	-1.00717
0.039	-2.44754	-0.30285	-2.07741	2.02877	1.11	-0.13272	1.15511	-0.92872
0.04	-2.47929	-0.42336	-2.51801	2.27343	-0.48257	-0.4651	2.25859	-1.02795
0.041	-2.77999	-0.19421	-2.20412	3.60611	-1.03465	-0.68588	2.27333	-1.52452
0.042	-3.86111	-0.86021	-2.94422	4.72838	-0.59973	-0.49283	1.99296	-1.24242
0.043	-3.20208	-1.78279	-4.1058	2.62973	0.08766	-2.12878	2.15143	-1.266
0.044	-2.99225	-2.86541	-3.54366	0.85051	-0.23356	-2.13065	2.89259	-0.2381
0.045	-4.18907	-3.12921	-2.63904	1.05295	-0.06555	-3.51737	2.77572	-0.76745
0.046	-3.8919	-1.77675	-1.6985	1.83688	-0.70179	-5.09559	1.52761	-0.54709
0.047	-3.55928	-0.61162	-2.00377	2.03639	-0.53459	-4.27606	2.59263	-1.44873
0.048	-5.18217	-0.54777	-1.18486	2.0363	1.02919	-3.37945	2.59495	-2.95727
0.049	-5.03586	-1.2431	-1.09463	2.08176	0.24386	-3.70442	2.38446	-3.94525
0.05	-2.79277	-0.41869	-1.70212	2.84909	-0.2657	-4.91895	2.38451	-3.47928
0.051	-1.21335	-0.77959	-2.20199	3.18916	1.04529	-5.0183	2.67653	-2.39063
0.052	-0.92543	-1.67607	-2.93456	2.4868	2.07163	-4.51937	0.57529	-2.23964
0.053	-0.98986	-0.57903	-3.64926	2.52933	1.60513	-2.27591	-0.08302	-2.75421
0.054	-1.15317	1.47519	-3.57289	2.78393	0.7354	-0.9117	1.82573	-2.85339
0.055	-1.27237	1.69134	-3.38008	3.50385	-0.24145	-0.16029	0.94188	-2.71458
0.056	-0.88017	1.06741	-3.31296	2.62873	-1.24911	-0.54927	-1.55266	-2.92628
0.057	-1.12008	0.12985	-3.28453	2.25122	-2.02899	-0.86321	-0.89105	-2.64622
0.058	-1.20702	-1.64922	-3.76742	2.42611	-1.23319	0.04677	-0.73067	-2.52578
0.059	-0.53648	-3.53498	-3.75007	1.6292	1.60835	0.78141	-0.73678	-1.41014
0.06	-1.14154	-2.88091	-3.2254	1.57365	1.00404	-0.30306	0.40955	-0.72849
0.061	-1.46993	-2.9197	-2.12286	1.67941	0.27834	0.19735	0.3197	-0.20373
0.062	-2.46816	-2.15997	-1.29981	0.55764	-0.21503	2.59459	-1.09039	-2.0794
0.063	-4.2386	-1.11881	-0.93775	1.0905	-0.49846	2.9846	-1.2748	-3.20709
0.064	-3.30315	-0.3249	-1.49973	2.36978	0.39699	1.87637	-0.81956	-3.58305
0.065	-1.79295	0.24559	-1.02485	0.47462	1.00361	1.68096	-0.94732	-3.34205
0.066	-1.63513	-0.10414	-1.29808	-1.86274	0.55601	1.24261	-0.86972	-3.20989
0.067	-1.73078	-0.55665	-1.77701	0.10415	-0.0252	1.30115	-0.22389	-3.68945
0.068	-2.53703	-0.96398	-1.23716	0.46424	-1.01436	1.8096	0.16922	-4.05894
0.069	-4.61561	-1.60014	-0.44818	-1.44144	-1.81816	1.13977	-0.72202	-2.02547
0.07	-3.28301	-2.29478	-0.43765	-1.5201	-1.36911	0.81264	-2.72191	-1.66696
0.071	-1.74156	-2.09074	-1.82036	0.16958	-1.05679	2.26912	-2.5599	-2.42789
0.072	-1.45835	-0.95544	-4.10774	-0.08543	-2.08571	2.7097	-0.55729	-1.73445
0.073	-0.8272	-1.11788	-2.5282	-1.17369	-3.05654	2.11785	-0.89643	-1.15283
0.074	-1.57875	-1.73886	-2.47841	-1.24646	-1.27927	2.48326	-0.84504	-2.31547
0.075	-3.54139	0.27487	-3.67893	-1.38052	0.27556	1.31087	-2.21742	-3.53119
0.076	-3.28559	0.23536	-2.2898	-2.08178	0.17265	0.4321	-2.47211	-2.91139
0.077	-1.8964	-1.06992	-2.33302	-0.58826	-0.09683	-0.05635	-1.33829	-1.87594
0.078	-1.11391	-0.40832	-0.89622	0.33754	0.36839	0.05516	-1.86088	-1.4921
0.079	-1.22373	1.48026	-0.71723	1.59736	-0.24464	-0.10922	-3.95702	-2.05517
0.08	-2.09254	1.10657	-2.19827	2.17571	-1.00769	1.52491	-4.39463	-3.18366
0.081	-3.80089	1.35144	-3.10916	0.71496	-0.64883	2.40023	-1.90612	-3.84711
0.082	-3.28596	0.91205	-2.91549	-0.37919	-1.33931	2.49224	-2.73541	-2.20608
0.083	-2.42441	0.40301	-2.57222	0.06392	-1.13266	0.75032	-2.73667	-1.53114
0.084	-2.47575	1.38437	-3.48856	-0.33808	0.05423	-0.96115	-0.80114	-2.35956
0.085	-3.00768	1.44129	-3.139	-1.52337	0.89235	0.40418	-0.16506	-1.98008
0.086	-3.43722	1.21451	-1.82157	-0.74029	-0.08312	1.43775	-0.68629	-1.32436
0.087	-2.7498	1.80763	-3.46809	-0.49424	0.37796	1.16974	-2.44153	-1.33102
0.088	-0.93219	1.22323	-3.7078	-1.30779	0.6335	1.98512	-1.68754	-0.82031
0.089	-1.81827	-0.8349	-3.88828	-0.68647	-0.30939	3.12095	-1.21372	0.19746
0.09	-2.86005	0.00215	-4.72841	0.10901	-1.36171	2.71581	-0.57839	-0.47563
0.091	-1.23335	1.03862	-4.40889	0.11237	-1.79625	1.23487	0.71452	-1.06547
0.092	0.20486	-0.88167	-3.0448	-0.62831	-2.42674	1.38919	0.41294	-1.20607
0.093	-0.14847	-2.53733	-3.07815	0.06257	-1.64003	1.84719	0.38606	-1.69523
0.094	-0.34586	-0.79859	-2.50009	-0.54142	-0.54784	2.37747	0.9852	-1.90613
0.095	-1.36257	0.04356	-2.28613	-0.49833	-1.15808	2.5734	-0.46416	-0.90585
0.096	-1.76702	-2.0871	-4.38408	1.03212	-0.37853	1.52078	-0.47113	-1.20352
0.097	0.95149	-3.72945	-3.7359	1.30626	0.5998	0.60372	-0.30003	-2.80744
0.098	1.07371	-3.98297	-2.03209	0.89579	-0.44934	0.93769	-2.02578	-2.73654
0.099	-0.19748	-2.76373	-2.34084	1.3098	-1.91337	0.81745	-2.41137	-1.68771
0.1	0.72182	-2.19421	-3.41947	-0.29364	-2.03282	0.40865	-1.71885	-1.09852
0.101	0.87431	-2.10369	-2.54331	-2.63313	-0.55386	1.46139	-1.2773	-1.17632
0.102	0.39701	-2.09327	-1.50419	-2.49678	-1.47706	1.6836	-1.70636	-1.31945
0.103	-1.09704	-1.27976	-2.76337	-1.80514	-1.42493	2.04429	-2.93474	-1.82795
0.104	-0.22665	-2.53763	-1.91622	-2.44105	0.39803	2.62223	-3.6408	-2.54213
0.105	0.15933	-2.89535	-1.81656	-3.82561	1.74875	2.41387	-2.7824	-1.03976
0.106	0.30602	-1.29634	-2.44517	-3.98271	1.35299	2.29835	-2.25126	-0.0867
0.107	0.51856	-0.75836	-2.68944	-2.36063	0.69132	3.01591	-2.36147	-1.01531
0.108	-0.49668	-2.85577	-3.1547	-2.26802	-0.02228	3.21046	-1.8771	-1.21104
0.109	-2.04706	-2.64551	-2.96453	-1.81729	-1.51307	2.32827	-2.88274	-0.87498
0.11	-2.28203	-1.96748	-2.56788	-3.48408	-2.26531	3.29227	-2.59315	-0.64306
0.111	-1.44577	-2.45079	-2.14226	-3.2132	-2.21575	2.43659	-1.83727	-0.48848
0.112	0.02974	-2.57716	-0.92239	-3.93218	-1.79365	0.50462	-4.03881	-2.72615
0.113	0.08634	-1.58003	0.31289	-4.08642	1.34858	-0.46943	-4.67024	-2.16604
0.114	-1.51695	0.42167	-0.67494	-4.38659	2.9381	-1.5771	-4.1089	-0.00333
0.115	-1.93098	1.02675	-0.49733	-2.75574	1.55379	-0.93739	-4.07612	0.13754
0.116	-2.10377	0.54628	0.63674	-1.6545	0.67202	1.64204	-4.18188	-0.66954
0.117	-3.00527	1.10927	0.41739	-2.06593	2.05703	2.44482	-3.14198	0.14931
0.118	-2.75321	-0.10683	-1.41683	-2.00493	1.35609	1.1601	-2.06427	0.15996
0.119	-1.71042	-1.35193	-1.26811	-2.03333	-1.49281	1.97092	-3.09481	-1.51746
0.12	-2.40233	-0.98875	-0.67335	-3.42542	-1.89341	1.20204	-4.69386	-0.57315
0.121	-1.27888	-1.43995	0.1867	-3.93984	-0.47563	1.11829	-3.91653	0.7156
0.122	0.13437	-1.85189	1.35938	-1.987	-1.69225	1.99545	-1.65169	-0.3474
0.123	-0.78261	-1.16975	1.26748	-2.01765	-1.18384	3.55788	-0.80726	0.37226
0.124	-2.43364	-0.84763	-0.56641	-1.58514	0.30048	2.52757	-0.82694	2.29168
0.125	-3.02406	-1.74478	-0.4116	0.06808	-0.09396	0.84495	-1.95608	3.38136
0.126	-3.14462	-2.50093	0.22915	1.51093	-1.29835	1.71162	-2.57667	1.91804
0.127	-3.82339	-2.78679	0.11428	0.39434	-1.74414	1.63466	-1.84058	0.90983
0.128	-3.90795	-2.70379	-0.00603	-0.70607	-0.70852	0.80465	-2.54145	0.34475
0.129	-4.20751	-1.76333	-1.34422	-0.674	1.01958	1.22226	-3.04886	0.21526
0.13	-3.17647	-1.24914	-1.76988	-0.39211	1.66765	1.01105	-3.09508	0.72975
0.131	-2.06333	-2.13121	-1.64863	-0.24834	3.05215	2.09277	-1.49004	0.94631
0.132	-1.81767	-2.03729	-2.01731	0.29729	3.25705	2.43504	-1.05034	1.18005
0.133	-1.3188	-2.69042	-1.35849	1.03475	1.71669	2.1707	-0.46306	0.73164
0.134	-2.52162	-3.19877	-0.10215	1.67978	-0.00956	1.53536	-0.45675	0.91439
0.135	-2.35832	-2.96069	-0.06588	2.35739	-0.81476	3.8678	-2.30444	0.77676
0.136	-2.02897	-2.63625	-0.14924	2.20439	-2.01778	4.25521	-3.12203	1.08723
0.137	-1.57259	-2.39897	-0.47063	1.50445	-1.94815	2.27062	-2.68309	2.42292
0.138	-1.36072	-1.87041	-1.77769	1.82542	-1.50113	2.41983	-3.62899	2.25778
0.139	-0.32645	-0.86126	-0.65556	1.52773	-1.22022	1.94364	-3.98416	1.02705
0.14	0.48858	-0.37997	-0.30842	1.04442	-2.67356	0.80984	-2.5373	0.29427
0.141	-0.05637	-1.56411	-0.29205	-0.76603	-2.32893	0.3267	-2.50692	-0.4752
0.142	-0.65212	-1.79503	-0.27392	-0.10341	-2.23535	1.49463	-2.56927	0.09671
0.143	0.1891	-1.72407	-1.07687	0.72335	-0.85649	3.43442	-1.07494	0.05316
0.144	0.3925	-2.47157	-1.79989	1.31926	1.5259	4.00144	0.99183	0.45603
0.145	-0.47521	-2.95014	0.12535	1.38653	1.72463	4.83685	-0.19735	0.44534
0.146	-0.09237	-3.01163	0.00308	0.39745	0.67175	3.28223	-0.84552	0.29434
0.147	-0.53265	-3.18323	-0.07184	0.75432	-0.01815	0.50706	-0.40771	-0.01439
0.148	0.00623	-2.25983	0.59604	0.54706	0.16418	-0.82457	-0.21415	-0.23198
0.149	0.70356	-1.33829	-0.32995	0.67233	-0.31224	0.07408	-2.85323	1.2213
0.15	-0.2091	-0.73129	-0.1267	1.33369	-1.03854	1.17865	-4.01072	1.34955
0.151	-1.17888	-0.96219	-0.53837	1.42066	-1.60357	2.45454	-3.12088	0.56485
0.152	-0.93667	-0.90769	-1.46578	0.88089	-0.34311	1.7083	-1.94257	0.44874
0.153	-1.11148	-0.72699	-0.32103	1.96896	0.8246	0.11821	-0.84513	1.72379
0.154	-1.03314	-1.87603	0.58736	0.68294	1.40586	0.17383	-1.13906	1.95839
0.155	-0.73945	-1.84242	0.91937	-0.2323	2.04832	0.00623	0.65008	1.18304
0.156	-2.71333	-1.66718	2.42301	0.15931	0.35393	-0.97559	2.10986	2.10127
0.157	-3.0674	-2.95154	3.2149	-1.76114	0.06019	1.05112	2.40246	1.76855
0.158	-1.32466	-2.77345	3.4946	-3.57726	1.61396	2.10203	2.40793	0.81653
0.159	-0.89342	-1.6091	2.53428	-1.19771	1.99218	0.38062	1.04252	1.97475
0.16	0.21862	-2.79216	2.01134	0.16965	0.3442	0.83932	-0.39907	2.36385
0.161	-0.90569	-0.77206	1.97666	1.4573	0.05646	0.83854	0.09172	1.86625
0.162	-1.63436	-0.09231	0.54289	1.87871	0.80837	-0.00428	1.04288	0.92007
0.163	-2.38002	-1.39143	-0.70058	-0.96052	1.61469	0.14971	1.78811	1.13037
0.164	-0.86054	-1.82723	0.57559	-2.16738	0.71638	-0.2969	1.95776	1.58258
0.165	-0.37287	-1.72336	0.86357	-0.20884	0.66534	0.63209	0.62685	2.54003
0.166	-1.04293	-2.01452	0.2288	0.13084	-0.65878	3.39429	-0.97931	2.79167
0.167	-1.52113	-2.1091	0.50388	-0.82599	-0.17622	4.02879	0.09453	1.31685
0.168	-2.17427	-1.3353	0.22877	-0.28382	-0.14241	2.63246	0.77904	0.31477
0.169	-1.96336	-0.26694	-0.04737	-0.80252	0.72775	1.57382	-0.61792	1.0232
0.17	-1.08772	0.10106	1.098	-1.40635	1.1036	1.62985	-2.49968	0.5594
0.171	-1.06531	0.86565	1.20596	-0.86689	-0.88148	1.37054	-0.74409	0.52578
0.172	-0.81672	0.49535	1.14555	0.15094	-2.57282	1.49338	0.58239	1.99375
0.173	0.72757	-1.10677	1.4552	-0.56939	-2.44534	3.96468	1.09887	0.88931
0.174	-0.89823	-0.6657	2.71023	-1.9073	-1.58644	3.78417	1.35818	0.28748
0.175	-2.84349	0.77457	1.56961	-2.38546	-1.21305	3.63478	-0.23909	0.78128
0.176	-3.5522	1.47756	1.73389	-1.51375	-2.12945	2.8594	-0.09767	0.54152
0.177	-2.36097	2.29328	4.02219	0.33336	-1.05704	1.92848	0.82692	1.16223
0.178	-2.09012	2.45648	3.58561	1.16188	1.55065	1.65262	0.53671	1.77589
0.179	-3.04987	1.2209	1.23068	0.18333	2.29741	1.87623	-1.12957	1.80587
0.18	-3.10993	0.33694	2.71559	-1.12958	2.31744	1.86261	-1.37253	0.39303
0.181	-0.39479	1.74924	3.22955	-1.01922	1.09823	3.3887	-0.51263	0.25065
0.182	0.3929	1.93684	2.98216	0.70355	-0.25216	4.01819	-0.59244	-0.05768
0.183	0.57348	1.22574	4.88069	0.53827	-0.01976	1.77382	-0.27142	-0.52036
0.184	-0.14064	1.49796	4.95042	-0.62182	0.88706	2.14434	1.39812	0.37781
0.185	-0.71228	2.55311	3.51928	1.20081	0.66652	2.64816	0.87547	-0.92363
0.186	-1.07046	2.75255	1.65044	2.72213	0.17895	1.80456	1.10005	-0.70869
0.187	-1.25948	0.01473	0.56143	2.96583	-0.81378	2.70513	1.39299	0.35857
0.188	-0.22101	-1.04503	0.67963	2.79294	-0.8273	3.31921	2.18905	1.12689
0.189	0.15205	1.17608	1.48184	0.644	-0.80765	2.49143	1.59428	1.06985
0.19	-1.03981	1.03366	0.92484	-0.34932	-2.17515	3.01136	1.55328	0.25904
0.191	-2.22367	0.65144	-0.09462	1.12187	-1.36634	4.07488	0.2975	1.409
0.192	-1.63686	0.31419	-0.01396	0.1023	-0.01435	3.22915	0.06933	1.4494
0.193	-1.78213	0.45208	1.93572	0.9411	0.01435	2.7288	0.71408	1.33302
0.194	-0.74676	-0.1019	2.59023	2.84526	-0.72793	3.97947	0.49066	1.28387
0.195	-0.09065	0.13984	2.68052	3.04962	0.31234	3.09908	0.04455	0.34251
0.196	-0.49831	1.18885	4.47427	3.00227	0.35808	2.62407	1.37617	0.36687
0.197	-2.09019	1.06029	4.76002	2.25268	0.7461	3.16018	1.22239	0.21777
0.198	-3.49748	0.44839	2.723	-0.33815	0.64425	3.37325	0.6442	0.74065
0.199	-2.8457	1.67845	2.09753	-0.33312	-0.75783	2.60148	1.411	1.09577
0.2	-1.21042	1.35932	2.07225	-0.64475	-1.68397	3.4414	2.71284	1.35935
0.201	-1.88999	-0.33519	1.10718	-0.78174	-1.50358	3.27363	3.07992	0.55344
0.202	-3.84693	0.61272	1.05763	-1.29621	-1.39269	3.63587	2.44197	-0.77345
0.203	-3.37863	2.03413	2.93511	1.01813	-2.17106	4.08169	2.1615	-0.1933
0.204	-0.9732	0.95163	0.71572	1.24683	-1.42086	3.6699	1.02409	1.23092
0.205	-0.79651	0.49955	1.26453	0.05957	-1.41011	2.42483	-0.24404	0.54658
0.206	-1.3801	0.29102	1.88346	-0.6535	-3.25688	2.71581	0.08986	0.42768
0.207	-1.7174	-0.45777	1.19763	-0.87428	-3.78336	3.38028	0.89418	0.82343
0.208	-1.44568	-0.66673	1.9258	-0.44914	-3.57093	3.47011	-0.60936	2.2119
0.209	0.24883	-0.31968	2.40528	-0.4819	-3.59995	3.46887	-1.13331	2.69293
0.21	0.09323	-1.36173	1.01991	-0.5892	-3.43894	3.70062	-0.10253	2.84298
0.211	-1.66705	-2.11101	2.18065	0.37839	-2.82336	2.11818	1.34556	2.3014
0.212	-2.39498	0.42358	4.03816	-1.00198	-2.45348	2.64346	0.83348	0.21237
0.213	-1.59118	0.69945	3.00928	-1.63706	-3.50614	3.55356	-0.6379	-1.63253
0.214	-2.79774	1.14363	3.16559	0.02216	-3.64932	2.3832	0.23003	-0.90917
0.215	-2.14511	1.67735	3.51471	1.0338	-4.40393	0.45845	0.5338	-0.19243
0.216	-1.23282	-1.07687	2.44648	-0.5269	-3.91567	-0.31192	0.58356	0.10957
0.217	-1.44632	-0.32197	0.53512	-0.59565	-2.46375	-0.6249	-0.07722	-0.11
0.218	0.4684	0.59563	1.51828	-1.2206	-2.53582	0.56431	0.14532	-0.28909
0.219	2.90852	-0.53359	1.34764	-1.25401	-2.90074	2.87494	1.18779	0.8816
0.22	0.97754	-0.66199	1.19856	-0.61333	-1.83862	2.87217	-0.51669	0.01422
0.221	-0.13273	-0.49533	0.69937	0.60865	-1.61472	3.14511	-0.64415	0.25143
0.222	1.78435	0.9116	1.41713	-0.18069	-1.96944	2.62197	-0.25963	1.64777
0.223	1.85153	2.13567	3.26758	-1.46752	-0.89396	2.92476	0.45764	1.85464
0.224	0.85141	1.47254	3.318	-1.55699	-0.48876	1.92886	0.34164	1.96831
0.225	0.17447	0.91143	3.03453	-2.42966	-0.5757	2.69025	1.58213	1.60947
0.226	1.11739	0.84056	3.44485	-2.56736	-1.93487	1.74281	2.54802	1.59701
0.227	-0.22062	1.22603	4.5084	-0.72404	-3.23721	1.16863	0.24397	1.00058
0.228	0.60375	1.02158	2.95651	0.47367	-4.74291	1.29482	0.08419	-0.32595
0.229	0.86783	1.49446	2.69243	0.17765	-4.44989	1.1612	0.47919	-1.02844
0.23	-1.00119	0.01259	1.39578	-0.28662	-2.71967	2.12047	0.01897	0.35014
0.231	-1.40332	-3.25577	1.13565	0.79047	-2.47124	2.1906	-0.58116	0.03701
0.232	0.03409	-2.84241	1.99091	0.08969	-5.63217	1.67462	-0.93175	-0.02234
0.233	1.71695	-1.48668	1.18916	-0.28501	-5.81469	2.25417	-2.37433	-1.30803
0.234	3.46263	-0.51744	0.57827	-0.12963	-5.70198	3.81239	-3.44223	0.18094
0.235	3.84105	0.03179	1.65017	-0.20819	-5.19804	3.63598	-1.83706	-0.36584
0.236	3.1889	0.60304	1.85705	0.31706	-4.15587	2.29678	-1.02294	-1.71092
0.237	1.32085	-1.48121	1.14921	0.41809	-3.47497	2.00212	-2.44873	-0.12553
0.238	0.13692	-2.45446	0.22385	-0.57019	-5.16678	1.29253	-2.18437	1.1749
0.239	0.92245	-2.25026	-0.78854	-2.4121	-4.65943	1.48996	-0.93995	0.78208
0.24	1.24322	-1.11368	0.37164	-2.89147	-3.26459	2.15614	-1.42055	0.65878
0.241	0.43941	0.3185	1.74064	-3.30291	-2.51516	1.80131	-1.81274	1.3322
0.242	-0.41514	0.86593	2.59423	-4.02293	-2.73792	2.86515	-1.68817	0.66934
0.243	0.21917	-0.59373	2.20405	-1.94316	-1.96714	3.29806	-1.21373	0.89562
0.244	0.12833	-1.18932	2.07646	0.3182	-2.22698	2.58795	-2.90759	1.77309
0.245	1.06416	0.21775	1.81437	-1.4588	-0.63017	1.89108	-2.47172	0.19524
0.246	1.85003	0.24337	1.09544	-1.45842	-0.95391	2.61273	-1.52779	-0.38323
0.247	0.54068	-1.06196	1.01817	-1.37744	-1.81274	1.45094	-0.52262	0.26898
0.248	0.19574	-2.2119	-0.39038	-1.80811	-2.49658	0.61098	0.58822	0.33439
0.249	-0.01994	-2.50479	-0.48421	-0.62341	-2.19614	1.38699	1.34406	-0.25545
0.25	-1.49695	-0.78542	1.06644	0.25725	-2.81692	1.2959	1.47162	-0.32615
0.251	-1.25485	0.31067	0.79677	-0.69477	-2.51176	3.13076	1.80645	0.86493
0.252	-0.59069	0.35641	0.54563	-2.62713	-4.20537	3.33245	2.11923	1.70686
0.253	-0.82123	0.69804	0.96254	-2.40329	-3.86866	3.05236	0.43552	1.4551
0.254	-0.97398	0.06604	-0.04681	-2.09119	-2.28721	2.5175	1.50355	-0.11951
0.255	-2.18593	0.32226	-0.40422	-1.78958	-1.55745	3.24843	2.80508	0.02105
0.256	-1.36883	2.46432	-0.77386	-1.39778	-1.77763	3.16582	2.0457	2.7522
0.257	-0.65028	3.40936	-2.19762	-1.73414	-3.40645	3.41662	1.97272	3.064
0.258	-1.16951	2.09655	-0.79511	-1.97815	-4.20627	3.16499	1.92733	1.64067
0.259	-1.11865	2.2421	1.39837	-1.00179	-4.15318	2.21841	0.13673	2.1839
0.26	-0.56397	1.19485	1.7162	-1.70896	-3.7635	2.11425	-0.76009	1.60894
0.261	-1.41072	0.79553	1.74288	-1.73729	-2.87332	1.02482	0.68332	1.84448
0.262	-3.12315	0.65195	1.01017	-2.75761	-1.40857	0.64974	0.09238	1.22591
0.263	-3.82939	-0.01124	0.5635	-3.86018	-1.37231	2.89717	-1.53345	1.42306
0.264	-3.43647	0.37995	-0.11624	-4.51087	-1.41911	4.32681	-1.16955	0.65491
0.265	-1.37103	-0.8892	0.1177	-3.25829	-1.65538	4.37062	-0.67826	0.87856
0.266	-2.37145	-1.70262	-0.03909	-2.01805	-3.76147	5.09406	-2.38513	1.76313
0.267	-1.98143	-1.50056	-0.36695	-1.95273	-3.472	7.03473	-1.44526	0.69035
0.268	-1.20541	-0.65394	0.07918	-1.34817	-2.93191	6.88659	1.66977	-0.15145
0.269	-1.93618	0.83659	1.35019	0.36636	-3.37261	7.20024	2.16251	-0.30765
0.27	-1.99491	-0.64161	0.16175	0.34641	-3.38251	6.07414	0.35692	-0.69201
0.271	-0.86374	-0.76603	0.83913	-0.97256	-2.77189	4.28666	0.261	-0.67454
0.272	0.46856	0.99397	1.31036	-0.29024	-1.52586	4.77591	1.81395	0.95967
0.273	0.51602	1.51026	1.12793	-0.20702	-0.88162	6.00763	2.39777	0.82293
0.274	0.21645	0.82009	0.66726	0.4278	-2.69978	4.96657	2.20108	1.71013
0.275	0.44731	1.59401	1.23624	-0.11652	-2.55961	3.93459	1.45031	1.76636
0.276	0.44759	1.13113	1.8643	0.26269	-1.74969	3.40551	1.53712	1.37734
0.277	1.76158	0.65616	2.04808	-0.2748	-0.96558	3.47186	1.2748	2.00702
0.278	1.90615	-0.34394	3.38169	-0.71162	-2.0972	3.42101	-0.06706	2.87047
0.279	-0.03518	-1.45312	4.36325	-1.66777	-1.44957	2.52664	-0.73671	3.05855
0.28	-1.70587	-0.53349	2.53661	-3.06886	0.14446	2.22153	-1.15613	2.29724
0.281	-5.17037	0.54784	2.32471	-1.9863	0.78301	3.16701	-0.72172	3.23646
0.282	-3.16566	0.21691	2.3456	-0.44589	1.83806	2.60758	0.70966	1.88931
0.283	-0.4718	0.38176	2.57216	-0.58062	1.50912	1.91631	0.46175	0.27399
0.284	-0.21931	1.68591	2.81923	0.23547	0.71675	1.18212	0.81203	1.44889
0.285	-0.07401	0.48068	4.02094	0.3987	1.10385	0.70571	2.55199	3.41413
0.286	0.000626564	-1.64663	2.26554	-0.23149	0.15201	0.53488	3.29966	3.09985
0.287	-0.73363	-1.30338	0.43478	-0.46045	-0.96518	1.57754	2.22376	2.74644
0.288	-0.78154	-1.10406	1.04541	-0.52898	-0.84423	3.01067	2.38311	3.33401
0.289	0.0651	-0.71441	0.57954	-1.61758	-1.05633	2.17774	2.94901	3.16017
0.29	0.39643	-1.22579	-1.13904	-2.03117	-2.38737	1.45736	1.50281	2.28434
0.291	-0.30198	-0.22585	0.10842	0.2729	-1.72647	0.61071	2.78476	1.02838
0.292	-0.98716	-0.53712	0.53911	0.38239	-0.67294	0.63185	4.09919	1.45011
0.293	-2.15204	-0.1731	-0.42121	0.23876	0.55978	0.36724	3.52444	0.43341
0.294	-1.75905	0.12643	-1.24121	1.12155	1.4637	1.77682	2.39173	1.53823
0.295	-1.51251	0.54021	-1.45003	0.76877	0.54803	2.04707	2.2164	1.86146
0.296	-1.46258	1.6233	-0.86109	-0.45691	-0.90687	3.23572	1.18895	1.25668
0.297	-1.17252	1.05255	0.18187	-0.50463	0.30033	4.79111	0.82485	1.44784
0.298	-1.38849	-0.04953	-0.37591	-1.40899	0.81204	3.65816	2.04	0.03656
0.299	-1.04698	-0.77981	-1.62523	-0.88518	-0.69433	3.75794	1.75159	-0.93666
0.3	0.16359	0.12139	-1.77376	-0.95983	-1.21843	3.99361	0.63813	0.06783
0.301	-0.63177	0.10945	-1.96951	0.07914	-1.1112	3.10841	0.82277	0.79482
0.302	-0.95758	-1.56144	-2.71415	-0.46087	-1.49937	2.96311	1.84489	1.31425
0.303	-0.25951	-2.17903	-4.12707	-1.6328	-1.59257	3.57645	1.91352	1.42752
0.304	0.4663	-2.22966	-1.70287	-0.55911	0.31411	3.39025	2.074	-0.17795
0.305	1.69818	-0.79373	-0.35549	0.24183	1.84336	1.98314	2.89037	-1.50147
0.306	1.90961	0.38245	-0.71847	-0.2515	1.40812	2.68664	4.45358	-0.38802
0.307	-0.2782	0.30966	-0.35233	-1.83344	1.2626	3.71575	5.66354	1.26181
0.308	-1.27444	0.92579	-0.29396	-1.68523	1.17829	2.57493	4.09589	1.05125
0.309	0.44563	2.2044	-0.60273	0.0044	0.79914	1.53372	3.29183	0.3192
0.31	0.02278	1.55364	-1.54288	0.49669	-0.74018	0.15056	3.83821	1.47267
0.311	-1.76531	-0.76604	-2.83164	-0.8947	-1.79555	0.36733	3.02792	0.85168
0.312	-1.71237	0.23949	-4.01496	-1.78263	-1.99647	1.05737	1.90152	0.51793
0.313	-2.60818	0.82288	-2.34677	-0.8726	-0.32307	1.43246	0.45649	2.11923
0.314	-2.24801	1.4646	0.59351	-0.22307	-0.42303	0.96856	-0.63993	2.18466
0.315	-1.38483	2.32817	0.10065	-0.85749	-1.5462	1.18919	1.03959	-0.17233
0.316	-2.34885	2.32953	1.009	-0.83052	-1.76712	2.2347	3.4866	-0.9783
0.317	-2.2117	1.94656	0.44143	-0.74063	-1.80158	2.47212	2.54978	-1.1055
0.318	-2.16569	0.82495	-0.63887	-0.89403	-1.45944	1.72632	0.29436	-1.37932
0.319	-1.13495	1.13458	1.25171	-0.47847	0.11945	2.24441	-0.04579	-0.51315
0.32	-0.83427	0.98648	1.97404	-1.39057	0.26813	-0.54073	1.99431	0.71677
0.321	1.05418	1.1773	1.42536	-1.80657	-1.76296	-0.83781	2.68842	-2.06192
0.322	0.28934	0.77476	-0.52473	-1.85164	-3.64665	0.54774	3.99995	-2.92982
0.323	-0.44421	-0.82996	-0.58152	-3.86913	-2.94518	0.38982	4.29959	-1.49387
0.324	-0.02281	-0.73575	0.24827	-4.71213	-1.82557	2.33001	3.318	-1.24726
0.325	-1.85689	1.71042	1.30257	-4.06139	-1.19491	3.37281	3.71684	-1.72181
0.326	-3.52302	1.98146	1.71023	-3.89636	-1.03891	4.23013	4.25919	-1.59026
0.327	-2.39335	1.32815	-0.08669	-4.53876	-1.56095	4.86732	3.80285	-1.41062
0.328	-0.0108	1.10989	-0.86559	-3.60904	-1.72767	2.16959	1.46292	-0.78399
0.329	0.30148	0.28038	0.23728	-2.48078	-2.48907	0.35986	2.31314	-0.62561
0.33	-1.03417	1.17309	0.85792	-3.65201	-3.48531	0.95094	3.5759	-1.06103
0.331	-2.68479	1.00636	1.00053	-4.11815	-2.70428	0.7726	3.63524	-1.58145
0.332	-0.76885	0.58815	-0.4602	-2.51932	-2.7513	0.62118	3.39445	-0.54313
0.333	1.22184	0.26037	-1.49701	-1.65274	-2.81822	1.19526	2.36302	-0.54854
0.334	-1.17073	-0.11038	-0.04708	-3.27518	-3.12805	1.83105	4.65148	-0.95195
0.335	-1.98936	-0.62664	1.0925	-2.10304	-3.46256	1.12767	5.49646	-1.93772
0.336	-2.23063	-0.64923	-0.96459	-2.72737	-1.89291	0.63929	2.70462	-2.1392
0.337	-1.79456	0.10921	-0.51549	-5.57639	-0.71284	0.73353	2.49579	-1.43629
0.338	0.74885	0.20324	1.40229	-3.52988	0.90599	1.32289	3.4395	-2.40878
0.339	4.95911e-05	0.90702	-0.34181	-2.05602	0.20544	1.12142	4.35306	-1.53382
0.34	-3.46974	0.53892	-2.05377	-3.3803	-1.73081	-0.2104	3.84008	-1.62164
0.341	-3.12524	-0.59648	0.15024	-2.39713	-1.95616	0.79581	3.71462	-1.83757
0.342	-1.13607	-0.52119	0.09525	-1.71756	-2.02365	1.86344	3.55155	-1.9278
0.343	-0.69184	0.21328	-1.76216	-1.47671	-1.29284	1.68836	2.69881	-1.37549
0.344	-0.96831	-1.22819	0.4859	-1.12142	-0.97258	2.38209	3.47237	-0.81997
0.345	-1.68051	-0.73924	0.98977	-1.0996	-2.23062	3.75284	4.73957	0.80825
0.346	-1.00311	0.90979	0.18385	-2.5624	-3.02735	2.69908	2.97127	1.13963
0.347	-0.15011	0.09393	0.98117	-2.74552	-2.3243	1.52886	0.85363	0.54598
0.348	-0.32473	-0.71089	0.56353	-2.72039	-2.93649	2.68709	0.2611	-0.11391
0.349	-0.41768	0.17596	0.43993	-3.2441	-3.38051	4.31825	1.48293	-1.05664
0.35	-0.83732	0.1915	1.2823	-1.99762	-3.75061	4.50273	1.50642	-1.02896
0.351	-1.65051	0.3907	0.38715	-0.74314	-2.99353	3.68728	3.02914	-0.62163
0.352	-2.22648	-0.40586	0.42418	-3.03091	-3.21567	3.2323	2.34175	-2.17305
0.353	-2.45109	-1.50514	0.49352	-3.13946	-2.30126	4.29698	0.60336	-1.38393
0.354	-1.84057	-0.13571	1.35154	-1.40131	-1.21579	3.11916	1.94014	1.06464
0.355	-0.73779	0.88299	0.6424	-2.16549	-1.07051	3.22717	2.74547	-0.51222
0.356	0.2912	-0.40044	1.09136	-3.0401	-2.30833	2.84866	0.9982	-1.60341
0.357	-1.03436	-0.83757	1.06896	-2.25929	-2.11019	2.87092	0.60756	-1.59591
0.358	-2.15882	1.7514	0.11326	-3.04426	-1.83608	2.37108	0.67529	-1.58645
0.359	-2.24973	2.64454	-0.99124	-1.79112	-3.29097	2.54641	1.66532	-1.89102
0.36	-2.82898	1.68832	0.20962	-2.6657	-3.08807	1.60386	2.68042	-0.26295
0.361	-4.62422	0.99546	0.35675	-2.69517	-1.97102	1.84713	2.71742	1.67425
0.362	-4.12693	1.41016	-0.12084	-2.04498	-3.3395	2.64774	1.14592	1.19879
0.363	-2.37013	1.08934	-0.90666	-0.75594	-3.73213	0.71256	1.04038	1.42493
0.364	-1.24586	-0.4563	-1.89282	-1.68111	-1.67272	1.31865	2.88241	3.52887
0.365	-2.0491	-1.44673	-0.70948	-1.88396	-0.29975	1.5051	2.34418	2.31891
0.366	-2.41614	0.25897	0.17799	-2.58854	-2.29771	2.21849	1.06964	0.81015
0.367	-4.12184	1.27797	-1.51659	-2.17351	-2.07954	2.4226	1.05507	0.52856
0.368	-3.50916	-0.01112	-3.09786	-2.04973	-1.1035	2.04421	0.7213	1.22324
0.369	-2.10246	0.10438	-2.95372	-2.6276	-2.22871	3.49562	1.38654	1.70737
0.37	-1.26814	0.29538	-2.92789	-2.38552	-3.09408	1.93849	1.53745	2.08913
0.371	-2.49547	-1.17669	-3.21586	-2.82708	-2.10038	1.06094	1.34469	0.99488
0.372	-2.24375	-2.59362	-0.4111	-2.13858	-1.48789	1.62968	-0.48491	-0.76838
0.373	-2.19293	-2.11815	1.02341	-2.71477	-2.03087	2.5351	-0.64205	0.96459
0.374	-2.75628	-1.31319	1.43394	-2.13392	-2.38307	1.35676	0.16018	2.0453
0.375	-1.52499	-1.31552	1.54751	-1.36491	-1.25723	-0.61782	0.7347	1.62901
0.376	-0.79462	-0.60004	0.01313	-4.28695	-0.68165	0.42514	0.49922	1.846
0.377	-0.92817	0.60338	-1.3896	-4.63073	-1.01322	1.66192	0.35214	2.79965
0.378	0.46273	0.20787	-0.27151	-2.23102	-1.42332	0.62733	2.01011	2.36872
0.379	-0.04388	-0.20002	0.85793	-1.40784	-0.88228	0.59241	1.90269	1.97378
0.38	-1.67531	-0.72879	-0.21218	-2.45124	0.47928	-0.44895	3.08384	1.11471
0.381	-1.80096	1.33436	-0.92742	-0.80567	0.38391	0.60078	1.64667	1.5878
0.382	0.24367	3.30814	-1.35224	-1.44381	0.01059	2.0416	1.81294	2.55392
0.383	-1.96443	1.51293	-1.68249	-2.79758	-0.0974	1.73275	2.02194	1.53683
0.384	-1.88476	0.88393	-0.69816	-3.62698	0.52401	0.54576	2.47629	0.58959
0.385	-0.53259	0.81507	1.09427	-3.12761	1.10657	0.42591	0.64889	0.72996
0.386	-0.72824	0.54125	-0.04516	-3.69044	0.99179	-0.31378	0.67413	2.39044
0.387	-1.1168	-0.48254	-0.04054	-4.68364	0.34824	-0.8465	2.03226	2.7718
0.388	-0.54573	-0.67488	0.20204	-3.58062	-1.08816	-1.38028	3.2194	2.29516
0.389	-0.06406	0.13864	-0.98922	-2.4803	-1.38663	-0.75314	3.41139	1.63282
0.39	0.798	1.3841	-0.40648	-3.0435	0.2312	0.54743	1.75306	0.21804
0.391	0.58561	2.48997	-1.10789	-2.28423	1.10149	0.55985	0.6853	-0.43144
0.392	0.34922	2.67447	-1.57654	-2.96033	-0.08747	0.09463	0.43354	1.90902
0.393	-1.0115	3.14914	-1.03493	-3.06043	1.16947	0.48847	0.9339	0.81065
0.394	-0.86962	3.04529	0.51207	-1.82356	1.87609	0.77106	0.52468	0.05197
0.395	-0.96019	1.84761	-0.4726	-3.7216	0.2443	0.0322	-0.23981	1.44659
0.396	-0.55666	1.58124	-0.17155	-2.92491	-0.28314	-1.63293	0.99898	2.89582
0.397	0.40676	2.58856	0.0384	-2.52807	1.5062	-2.21552	1.31575	1.97143
0.398	0.71414	1.65924	-0.37083	-4.77581	1.24931	-1.26691	-0.72952	-0.0335
0.399	1.24158	1.92063	-0.24568	-4.49952	-0.77456	-2.72237	-0.30404	0.49817
0.4	-0.02317	2.64386	0.38839	-3.87098	-0.02211	-2.73871	0.14683	1.71061
0.401	-1.31888	2.55277	-0.11776	-3.47517	-0.51587	-1.78436	-1.5952	1.73246
0.402	-0.96143	1.8847	0.38142	-2.26104	-0.86926	-2.18493	-1.39802	1.18043
0.403	0.68999	1.28665	0.28531	-1.01831	1.50136	-3.07722	-1.04488	1.11354
0.404	-0.37272	1.07728	-2.40864	-1.51943	2.89129	-1.79199	-2.5259	1.09263
0.405	-0.24996	0.99263	-0.90441	-1.86086	2.23389	-0.57717	-2.48631	2.06655
0.406	0.87841	2.01307	2.54037	-1.31678	0.72491	-0.96139	-0.24058	3.46846
0.407	0.60124	-1.11257	3.61422	-2.2599	-1.00296	-1.40237	-0.46838	1.81941
0.408	0.71999	-3.75086	1.92522	-2.64841	-2.4942	-2.62058	-1.99833	0.44167
0.409	1.87716	-1.50708	0.70562	-1.79664	-2.66524	-3.3	-0.63156	0.91273
0.41	1.80718	0.96824	0.2885	-1.48177	-2.09829	-1.92023	1.14612	0.6226
0.411	0.32079	-0.2613	-0.95336	-1.58779	-1.32318	-1.42461	0.0211	-0.3536
0.412	0.70209	-0.35882	-1.28261	-1.59793	-2.1794	-1.66383	0.92911	-0.18111
0.413	1.57765	-0.15126	-1.99997	-0.15367	-2.72431	-1.20657	1.38976	-0.6783
0.414	-0.11196	-0.70072	-1.31224	0.72101	-3.12839	-2.31281	0.08208	-0.63638
0.415	0.64564	-0.00774	0.39939	0.08367	-3.12984	-2.68381	1.02894	-0.69579
0.416	1.14496	-0.71914	-0.70229	0.41198	-2.29086	-0.08232	2.29872	-1.03097
0.417	0.19066	-1.24253	-2.22964	-1.54976	-1.62114	0.67072	1.27829	-1.93549
0.418	-0.5068	-0.944	-1.16398	-1.1962	-1.58413	1.07849	0.69211	-1.35826
0.419	-0.72293	-1.62508	-0.37435	-0.68661	-3.01497	1.05592	2.54331	-0.99363
0.42	0.1887	-1.37624	-1.88742	-0.8166	-2.42572	-1.07676	3.04415	-0.14847
0.421	2.35858	1.03362	-1.53117	-0.53841	-2.22301	-1.41193	3.35007	0.82518
0.422	0.02983	1.10453	-0.29614	-0.12638	-2.92072	-0.42181	3.36216	0.50205
0.423	-1.4842	-0.29937	-0.61986	-0.4262	-3.27274	0.88511	2.55742	-0.05831
0.424	-0.29729	-0.01973	0.3134	-1.44455	-3.39959	1.28681	2.49576	1.09086
0.425	-0.379	0.64094	1.14831	-1.02826	-2.83702	0.24281	3.42817	1.72367
0.426	-0.02071	0.12052	-0.28914	-1.76015	-2.258	-0.63205	4.32203	1.27503
0.427	-0.77849	0.72675	-1.72066	-2.22219	-1.78383	-0.11143	3.44862	0.44316
0.428	-1.00948	2.34099	-1.82106	-2.56892	-1.55244	0.97125	3.6717	2.12242
0.429	0.7676	1.28966	-1.67334	-3.20516	-2.76554	-0.79885	2.89017	2.51176
0.43	1.63755	-0.66527	-0.97535	-2.56419	-1.86752	-2.0883	1.92423	0.02316
0.431	1.0027	-1.39109	-0.99936	-1.45466	-0.80953	-0.54786	1.58075	-0.39605
0.432	0.18779	-1.11997	-0.21508	-2.54656	-1.61645	-0.12298	2.8749	0.33244
0.433	0.58298	-0.97685	-0.55511	-4.1039	-2.77359	-0.15817	1.93655	-1.26743
0.434	1.20353	-0.21073	0.25114	-3.05851	-2.53339	1.57612	1.72355	-1.53717
0.435	2.34195	-1.2314	1.23071	-0.13503	-2.10751	1.16372	1.84023	0.6721
0.436	2.42985	-1.46156	0.73884	0.12029	-2.26518	-0.00642	0.81807	1.07173
0.437	0.59413	-0.565	-0.30639	-0.98441	-2.2931	0.50566	0.60366	1.65974
0.438	-0.15869	-0.58318	1.02554	-1.51929	-2.99817	-0.25403	2.06977	1.50276
0.439	0.30134	-0.34327	1.43945	-1.06403	-2.46218	-0.94084	2.64766	0.35993
0.44	1.33341	0.83646	0.3558	-0.99406	-1.39092	-0.0976	2.30073	-1.19143
0.441	0.82305	-0.18913	1.21666	-2.12826	-2.34296	-0.67869	1.52908	-0.93552
0.442	1.5062	-0.54617	0.43604	-2.92195	-3.61531	-1.01287	3.16768	-2.08757
0.443	0.72379	-1.06988	0.55081	-2.49429	-4.24067	-1.10702	4.69196	-2.62602
0.444	0.165	-0.04184	1.24812	-1.45296	-2.84478	-0.52522	3.46369	-1.32967
0.445	1.31638	0.35964	0.98831	-1.6085	-1.69799	0.81723	3.51482	-2.21347
0.446	1.64365	-0.42512	1.55186	-1.78882	-1.84482	0.48911	2.85736	-3.69842
0.447	0.25502	-0.68264	3.11545	-1.04881	-1.90739	-0.57204	3.59881	-3.6247
0.448	1.13976	-1.31316	2.10565	-1.82344	-2.47184	-2.18135	4.47429	-1.67638
0.449	3.03544	-1.07468	1.33229	-2.83896	-2.2611	-1.21273	4.04973	-0.34763
0.45	1.87959	-1.02603	1.19446	-2.36381	-2.18126	-0.21461	0.63277	-1.83593
0.451	0.09405	0.03878	-0.08707	-1.65685	-1.8917	-0.1961	0.58808	-1.50658
0.452	-0.2525	-0.00043869	-1.09486	-2.59257	-1.99884	-1.87674	2.27086	-0.03772
0.453	-0.476	-0.54657	-0.71574	-2.26384	-2.75298	-0.4536	2.85168	0.30206
0.454	0.21032	-0.58108	-0.1468	-2.46273	-1.72734	1.59638	2.67301	0.31867
0.455	2.08504	0.96339	-0.28174	-1.61853	-1.31212	-0.03293	3.74278	0.63055
0.456	3.22746	1.35679	0.39054	-1.29252	-2.78888	0.04461	2.95175	0.08173
0.457	1.61468	0.64167	0.92504	-1.52178	-2.42457	-0.32413	1.52434	0.89502
0.458	0.48463	0.18982	-0.49404	-0.3678	-1.03575	-1.27113	1.29182	0.10079
0.459	-0.41733	-0.25951	0.12297	-0.57665	-1.03067	-0.5052	1.36125	-1.56375
0.46	0.44349	-0.89886	1.4374	-1.34476	-1.83272	0.2729	2.5103	-1.10186
0.461	1.4154	-0.55227	0.65804	-0.42533	-2.01612	-0.13338	3.77915	-0.50219
0.462	1.3856	0.95953	-1.24012	-0.29998	-3.76562	-0.90458	3.93711	-1.76986
0.463	1.15291	1.67951	-2.50652	-0.59157	-3.3411	-0.7859	3.69609	-2.24624
0.464	1.87947	1.1046	0.22913	-0.65335	-0.96783	-1.52185	3.81199	-1.22093
0.465	0.92982	-0.45354	2.10602	-2.20565	-0.61116	-1.49368	2.81644	-1.28156
0.466	0.32829	-1.09301	0.64835	-2.14739	-2.36228	-1.47758	1.33052	-1.60741
0.467	0.48875	-1.04707	-0.35048	-1.84207	-3.06753	-2.37685	0.4821	-1.04933
0.468	0.92357	-0.60819	0.81391	-2.22257	-2.6656	-3.4218	-1.59982	-0.56366
0.469	2.13917	-0.80813	0.44126	-2.50618	-2.58332	-1.97912	-1.69746	-1.26694
0.47	1.95886	-1.57806	-0.22174	-1.50757	-1.66446	-2.66587	0.71749	-1.99009
0.471	1.67148	-2.22947	-0.34655	-0.10612	-1.42341	-3.59236	1.92897	-1.30097
0.472	1.91517	-2.76802	-0.09252	0.45152	-2.82726	-1.74895	2.2855	-0.92275
0.473	2.01204	-1.70347	-0.08937	-0.38667	-3.0725	-0.89954	2.45385	-0.93355
0.474	2.18368	-1.1687	0.95384	-0.50245	-1.14721	-0.5877	1.65299	-1.56356
0.475	5.08455	-0.74655	0.93988	-0.69314	-0.93839	-0.38335	-0.10971	-1.96574
0.476	5.48059	-0.11235	1.34005	-0.29125	-1.21479	-0.87121	-0.06641	-2.466
0.477	5.29138	-1.13606	2.37404	-0.46358	-0.45792	-1.31254	-0.40146	-2.4018
0.478	4.71396	0.12084	2.53768	-0.38671	-0.10328	0.03843	-0.50556	-1.9635
0.479	3.57687	1.47544	-0.38648	-0.92862	-0.42661	-2.19133	1.42003	-2.34032
0.48	2.22695	-0.10564	-1.00099	-2.32558	0.18543	-3.51162	3.114	-2.8943
0.481	2.02532	0.12122	0.42606	-0.285	0.27413	-3.05981	1.14275	-1.46379
0.482	2.32741	0.10319	0.10976	0.18412	-2.64746	-2.1835	2.09125	-0.83505
0.483	2.24596	0.84234	1.55925	-0.18637	-2.91395	-1.38915	3.07774	-2.18628
0.484	2.32622	1.70677	2.42234	0.29068	-1.62458	-0.53787	1.20893	-2.58286
0.485	2.089	1.75173	2.09901	-0.00664	-1.57348	0.62886	0.61488	-1.67933
0.486	0.64511	0.55682	1.85843	-1.81919	-1.23508	1.08512	2.14402	-2.62692
0.487	1.64577	-0.34904	0.49357	-1.6119	-0.61854	0.834	2.85727	-2.07955
0.488	2.30702	-0.98941	0.72368	-2.77871	-1.33131	0.05934	1.8458	-1.3897
0.489	1.27322	-1.16258	0.54414	-4.10157	-1.8533	0.50711	2.23691	-2.73182
0.49	1.01403	-0.83498	0.74365	-3.22146	-0.85413	1.85241	2.61608	-2.48198
0.491	1.96722	-0.01709	0.45827	-2.79027	-1.35332	1.68215	0.58599	-1.55617
0.492	3.29622	0.29622	-0.40438	-2.96877	-1.58812	1.02627	0.56463	-1.69947
0.493	2.33	0.12127	-0.85131	-1.75536	0.53197	0.72635	0.000325203	-1.66318
0.494	2.09828	0.00177	-0.35987	-0.78485	-0.05833	1.49122	-1.01625	-0.05267
0.495	1.61253	1.0014	-0.25901	-2.62015	-1.96575	0.8968	-0.64448	1.25651
0.496	2.37822	1.96973	0.18181	-2.17381	-1.18287	1.06614	-1.84461	0.91596
0.497	4.06774	1.87015	0.88579	-0.29898	-0.0183	1.24452	-0.8885	1.53318
0.498	4.03491	1.72065	0.51702	-1.2635	-1.63588	1.37745	0.04297	0.6576
0.499	2.46091	3.29945	0.05814	-0.53783	-2.00043	-0.71045	1.20472	-0.13986
0.5	1.67148	4.04256	0.86109	-0.11775	-2.57321	-2.77075	0.80266	0.75361
0.501	2.95707	2.96107	0.92085	-1.93214	-4.27872	-2.44886	0.72047	2.31212
0.502	3.93987	1.23253	-1.01533	-1.75763	-3.57607	-1.76034	1.86943	0.57799
0.503	3.23666	1.20466	-0.8487	-1.98076	-1.62025	-2.6297	0.71376	-0.83965
0.504	2.45924	1.52806	-0.34569	-3.26015	-2.90857	-2.70127	1.13514	-1.23198
0.505	1.83325	1.6221	-0.95604	-2.50524	-3.95678	-3.59917	2.97013	-1.15237
0.506	1.82415	0.09359	0.27692	-1.19465	-3.03464	-2.1684	3.19163	-0.21255
0.507	3.11028	0.02777	-0.17499	-1.43948	-1.52691	0.78378	1.92214	0.39397
0.508	3.19875	2.85771	-1.47835	-1.91505	-1.32245	0.37063	2.28143	0.24409
0.509	2.63046	3.15845	-0.20645	-1.17954	-1.06911	-1.12108	4.37003	-0.20244
0.51	1.97154	1.95633	-0.92743	-0.92979	-1.01578	0.85263	3.29275	0.25225
0.511	2.2996	0.8268	-2.44563	-1.68754	-0.93151	2.84136	-1.01329	0.94049
0.512	1.21415	0.68275	-0.40742	-1.27744	0.02254	2.3505	-0.81597	0.57512
0.513	1.20728	0.8118	-0.74355	-1.5627	-0.6828	2.31562	0.63687	0.24754
0.514	1.50915	0.38893	-2.3878	-4.45162	-1.23174	0.44073	1.26801	0.30788
0.515	2.72829	1.35167	-2.00342	-4.42222	-1.70388	-0.48672	0.47517	0.62147
0.516	2.1792	3.03022	-1.3394	-3.256	-3.07448	-0.63395	0.66843	0.88995
0.517	1.38768	3.64622	-2.43211	-2.00844	-4.04499	-1.04184	0.54895	-0.18487
0.518	1.43956	2.48164	-1.66221	-2.65183	-3.52599	-2.0003	0.52017	-0.45122
0.519	0.80208	1.64983	-0.95226	-2.44191	-3.18023	-1.47138	0.13039	-0.29642
0.52	2.70927	1.62728	-2.38554	-1.61392	-3.47666	0.00978	-1.48741	0.06854
0.521	2.5761	-0.68709	-1.74137	-1.67239	-3.0289	-1.87428	0.67294	0.24337
0.522	1.91642	-2.44953	-2.1282	-0.84312	-2.91051	-1.94444	0.83133	-0.27171
0.523	2.22331	-2.16572	-2.72066	-3.44854	-4.31005	-1.08973	-0.42787	0.38206
0.524	0.07493	-0.4923	-2.88917	-2.42093	-3.50791	-2.01633	-0.59804	-0.13188
0.525	-0.66432	0.54369	-3.34537	-1.3639	-0.82555	-3.0684	0.69321	0.03626
0.526	-0.55163	1.66711	-3.46266	-1.21486	-1.47847	-1.17148	2.02548	1.4263
0.527	1.27831	-0.41385	-3.14771	-2.39484	-3.05658	-0.75685	1.90052	1.47336
0.528	2.30607	0.42921	-3.53552	-2.24671	-2.6186	-2.34375	2.1701	-1.25565
0.529	1.36561	0.55155	-2.17707	-1.60697	-2.35862	-2.98391	0.69462	-0.71597
0.53	1.29292	-1.54383	-1.2153	-0.41454	-2.33836	-3.42818	-0.18381	0.87432
0.531	1.41327	-0.56255	-1.89118	0.44519	-1.54564	-3.77358	-1.13741	0.73127
0.532	1.31849	-0.61275	-2.93223	-0.37403	-1.27357	-2.65903	-3.03342	0.287
0.533	0.03911	0.59496	-0.81697	-0.63596	-2.30546	-2.68228	-1.79366	1.12994
0.534	0.23393	1.41362	0.10551	-1.85566	-4.544	-2.1094	-1.16848	-0.53686
0.535	0.04277	1.32265	-1.13794	-2.97281	-4.30235	-1.39146	-0.77131	-1.96408
0.536	0.19451	-0.12989	-0.96285	-2.68253	-3.20525	-2.0854	0.06152	-0.6269
0.537	-0.38879	-0.0793	-0.49403	-2.77145	-2.87471	-2.16334	0.25105	-0.18655
0.538	-0.71618	0.16357	-1.73965	-2.67786	-1.59765	-0.90145	-0.44619	0.51103
0.539	0.98138	0.62213	-1.46298	-3.13816	-2.19801	-0.10146	-1.65243	1.79173
0.54	1.99481	1.35242	-1.25706	-3.80341	-3.0322	-1.05613	-1.27865	2.22067
0.541	1.1341	0.3014	-2.0314	-1.97017	-3.19858	-3.40471	-0.52593	1.49488
0.542	-0.85241	-0.31923	-1.87492	-0.04674	-2.68859	-2.53264	-2.1167	0.55392
0.543	-1.8074	0.81217	-2.92489	-0.27899	-1.49127	-1.2261	-3.32864	0.68609
0.544	-1.22295	0.69875	-3.31854	-0.68126	-2.44497	0.15225	-3.06753	0.17296
0.545	-0.01748	-0.77591	-2.28216	-2.2212	-1.80345	0.93098	-3.20852	0.34671
0.546	0.71858	0.18533	-2.81645	-3.44499	-2.58008	0.02357	-2.19435	0.70588
0.547	0.87122	1.57253	-3.03488	-3.63928	-2.6733	-3.1536	-1.16236	1.30011
0.548	2.34027	1.89683	-3.70864	-4.36681	-1.1949	-2.45876	-1.55177	1.36407
0.549	2.03641	2.40694	-3.73093	-3.53387	-1.27702	-1.50305	-1.77342	0.49909
0.55	0.51149	2.21196	-2.3658	-1.45654	-0.96904	-1.20466	-3.23109	-0.50585
0.551	-0.14162	1.51554	-0.62171	-0.78059	-0.79015	-0.81058	-4.54359	0.19194
0.552	-0.58736	0.87349	-2.62402	-2.19883	-1.40369	-0.64291	-5.55303	2.54564
0.553	-1.34901	-0.28428	-2.39375	-1.32953	-1.43567	-2.02303	-5.47374	2.37868
0.554	-1.42222	-0.52471	-0.14772	-1.70909	-1.37877	-1.12857	-4.74896	2.09238
0.555	-0.34402	0.69977	-0.4959	-4.28363	-0.41658	0.16173	-4.39275	3.65536
0.556	-0.3614	1.2882	-0.15611	-4.66097	-0.1979	0.24744	-4.31331	2.54944
0.557	-0.65014	2.22433	0.15675	-3.75285	-1.03296	0.35605	-4.93579	0.42889
0.558	-0.09289	2.65572	-0.42086	-2.46258	-1.47244	-0.8786	-3.54381	2.08219
0.559	1.21463	2.69623	-0.43743	-1.67924	-1.17223	-0.84139	-1.51788	2.481
0.56	1.00706	1.73781	-0.94609	-1.03208	-1.16971	-0.34891	-2.55258	1.34166
0.561	0.81834	0.81427	-0.11361	-1.83119	-1.19195	-0.74401	-5.16606	2.01492
0.562	-0.75196	1.40622	0.38944	-2.4603	-1.10818	-0.76113	-4.32849	2.78442
0.563	-1.00668	0.20786	0.52156	-0.75449	-0.82107	-0.88635	-3.96411	0.26627
0.564	-0.69767	-0.80037	0.47964	-0.57131	-0.7143	-0.63272	-3.26353	-0.60402
0.565	-0.90507	-0.48717	1.81494	0.08603	0.15155	1.17758	-2.76339	0.80599
0.566	-1.71909	0.05046	2.58283	0.52288	-0.22104	2.10816	-3.21417	1.4019
0.567	-0.6217	-0.80447	1.6416	0.29188	0.51153	2.46882	-3.39754	2.25321
0.568	-0.31134	-0.46182	2.09506	-0.81859	1.2801	1.98099	-2.82428	2.5159
0.569	-0.25929	-0.0568	2.69208	-1.6207	-1.25526	1.05536	-2.42621	0.53585
0.57	0.49295	-0.77208	1.80114	-1.67635	-2.42706	-0.19757	-2.98346	0.52223
0.571	0.7607	-2.84827	0.18566	-1.23268	-1.48378	-1.93484	-2.56956	1.47219
0.572	0.34562	-2.50718	0.85966	-2.77954	-1.27238	-1.93815	-3.71827	2.26996
0.573	1.64679	-1.68397	0.81115	-4.54269	-2.54601	-1.52497	-3.29403	0.79224
0.574	1.65775	-0.94613	0.99203	-4.10647	-0.89096	-1.80862	-2.98989	1.29114
0.575	1.18576	-2.15888	2.97862	-2.79233	1.04414	-0.28231	-3.18587	2.68714
0.576	2.11815	-2.23143	2.02056	-1.70019	0.70818	0.65662	-2.5033	2.49379
0.577	0.81115	-2.83109	-0.21262	-1.02217	-1.07578	-0.67735	-1.93807	1.49684
0.578	-0.56691	-3.1639	0.68836	-1.1251	-1.51139	-0.45736	-1.41952	1.91058
0.579	-0.01085	-2.73364	0.8855	-2.21415	-1.06686	-0.81377	-1.83756	1.26985
0.58	0.77734	-3.40432	-0.05065	-4.57801	-0.96696	-1.3836	-1.13186	-0.08861
0.581	1.89787	-3.44458	0.28665	-3.39387	-0.32818	-0.35003	-1.48358	0.03662
0.582	3.3705	-2.57157	0.37033	-3.69727	-0.08603	-0.63068	-1.96583	0.36278
0.583	4.23688	-1.42805	1.92439	-4.69304	-0.91789	-0.26542	-1.58114	-0.39011
0.584	3.23292	-0.82173	1.57354	-4.61522	-1.03457	-0.81796	-2.69493	0.23369
0.585	2.10836	-1.96821	1.00299	-4.54821	0.80244	-1.15967	-4.27148	0.59095
0.586	1.60688	-3.23104	1.08487	-5.47039	0.2754	-2.37948	-3.71931	0.64565
0.587	2.71795	-3.55819	0.85977	-3.98076	-1.47572	-2.96318	-2.21891	0.0143
0.588	3.68954	-3.49609	0.897	-3.89169	-0.86221	-2.9655	-1.11687	-0.09909
0.589	3.24192	-4.7242	-0.29718	-2.63061	-0.35967	-1.56704	-1.58068	-1.09382
0.59	3.60804	-4.65392	-0.44421	-1.16414	-1.80976	0.09336	-1.89622	-0.09602
0.591	4.35867	-2.68241	-0.21681	-2.40199	-0.50637	0.36856	-0.82388	-0.38886
0.592	4.32437	-3.39637	-0.54437	-2.29271	0.00352	0.57343	0.07899	-0.93702
0.593	3.15837	-5.52327	0.57054	-1.37038	-0.20848	0.40124	-0.031	0.73424
0.594	3.13835	-4.27767	2.17148	-1.56302	-1.45005	-0.48421	0.0391	1.23119
0.595	1.93015	-1.63874	1.66842	-3.49678	-1.29979	-1.60887	1.27272	1.64958
0.596	0.59905	-0.72519	1.09351	-3.83251	-1.65773	-1.85651	-1.43083	2.30207
0.597	1.37007	-1.11418	1.37529	-3.04511	-0.4308	-1.5909	-3.77855	1.63213
0.598	2.49502	-2.70566	1.79887	-2.96852	0.40777	-1.05293	-3.31127	0.20464
0.599	2.5056	-3.00521	1.18104	-3.71909	1.01752	-0.82125	-2.14443	0.88469
0.6	2.06549	-2.19823	1.4043	-4.33059	1.11334	-0.77019	-1.86016	1.862
0.601	2.64516	-3.01746	1.48704	-2.24671	1.86053	-0.56974	0.18543	1.56488
0.602	2.34512	-2.53811	0.65218	-1.19219	1.28191	0.15693	1.30138	1.03975
0.603	2.20115	-2.91961	-0.08504	-0.1429	-0.1778	-0.11073	-0.82066	0.35476
0.604	2.03215	-3.2105	-1.82401	-0.49508	0.0021	-0.82309	-1.2223	1.99978
0.605	1.1547	-2.7464	-0.97665	0.20596	-0.14384	-0.07789	-0.98715	1.02456
0.606	2.29583	-2.82162	0.09952	-0.12917	0.48781	0.99883	-1.8861	0.71446
0.607	2.96714	-3.14673	-0.16453	-1.53873	0.59073	1.23343	-3.0853	1.82746
0.608	2.91932	-2.89227	-0.87793	-2.64127	0.65004	1.1981	-3.77558	1.17738
0.609	2.51219	-2.51009	-0.40799	-1.21668	-0.47855	-0.2494	-3.29587	1.796
0.61	1.25495	-1.49542	-0.1355	-0.23238	-0.05014	-2.07139	-2.10762	1.93957
0.611	-0.23776	-0.70743	-0.80503	-0.37117	0.75278	-1.68548	-1.75317	0.68044
0.612	0.30562	-1.54368	-1.45866	-0.53839	0.10424	-1.7096	-4.65953	2.3568
0.613	0.56623	-2.05253	-0.709	-1.91367	0.3926	-2.52794	-3.59759	2.324
0.614	1.27491	-2.39295	-0.12233	-1.11222	-0.71407	-2.08388	-1.21555	0.40748
0.615	2.5533	-4.08475	0.83753	0.66285	-0.66985	-0.89305	-1.42571	0.4004
0.616	1.76358	-2.71929	1.70994	-0.03955	0.12437	-0.04763	-2.58557	0.02798
0.617	-0.84505	0.27759	0.63543	-0.51926	1.03769	0.1152	-3.20037	-2.13353
0.618	-0.57328	0.34649	-0.79044	-0.50076	0.90885	0.21428	-3.83182	-1.15161
0.619	-0.95563	-1.55646	-0.21413	-1.07666	0.66154	-0.08444	-2.83176	0.04386
0.62	-2.4134	-1.90855	-0.76335	-0.72548	1.12003	0.02566	-1.76219	-0.23085
0.621	-0.48529	-1.34382	-1.51376	0.05104	1.83867	1.12885	-1.91198	-0.51573
0.622	0.70972	-0.48929	-0.05786	-0.01619	4.86833	0.61737	-2.85046	0.55361
0.623	2.28877	0.14968	1.33671	0.67079	3.65319	1.01101	-2.44024	-0.91844
0.624	3.33319	0.5054	1.14001	-0.24369	2.1229	1.87784	-1.98292	-1.68831
0.625	2.4109	2.27849	2.35338	-1.75712	1.15854	-0.29298	-2.29916	-0.13496
0.626	2.40236	3.10881	2.22577	-2.26104	2.13727	-1.79377	-1.59933	-0.49955
0.627	2.69593	2.46545	1.82057	-1.85737	4.88759	-1.16673	-1.14983	-1.3044
0.628	2.77865	3.13113	2.03499	-1.39565	5.49461	-0.9527	-1.03268	-1.29703
0.629	1.31887	3.30475	-0.32235	-1.33327	4.43531	-1.60083	-0.11445	-2.05338
0.63	1.2333	2.21492	-0.63682	0.16693	5.3834	-1.88878	-1.64279	-1.46622
0.631	1.52566	0.60902	0.20915	-0.08265	6.11354	-1.31804	-2.34995	-0.8594
0.632	1.40415	0.27395	0.78576	-0.68442	3.7632	-3.19982	-1.93523	-0.99992
0.633	1.03731	0.735	-0.18714	-0.03677	1.79243	-2.86109	-1.24717	-0.77437
0.634	0.77022	1.53822	-0.25211	-0.91922	2.77602	-2.16771	-0.42407	-0.93708
0.635	1.19077	1.48333	1.44473	-2.556	4.17229	-2.12791	-0.49374	-2.34329
0.636	3.2445	2.12436	1.62086	-4.07761	4.65655	-2.64804	-1.10339	-3.6182
0.637	3.37852	1.34479	1.70206	-3.83727	4.78662	-2.6618	-2.95731	-3.21857
0.638	2.27756	0.70937	1.44967	-2.00714	2.71208	-1.94018	-2.62879	-1.2565
0.639	2.58386	0.98616	-0.82752	-1.77547	1.34252	-1.56871	-1.35234	0.3878
0.64	3.07951	0.92553	-0.7166	-2.29761	2.20093	-0.69687	-2.36472	1.10742
0.641	2.72591	0.32931	-0.32659	-2.23425	1.71574	-0.84326	-3.41527	2.59399
0.642	3.61493	0.08434	-0.50281	-2.51946	2.70732	0.50632	-4.03332	2.08384
0.643	3.34062	0.97311	-1.74307	-3.05994	3.9911	1.79922	-3.03615	1.46023
0.644	2.84598	2.16422	-1.53714	-1.8632	4.64689	1.82029	-2.05461	1.43777
0.645	0.24333	2.71702	-1.61285	-0.63913	5.75429	0.98035	-1.73236	2.21088
0.646	0.23186	3.76894	-0.60449	0.82968	4.77478	0.66406	-2.01455	1.77339
0.647	0.78734	1.72736	-0.07444	1.47786	4.39057	1.10029	-1.43531	1.37999
0.648	0.81075	0.99767	-0.35092	0.4949	4.87153	0.58838	-1.38527	2.57386
0.649	-0.85806	0.10713	0.85144	-0.32309	4.25826	-0.2206	-1.24521	1.7152
0.65	-0.63698	0.69567	1.16273	0.425	2.71658	-1.6239	0.02649	0.68856
0.651	0.30723	2.18501	1.66354	0.16433	2.28007	-1.84253	1.15631	1.25655
0.652	1.16061	2.57656	0.94244	-1.70706	1.78309	0.64695	-0.38673	0.72548
0.653	2.15513	1.59917	1.12148	-1.3954	2.02375	0.69534	-1.63994	-0.5642
0.654	1.27099	1.42752	1.46031	0.75461	3.08309	-0.02541	-2.05477	-0.16891
0.655	0.76524	1.36783	0.39298	0.02649	3.25352	0.86768	-1.89295	-0.3093
0.656	1.4535	0.81273	0.66058	-0.26745	2.36125	0.8011	-0.45224	0.58491
0.657	1.77826	1.86959	1.07667	-0.44236	1.80909	0.56135	0.41245	2.2609
0.658	2.15015	2.15115	-0.21054	-1.82742	1.20754	0.38226	-1.7556	3.00504
0.659	2.15273	0.84116	-1.92436	-1.86817	0.45882	0.72872	-3.16087	0.50402
0.66	3.7003	1.56589	-3.05292	-0.96733	1.6973	0.57759	-0.39111	-0.45639
0.661	4.36241	1.29858	-2.76106	-0.42488	2.37119	1.81332	1.59248	0.57526
0.662	1.88165	1.58809	-1.50368	-1.08315	1.60117	1.66347	1.1528	1.10822
0.663	0.39744	1.06081	-0.65784	-0.44676	-1.11977	1.05173	1.08055	0.4237
0.664	1.2917	0.21076	-1.82005	-0.68801	-0.44916	2.6648	-0.09868	0.89152
0.665	1.67919	-0.70996	-1.33749	-1.84431	1.29355	2.35895	-1.32404	0.90597
0.666	2.0449	-0.18844	-0.22232	-2.05127	0.43574	0.39974	-0.2794	-1.19516
0.667	1.21342	0.55275	0.36887	-1.17917	-0.23118	0.98384	0.28794	-0.18564
0.668	-0.32652	1.43188	0.19152	-0.55703	2.41927	2.96349	-0.43632	0.34413
0.669	-2.01194	2.53683	-1.5409	-0.96597	3.59386	4.44396	-0.43861	-0.08011
0.67	-0.5643	0.67405	-2.18429	-1.80992	2.16718	4.59058	-1.4491	-0.28441
0.671	1.08213	-0.88668	-3.34642	-1.6089	2.32288	4.50702	-2.14315	-0.58073
0.672	1.63198	0.49372	-2.14053	0.58714	3.56078	2.93043	-2.0718	-0.83696
0.673	2.63963	1.40633	-1.63434	1.23117	1.63466	3.5579	-3.35391	-1.1339
0.674	3.73417	0.62222	-1.26356	1.53339	0.9782	4.64488	-2.0918	-1.061
0.675	4.09935	0.40612	-0.04672	1.90568	2.1662	2.84883	-1.08515	-0.96924
0.676	2.99013	-1.10359	0.20611	1.58003	1.32812	1.34144	-1.24501	-0.16944
0.677	2.93795	-1.37887	-0.39658	0.29172	2.73833	0.28375	-0.50908	-0.03108
0.678	2.67082	0.90355	-1.20773	0.67169	3.97597	-0.25431	-0.73031	-1.57819
0.679	2.50151	0.05207	-0.92407	2.69699	4.34496	-0.39496	-0.90651	-3.16952
0.68	1.54282	-0.92911	-1.41545	1.23746	1.7654	0.41679	-0.44005	-3.41318
0.681	0.68186	0.26003	-1.70171	1.04565	0.65775	-0.08782	-2.68916	-2.84384
0.682	0.41032	0.75715	-2.18518	2.39396	2.32377	-0.4316	-3.65601	-3.19242
0.683	1.22617	0.00111	-1.52907	1.65029	3.27703	1.52671	-2.43329	-2.64203
0.684	1.96785	0.68194	-2.41558	-0.07638	3.04635	1.38999	-1.4472	-0.79918
0.685	1.03869	1.69554	-3.17765	0.68087	3.34512	0.2243	-4.05016	-1.3495
0.686	1.21013	1.34444	-4.90832	0.20543	3.35684	1.73998	-4.38267	-2.315
0.687	2.78078	1.6272	-5.21727	0.06477	2.85005	1.99121	-2.89095	-1.94747
0.688	1.81443	0.06709	-4.21928	-0.1781	1.90246	1.3911	-2.05209	-1.63459
0.689	1.69589	0.06546	-2.60707	-0.22533	3.03059	1.88129	-0.80776	-1.64978
0.69	3.57037	1.20171	-1.52022	0.82267	2.98231	0.97468	-0.48246	0.00269
0.691	2.30768	-0.02021	-1.83364	1.19793	2.46747	-0.80872	-3.29135	0.44006
0.692	1.74473	-1.42117	-2.24425	0.37268	2.4775	-0.06347	-4.24992	-0.93883
0.693	0.13709	-0.7174	-2.33152	-1.44169	3.17828	1.98799	-2.058	0.34068
0.694	0.01751	-0.18789	-0.43815	-0.88744	3.71951	1.7802	-0.8997	0.04979
0.695	0.07239	0.30344	0.23698	0.12129	1.59275	0.30706	-0.76947	-1.15354
0.696	1.07297	0.29795	-1.2203	-1.92376	0.77703	-0.15952	-1.16366	-0.3814
0.697	1.6427	-0.59537	-2.47261	-1.20762	-0.0721	0.25709	-0.73263	-0.29635
0.698	3.11737	-0.86681	-2.79754	-2.11268	1.63062	1.34179	-2.43003	-1.55123
0.699	4.7613	-0.73389	-3.05106	-2.44959	1.80324	1.08684	-2.45898	-1.53046
0.7	4.01385	-0.05289	-2.43044	-1.46366	0.40706	-0.40008	-2.661	0.21852
0.701	3.32974	0.60384	-1.47194	-0.56072	0.49188	0.36845	-2.75089	1.5295
0.702	2.906	1.38278	-0.85316	-0.65545	1.4753	1.51875	-2.93875	1.28523
0.703	0.35964	1.90686	-0.75864	0.88085	2.28522	1.09905	-0.99717	1.57533
0.704	0.47468	3.01531	-0.9889	1.21859	3.56809	0.50764	-1.32703	1.28919
0.705	2.17774	2.54247	-1.54939	0.57949	2.88821	1.35831	-1.34883	1.41411
0.706	3.13901	0.41018	-0.89582	1.25266	-0.11256	0.40854	0.43556	0.47752
0.707	2.0534	-0.19214	-0.54933	1.30499	-0.44469	-0.55819	0.82195	0.94667
0.708	1.46662	0.47391	-1.24627	-0.0014	1.3275	0.03219	0.02302	1.9786
0.709	2.08978	0.41057	-0.51361	0.58894	1.79102	0.15498	0.88975	3.84362
0.71	2.05245	2.28239	-0.79054	-0.47492	2.41307	-0.69093	0.6825	4.0242
0.711	1.33513	1.7599	-0.28187	-0.90045	2.5165	-0.78725	0.09898	0.81255
0.712	0.39871	0.50043	0.71854	0.78354	1.0541	-0.96344	0.81243	-0.18403
0.713	1.43509	0.64694	-0.33854	2.62054	1.99372	-2.26703	1.02014	-0.1368
0.714	1.84525	0.09071	-3.17301	2.38645	2.82448	-3.48051	2.43844	0.99092
0.715	1.68416	-0.99189	-3.67312	2.27034	3.33812	-2.16424	3.78771	1.68362
0.716	0.95537	-0.66756	-2.19745	3.61173	1.48532	-1.05221	1.34275	1.82204
0.717	0.93269	0.29602	-1.55472	3.04705	0.47688	-2.38763	-0.35502	1.60855
0.718	0.34155	0.75002	-2.11261	1.75658	1.82414	-1.27659	-0.6031	1.60395
0.719	-0.29478	0.37146	-2.85357	2.05199	2.47819	0.04055	-1.9925	2.78732
0.72	-0.6708	-0.30405	-3.37701	1.59941	3.45835	-1.17885	-2.06273	2.59933
0.721	-0.97843	-0.43864	-3.24425	1.74059	3.64731	-3.29008	-1.59651	-0.14404
0.722	-1.13086	-0.22909	-3.65438	0.54971	2.13311	-3.05546	-1.32921	0.15367
0.723	0.6783	-0.54004	-3.06049	0.40911	0.40737	-2.09347	-1.64708	1.67415
0.724	-0.33965	-0.29864	-1.96392	-0.04101	1.11822	-1.36891	-2.86077	0.87564
0.725	-1.88335	0.11302	-1.62654	0.55777	2.11357	-2.29849	-4.29233	-1.86306
0.726	-1.65522	-1.28448	-3.46529	-0.03492	2.63309	-3.49264	-5.38689	-2.57685
0.727	-0.3828	-2.01572	-3.06867	0.43387	2.27096	-1.51886	-5.12914	-2.2098
0.728	-0.90427	-2.11051	-1.69494	1.66987	3.18192	-1.76563	-4.28293	-1.66177
0.729	-0.98494	-1.71773	-0.9061	0.01433	4.58235	-1.98235	-3.34741	-0.27971
0.73	-1.23261	-0.31747	-0.78065	0.235	3.01626	-1.55334	-3.39697	1.0433
0.731	-0.24398	0.10089	-0.41132	1.55794	3.05806	-0.24728	-3.9218	2.213
0.732	-1.07319	1.36577	-0.33899	1.59767	2.21101	-0.14329	-3.72116	2.69276
0.733	-0.27524	2.24588	-1.48247	0.37073	1.79218	0.6884	-1.63409	2.01929
0.734	0.43981	1.58943	-1.17078	-0.10112	2.53957	0.52893	-0.85219	0.70005
0.735	-0.16899	0.02949	-1.40905	-0.10294	1.82438	0.85478	-1.40019	0.70671
0.736	-1.0266	0.15446	-3.06777	-0.98275	1.09259	0.12993	-1.71876	0.95908
0.737	-0.31565	1.26168	-3.22875	1.29094	1.9387	1.0612	-0.85409	0.62812
0.738	1.07455	2.65166	-3.27071	2.42755	1.97482	1.41226	-1.48958	1.01208
0.739	-0.41655	2.27223	-3.54761	1.13167	3.02703	1.44956	-1.0671	2.43684
0.74	0.06944	1.72413	-2.46404	1.28765	4.37863	0.64405	0.10718	2.59736
0.741	0.04348	2.59127	-1.90983	0.65204	5.21218	1.35983	-0.44658	2.11456
0.742	-0.35277	2.27839	-0.62102	0.07488	5.96887	1.37288	-0.05987	2.56043
0.743	-0.98596	1.82521	-0.55587	-0.01068	5.71948	0.12016	2.20109	3.57491
0.744	-1.64212	2.89989	-0.50071	0.24018	4.15841	1.21649	1.05671	0.81177
0.745	-1.49512	2.5649	-1.32103	0.74074	2.95058	3.3217	-0.77836	-1.10038
0.746	-0.58533	1.49958	-2.36336	1.76805	3.59682	1.36977	-2.48653	-0.3609
0.747	-0.39217	0.90709	-2.13357	1.47512	4.95302	-0.05056	-2.91578	-0.18114
0.748	-0.2151	0.36919	-1.38346	1.05352	3.61261	0.19303	-2.57888	1.10753
0.749	0.28832	1.35948	-2.50925	1.60511	3.48838	0.01093	-2.81567	2.85247
0.75	-0.51658	1.54291	-2.08544	2.09306	4.45962	0.02768	-1.92493	0.26006
0.751	-1.12384	2.04134	-1.40826	0.14766	2.7456	-0.95704	-2.81299	0.11192
0.752	-0.89509	2.16177	-2.46238	-1.31748	1.42189	-1.60959	-3.02484	1.54724
0.753	-1.65186	1.26073	-2.33012	-0.55946	3.49392	-2.14642	-2.0262	1.16876
0.754	-0.20843	1.37303	-2.72148	0.09393	3.54573	-0.43832	-1.87897	1.54515
0.755	-0.54026	1.2588	-3.19644	0.94086	2.08715	0.64252	-1.81259	2.36552
0.756	-1.81849	2.93209	-3.28306	1.07413	1.87709	-0.17413	-0.66484	2.16122
0.757	-2.17491	3.46303	-2.84356	-0.2814	1.17236	0.18617	-1.34111	1.08663
0.758	-1.13979	3.5036	-2.60644	-0.33055	1.71207	-0.64734	-2.12657	1.99112
0.759	-2.62326	4.14688	-2.30677	0.22906	2.19066	-2.53259	-0.92936	1.33538
0.76	-2.43489	2.7789	-2.24187	1.66301	2.56735	-0.90177	-0.27632	1.23967
0.761	-1.45795	0.44176	-1.42157	2.14399	1.34964	0.02931	-1.98933	1.86418
0.762	-1.79605	0.47599	-0.97945	2.29455	1.22209	-0.50568	-2.40929	2.35355
0.763	-0.5211	0.47529	0.41639	3.57414	2.9171	-0.39421	-1.47043	1.99381
0.764	-1.44639	0.31425	2.09984	3.01987	0.25051	-0.90373	-0.16811	0.27679
0.765	-2.71364	1.06181	2.23687	3.08575	-1.51573	-1.05775	0.9487	-0.0052
0.766	-2.07407	-0.47491	2.05859	1.53975	-1.15024	0.60251	-0.5108	-0.68917
0.767	-2.28892	-1.38352	0.75656	1.22617	-1.48883	2.41577	-1.02253	-2.00172
0.768	-2.09585	-0.65675	0.62102	1.91544	0.96309	2.17121	-0.29196	-2.75709
0.769	-1.22231	-0.09926	0.68967	1.68014	2.13719	-0.35527	0.74001	-2.5379
0.77	-1.36739	-0.68032	0.39114	1.37757	1.26916	-1.17903	0.0597	-1.33512
0.771	-1.10039	0.04468	-2.1859	0.27643	1.92107	-1.03199	-0.24939	-1.32378
0.772	0.80352	-0.08667	-3.26145	-0.08292	1.95459	-0.93067	-0.59757	0.79761
0.773	-0.17944	-1.76231	-2.254	1.42224	1.68024	0.09276	-0.40397	0.29169
0.774	-1.20062	-1.43224	-2.5426	1.70594	1.65324	0.66023	0.61328	-0.94271
0.775	-2.08494	-2.56325	-3.08862	2.5503	1.68462	1.56321	1.06715	-0.05004
0.776	-1.71756	-1.74253	-1.56785	1.83623	0.18224	1.51401	-0.59862	0.20125
0.777	-0.98799	0.27182	2.04849	2.1356	0.9712	1.62071	-2.74831	-1.78
0.778	0.46498	-0.11217	1.06264	0.02439	0.91408	-0.45005	-1.73313	-1.24326
0.779	-0.16494	-1.37219	0.46544	-2.43734	-0.46188	-0.93402	-1.32962	-0.0692
0.78	-2.95738	-0.83766	0.49918	-2.3487	0.09021	0.1728	-1.7019	-0.86311
0.781	-2.19712	-1.60125	2.05679	-1.60536	1.61242	-0.0167	-1.59324	-0.27103
0.782	-0.90953	-1.33561	2.82954	-1.16178	1.86521	-0.82855	-1.19728	-0.00195
0.783	-0.28125	-0.625	3.05209	0.09267	1.05115	-0.75435	0.11767	-0.49934
0.784	-0.81307	-0.33558	1.74223	0.82306	0.66589	-1.09768	0.36828	-0.51229
0.785	-1.79605	-0.22138	-0.69693	-0.44493	0.47512	-0.33611	-0.4618	0.46557
0.786	-2.22281	1.26057	-1.00977	-0.1219	0.1551	-1.3547	-1.09933	0.44976
0.787	-0.06861	1.65388	0.33253	0.8027	0.39571	-1.2083	-0.15154	-0.69154
0.788	-1.21907	0.8679	0.46651	-0.3445	1.13518	0.53076	1.30741	-0.34808
0.789	-2.15586	0.18164	-0.75128	-0.43646	0.6129	1.38512	1.30199	-0.06946
0.79	-2.09564	1.32747	1.0222	-1.6269	0.56072	0.40615	-1.32871	1.67518
[truncated: 79,209 more rows]

[truncated: 24 more sheets: 3b, 3c, 3d, 3e, 3f, 4a, 4b, 4c, 4d, 4e, 5a, 5b, 5c, 5d, 6c, 6d, 6e, 6f, 7a, 7b …]
